# Supplementary material for: Circulating microRNAs differentiate nociceptive and nociplastic pain: An exploratory study
Source: Neurobiol Pain. 2025 Jul 5;18:100191. doi: 10.1016/j.ynpai.2025.100191 (PMC12275945; doi:10.1016/j.ynpai.2025.100191)
Supplement: Supplementary Data 2 [file mmc2.xlsx]

## Sheet: README
Information
This Excel file contains normalized signal intensities from the 3D-Gene® microarray analysis of plasma miRNAs in the HO and CPP groups.
All data are from individual subjects. No samples were pooled at any stage.
Normalization was performed using global median normalization (target value = 25).
Each sheet corresponds to a single subject and timepoint (before or after treatment).
Refer to the Methods and Supplementary Methods sections of the manuscript for full protocol details.

## Sheet: CPP_readme
1．Samples	Unnamed: 1	Unnamed: 2	Unnamed: 3	Unnamed: 4	Unnamed: 5
	Order NO.	Sample name	Chip_ID	cell	Chip
	MAA-20155	19 (Pt1_Pre CBT)	SH9ZA38	1	Human miRNA Oligo chip
		41 (Pt1_Post CBT)		2
		36 (Pt2_Pre CBT)		3
		46 (Pt2_Post CBT)		4
２．Explanation of the sheet
	Data1	：A sheet showing chip-mounted gene information for Cell1 data.
	Data2	：A sheet showing chip-mounted gene information for Cell2 data.
	Data3	：A sheet showing chip-mounted gene information for Cell3 data.
	Data4	：A sheet showing chip-mounted gene information for Cell4 data.
３．Description of items
	Raw data	：Measurement values (scanner measurements)
	BG subtraction	：Measurements greater than the background value (average value) + 2 SD, minus the background value (average value)
	global normalization	：Each value when corrected so that the median of the signal strength (total) is 25.
	Flag	：Evaluate the reliability of spots using images. If reliability is deemed low, do not calculate a numerical value and mark as “NG.” If reliability is deemed good, mark as “OK.”
	*The background value is the average value of the BLANK (no detection DNA spotted) area.
	*The blank spaces in global normalization are genes that were not detected (raw data was less than BG + 2SD).
	*Global normalization values of 100 or higher are indicated with ■.

## Sheet: CPP_Data1
Name	ID	Raw data	BG subtraction	global normalization	Flag
hsa-let-7a-5p	MIMAT0000062	173.006	46.3074	35.6435	OK
hsa-let-7b-5p	MIMAT0000063	181.015	54.3164	41.8081	OK
hsa-let-7c-5p	MIMAT0000064	159.599	32.8999	25.3235	OK
hsa-let-7d-5p	MIMAT0000065	164.798	38.0998	29.326	OK
hsa-let-7e-5p	MIMAT0000066	131.926	5.22712	4.02339	OK
hsa-let-7f-5p	MIMAT0000067	132.027	5.32848	4.10141	OK
hsa-miR-15a-5p	MIMAT0000068	143.934	17.2358	13.2666	OK
hsa-miR-16-5p	MIMAT0000069	229.347	102.648	79.0098	OK
hsa-miR-17-5p	MIMAT0000070	194.124	67.4254	51.8984	OK
hsa-miR-17-3p	MIMAT0000071	132.406	5.70708	4.39283	OK
hsa-miR-18a-5p	MIMAT0000072	131.11			OK
hsa-miR-19a-3p	MIMAT0000073	133.084	6.38538	4.91492	OK
hsa-miR-19b-3p	MIMAT0000074	175.288	48.5898	37.4003	OK
hsa-miR-20a-5p	MIMAT0000075	169.712	43.0134	33.108	OK
hsa-miR-21-5p	MIMAT0000076	169.338	42.6393	32.8201	OK
hsa-miR-22-3p	MIMAT0000077	249.301	122.602	94.3688	OK
hsa-miR-23a-3p	MIMAT0000078	216.553	89.8542	69.1622	OK
hsa-miR-24-1-5p	MIMAT0000079	133.004	6.30488	4.85296	OK
hsa-miR-24-3p	MIMAT0000080	663.033	536.334	412.824	OK
hsa-miR-25-3p	MIMAT0000081	168.712	42.0137	32.3386	OK
hsa-miR-26a-5p	MIMAT0000082	224.569	97.8706	75.3325	OK
hsa-miR-26b-5p	MIMAT0000083	136.605	9.90615	7.62491	OK
hsa-miR-27a-3p	MIMAT0000084	148.012	21.3135	16.4054	OK
hsa-miR-28-5p	MIMAT0000085	133.537	6.83854	5.26372	OK
hsa-miR-29a-3p	MIMAT0000086	134.553	7.85411	6.04542	OK
hsa-miR-30a-5p	MIMAT0000087	154.979	28.28	21.7676	OK
hsa-miR-30a-3p	MIMAT0000088	128.875			OK
hsa-miR-31-5p	MIMAT0000089	125.76			OK
hsa-miR-32-5p	MIMAT0000090	128.095			OK
hsa-miR-33a-5p	MIMAT0000091	129.586			OK
hsa-miR-92a-3p	MIMAT0000092	395.987	269.288	207.275	OK
hsa-miR-93-5p	MIMAT0000093	202.073	75.3745	58.0169	OK
hsa-miR-95-3p	MIMAT0000094	123.562			OK
hsa-miR-96-5p	MIMAT0000095	125.269			OK
hsa-miR-98-5p	MIMAT0000096	124.675			OK
hsa-miR-99a-5p	MIMAT0000097	125.106			OK
hsa-miR-100-5p	MIMAT0000098	133.134	6.43514	4.95322	OK
hsa-miR-101-3p	MIMAT0000099	129.114			OK
hsa-miR-29b-3p	MIMAT0000100	128.072			OK
hsa-miR-103a-3p	MIMAT0000101	188.773	62.0746	47.7797	OK
hsa-miR-105-5p	MIMAT0000102	136.146	9.44685	7.27138	OK
hsa-miR-106a-5p	MIMAT0000103	191.626	64.9277	49.9758	OK
hsa-miR-107	MIMAT0000104	188.59	61.891	47.6384	OK
hsa-miR-192-5p	MIMAT0000222	155.819	29.1207	22.4146	OK
hsa-miR-196a-5p	MIMAT0000226	128.176			OK
hsa-miR-197-3p	MIMAT0000227	180.877	54.1778	41.7015	OK
hsa-miR-198	MIMAT0000228	158.955	32.2558	24.8278	OK
hsa-miR-199a-5p	MIMAT0000231	149.663	22.9641	17.6758	OK
hsa-miR-199a-3p, hsa-miR-199b-3p	MIMAT0000232, MIMAT0004563	131.807	5.10866	3.93221	OK
hsa-miR-208a-3p	MIMAT0000241	124.004			OK
hsa-miR-129-5p	MIMAT0000242	142.542	15.8431	12.1947	OK
hsa-miR-148a-3p	MIMAT0000243	124.169			OK
hsa-miR-30c-5p	MIMAT0000244	152.571	25.8719	19.914	OK
hsa-miR-30d-5p	MIMAT0000245	194.59	67.8917	52.2573	OK
hsa-miR-139-5p	MIMAT0000250	126.026			OK
hsa-miR-147a	MIMAT0000251	134.29	7.59121	5.84307	OK
hsa-miR-7-5p	MIMAT0000252	116.399			OK
hsa-miR-10a-5p	MIMAT0000253	119.49			OK
hsa-miR-10b-5p	MIMAT0000254	135.048	8.3497	6.42689	OK
hsa-miR-34a-5p	MIMAT0000255	132.566	5.86719	4.51606	OK
hsa-miR-181a-5p	MIMAT0000256	166.054	39.3551	30.2922	OK
hsa-miR-181b-5p	MIMAT0000257	134.641	7.94276	6.11366	OK
hsa-miR-181c-5p	MIMAT0000258	130.701			OK
hsa-miR-182-5p	MIMAT0000259	123.891			OK
hsa-miR-182-3p	MIMAT0000260	125.34			OK
hsa-miR-183-5p	MIMAT0000261	125.584			OK
hsa-miR-187-3p	MIMAT0000262	153.763	27.0643	20.8318	OK
hsa-miR-199b-5p	MIMAT0000263	137.503	10.8047	8.31655	OK
hsa-miR-203a-3p	MIMAT0000264	127.301			OK
hsa-miR-204-5p	MIMAT0000265	138.543	11.8445	9.11691	OK
hsa-miR-205-5p	MIMAT0000266	136.858	10.1591	7.81959	OK
hsa-miR-210-3p	MIMAT0000267	161.328	34.6295	26.6548	OK
hsa-miR-211-5p	MIMAT0000268	146.776	20.0771	15.4536	OK
hsa-miR-212-3p	MIMAT0000269	139.146	12.4473	9.5809	OK
hsa-miR-181a-3p	MIMAT0000270	129.701			OK
hsa-miR-214-3p	MIMAT0000271	213.61	86.9115	66.8971	OK
hsa-miR-215-5p	MIMAT0000272	131.955	5.25586	4.04551	OK
hsa-miR-216a-5p	MIMAT0000273	127.55			OK
hsa-miR-217-5p	MIMAT0000274	126.285			OK
hsa-miR-218-5p	MIMAT0000275	125.09			OK
hsa-miR-219a-5p	MIMAT0000276	121.371			OK
hsa-miR-221-3p	MIMAT0000278	202.955	76.2567	58.6959	OK
hsa-miR-222-3p	MIMAT0000279	152.607	25.9087	19.9423	OK
hsa-miR-223-3p	MIMAT0000280	337.504	210.806	162.26	OK
hsa-miR-224-5p	MIMAT0000281	126.332			OK
hsa-miR-200b-3p	MIMAT0000318	130.19			OK
hsa-let-7g-5p	MIMAT0000414	134.897	8.19824	6.31031	OK
hsa-let-7i-5p	MIMAT0000415	140.533	13.8339	10.6482	OK
hsa-miR-1-3p	MIMAT0000416	118.162			OK
hsa-miR-15b-5p	MIMAT0000417	145.013	18.314	14.0966	OK
hsa-miR-23b-3p	MIMAT0000418	210.961	84.2623	64.858	OK
hsa-miR-27b-3p	MIMAT0000419	136.168	9.46947	7.28879	OK
hsa-miR-30b-5p	MIMAT0000420	151.281	24.5826	18.9216	OK
hsa-miR-122-5p	MIMAT0000421	153.346	26.6476	20.5111	OK
hsa-miR-124-3p	MIMAT0000422	145.184	18.4854	14.2285	OK
hsa-miR-125b-5p	MIMAT0000423	149.412	22.7134	17.4829	OK
hsa-miR-128-3p	MIMAT0000424	138.776	12.0771	9.29595	OK
hsa-miR-130a-3p	MIMAT0000425	142.32	15.6213	12.024	OK
hsa-miR-132-3p	MIMAT0000426	129.182			OK
hsa-miR-133a-3p	MIMAT0000427	143.827	17.1278	13.1836	OK
hsa-miR-135a-5p	MIMAT0000428	126.837			OK
hsa-miR-137-3p	MIMAT0000429	119.074			OK
hsa-miR-138-5p	MIMAT0000430	132.758	6.05917	4.66384	OK
hsa-miR-140-5p	MIMAT0000431	130.074			OK
hsa-miR-141-3p	MIMAT0000432	126.488			OK
hsa-miR-142-5p	MIMAT0000433	138.482	11.7833	9.06979	OK
hsa-miR-142-3p	MIMAT0000434	131.361			OK
hsa-miR-143-3p	MIMAT0000435	130.746			OK
hsa-miR-144-3p	MIMAT0000436	134.796	8.09735	6.23265	OK
hsa-miR-145-5p	MIMAT0000437	140.427	13.7287	10.5672	OK
hsa-miR-152-3p	MIMAT0000438	127.14			OK
hsa-miR-153-3p	MIMAT0000439	124.429			OK
hsa-miR-191-5p	MIMAT0000440	170.062	43.3632	33.3773	OK
hsa-miR-9-5p	MIMAT0000441	129.606			OK
hsa-miR-9-3p	MIMAT0000442	124.064			OK
hsa-miR-125a-5p	MIMAT0000443	144.891	18.1924	14.003	OK
hsa-miR-126-5p	MIMAT0000444	131.692			OK
hsa-miR-126-3p	MIMAT0000445	178.023	51.3246	39.5053	OK
hsa-miR-127-3p	MIMAT0000446	124.147			OK
hsa-miR-134-5p	MIMAT0000447	149.97	23.2713	17.9123	OK
hsa-miR-136-5p	MIMAT0000448	125.195			OK
hsa-miR-146a-5p	MIMAT0000449	158.587	31.8887	24.5452	OK
hsa-miR-149-5p	MIMAT0000450	151.651	24.9523	19.2061	OK
hsa-miR-150-5p	MIMAT0000451	174.939	48.2405	37.1314	OK
hsa-miR-154-5p	MIMAT0000452	132.628	5.92957	4.56408	OK
hsa-miR-154-3p	MIMAT0000453	121.95			OK
hsa-miR-184	MIMAT0000454	160.662	33.9629	26.1418	OK
hsa-miR-185-5p	MIMAT0000455	163.925	37.2265	28.6538	OK
hsa-miR-186-5p	MIMAT0000456	148.075	21.3759	16.4533	OK
hsa-miR-188-5p	MIMAT0000457	177.287	50.5881	38.9385	OK
hsa-miR-190a-5p	MIMAT0000458	120.22			OK
hsa-miR-193a-3p	MIMAT0000459	127.951			OK
hsa-miR-194-5p	MIMAT0000460	130.717			OK
hsa-miR-195-5p	MIMAT0000461	131.5			OK
hsa-miR-206	MIMAT0000462	128.414			OK
hsa-miR-320a-3p	MIMAT0000510	207.727	81.0286	62.3689	OK
hsa-miR-200c-3p	MIMAT0000617	132.809	6.11022	4.70313	OK
hsa-miR-155-5p	MIMAT0000646	128.28			OK
hsa-miR-106b-5p	MIMAT0000680	147.504	20.8049	16.0138	OK
hsa-miR-29c-3p	MIMAT0000681	133.117	6.41857	4.94047	OK
hsa-miR-200a-3p	MIMAT0000682	126.566			OK
hsa-miR-302a-5p	MIMAT0000683	129.03			OK
hsa-miR-302a-3p	MIMAT0000684	128.586			OK
hsa-miR-34b-5p	MIMAT0000685	130.674			OK
hsa-miR-34c-5p	MIMAT0000686	127.49			OK
hsa-miR-299-3p	MIMAT0000687	132.955	6.25631	4.81557	OK
hsa-miR-301a-3p	MIMAT0000688	126.044			OK
hsa-miR-99b-5p	MIMAT0000689	141.48	14.7814	11.3775	OK
hsa-miR-296-5p	MIMAT0000690	302.354	175.656	135.205	OK
hsa-miR-130b-3p	MIMAT0000691	136.486	9.78726	7.5334	OK
hsa-miR-30e-5p	MIMAT0000692	145.008	18.3095	14.0931	OK
hsa-miR-30e-3p	MIMAT0000693	128.964			OK
hsa-miR-361-5p	MIMAT0000703	141.41	14.7117	11.3238	OK
hsa-miR-362-5p	MIMAT0000705	126.846			OK
hsa-miR-363-3p	MIMAT0000707	133.209	6.51043	5.01118	OK
hsa-miR-365a-3p, hsa-miR-365b-3p	MIMAT0000710, MIMAT0022834	142.362	15.6636	12.0565	OK
hsa-miR-302b-5p	MIMAT0000714	120.991			OK
hsa-miR-302b-3p	MIMAT0000715	131.265			OK
hsa-miR-302c-5p	MIMAT0000716	169.044	42.3448	32.5934	OK
hsa-miR-302c-3p	MIMAT0000717	123.324			OK
hsa-miR-302d-3p	MIMAT0000718	125.634			OK
hsa-miR-367-3p	MIMAT0000719	126.231			OK
hsa-miR-376c-3p	MIMAT0000720	126.299			OK
hsa-miR-369-3p	MIMAT0000721	126.287			OK
hsa-miR-370-3p	MIMAT0000722	266.192	139.494	107.37	OK
hsa-miR-371a-3p	MIMAT0000723	129.84			OK
hsa-miR-372-3p	MIMAT0000724	120.537			OK
hsa-miR-373-5p	MIMAT0000725	188.261	61.5628	47.3858	OK
hsa-miR-373-3p	MIMAT0000726	132.516	5.81744	4.47777	OK
hsa-miR-374a-5p	MIMAT0000727	128.282			OK
hsa-miR-375-3p	MIMAT0000728	126.118			OK
hsa-miR-376a-3p	MIMAT0000729	121.184			OK
hsa-miR-377-3p	MIMAT0000730	122.101			OK
hsa-miR-378a-5p	MIMAT0000731	134.093	7.3939	5.69119	OK
hsa-miR-378a-3p	MIMAT0000732	137.424	10.7252	8.25536	OK
hsa-miR-379-5p	MIMAT0000733	138.685	11.9863	9.22603	OK
hsa-miR-380-5p	MIMAT0000734	123.757			OK
hsa-miR-380-3p	MIMAT0000735	129.171			OK
hsa-miR-381-3p	MIMAT0000736	134.809	8.1107	6.24293	OK
hsa-miR-382-5p	MIMAT0000737	126.131			OK
hsa-miR-383-5p	MIMAT0000738	125.429			OK
hsa-miR-340-3p	MIMAT0000750	135.776	9.07759	6.98716	OK
hsa-miR-330-3p	MIMAT0000751	135.358	8.65916	6.66509	OK
hsa-miR-328-3p	MIMAT0000752	182.771	56.0723	43.1597	OK
hsa-miR-342-3p	MIMAT0000753	169.212	42.5135	32.7233	OK
hsa-miR-337-3p	MIMAT0000754	131.497			OK
hsa-miR-323a-3p	MIMAT0000755	129.139			OK
hsa-miR-326	MIMAT0000756	159.596	32.8978	25.3219	OK
hsa-miR-151a-3p	MIMAT0000757	146.997	20.2987	15.6242	OK
hsa-miR-135b-5p	MIMAT0000758	122.024			OK
hsa-miR-148b-3p	MIMAT0000759	122.843			OK
hsa-miR-331-3p	MIMAT0000760	137.177	10.4788	8.06569	OK
hsa-miR-324-5p	MIMAT0000761	133.093	6.39461	4.92203	OK
hsa-miR-324-3p	MIMAT0000762	146.618	19.9195	15.3323	OK
hsa-miR-338-3p	MIMAT0000763	126.133			OK
hsa-miR-339-5p	MIMAT0000764	150.199	23.4999	18.0882	OK
hsa-miR-335-5p	MIMAT0000765	118.727			OK
hsa-miR-133b	MIMAT0000770	149.443	22.7448	17.507	OK
hsa-miR-325	MIMAT0000771	128.178			OK
hsa-miR-345-5p	MIMAT0000772	142.317	15.6182	12.0216	OK
hsa-miR-346	MIMAT0000773	165.503	38.8047	29.8686	OK
hsa-miR-384	MIMAT0001075	129.82			OK
hsa-miR-196b-5p	MIMAT0001080	125.446			OK
hsa-miR-422a	MIMAT0001339	140.841	14.1418	10.8852	OK
hsa-miR-423-3p	MIMAT0001340	162.672	35.9736	27.6894	OK
hsa-miR-424-5p	MIMAT0001341	126.972			OK
hsa-miR-425-3p	MIMAT0001343	142.257	15.5582	11.9754	OK
hsa-miR-18b-5p	MIMAT0001412	133.139	6.4408	4.95758	OK
hsa-miR-20b-5p	MIMAT0001413	175.623	48.9247	37.658	OK
hsa-miR-448	MIMAT0001532	125.776			OK
hsa-miR-429	MIMAT0001536	126.504			OK
hsa-miR-449a	MIMAT0001541	129.795			OK
hsa-miR-450a-5p	MIMAT0001545	128.973			OK
hsa-miR-191-3p	MIMAT0001618	137.447	10.7481	8.27297	OK
hsa-miR-200a-5p	MIMAT0001620	141.725	15.0259	11.5657	OK
hsa-miR-369-5p	MIMAT0001621	126.45			OK
hsa-miR-431-5p	MIMAT0001625	127.655			OK
hsa-miR-433-3p	MIMAT0001627	135.429	8.73045	6.71995	OK
hsa-miR-329-3p	MIMAT0001629	134.043	7.34459	5.65324	OK
hsa-miR-323b-5p	MIMAT0001630	132.142	5.44367	4.19007	OK
hsa-miR-451a	MIMAT0001631	873.732	747.033	575.002	OK
hsa-miR-452-5p	MIMAT0001635	124.925			OK
hsa-miR-452-3p	MIMAT0001636	123.582			OK
hsa-miR-409-5p	MIMAT0001638	124.064			OK
hsa-miR-409-3p	MIMAT0001639	130.927			OK
hsa-miR-412-3p	MIMAT0002170	139.799	13.1002	10.0834	OK
hsa-miR-410-3p	MIMAT0002171	122.834			OK
hsa-miR-376b-3p	MIMAT0002172	122.285			OK
hsa-miR-483-3p	MIMAT0002173	154.596	27.8974	21.4731	OK
hsa-miR-484	MIMAT0002174	224.206	97.5074	75.0529	OK
hsa-miR-485-5p	MIMAT0002175	137.259	10.5603	8.12843	OK
hsa-miR-485-3p	MIMAT0002176	149.317	22.6185	17.4098	OK
hsa-miR-486-5p	MIMAT0002177	605.185	478.487	368.298	OK
hsa-miR-487a-3p	MIMAT0002178	130.771			OK
hsa-miR-488-5p	MIMAT0002804	148.12	21.421	16.488	OK
hsa-miR-489-3p	MIMAT0002805	135.61	8.91164	6.85942	OK
hsa-miR-490-3p	MIMAT0002806	128.986			OK
hsa-miR-491-5p	MIMAT0002807	233.048	106.349	81.8583	OK
hsa-miR-511-5p	MIMAT0002808	131.541			OK
hsa-miR-146b-5p	MIMAT0002809	146.675	19.9763	15.376	OK
hsa-miR-202-5p	MIMAT0002810	123.681			OK
hsa-miR-202-3p	MIMAT0002811	141.653	14.9541	11.5104	OK
hsa-miR-492	MIMAT0002812	133.954	7.25568	5.58481	OK
hsa-miR-493-5p	MIMAT0002813	128.098			OK
hsa-miR-432-5p	MIMAT0002814	142.124	15.4256	11.8733	OK
hsa-miR-432-3p	MIMAT0002815	137.988	11.289	8.68931	OK
hsa-miR-494-3p	MIMAT0002816	150.384	23.685	18.2307	OK
hsa-miR-495-3p	MIMAT0002817	126.776			OK
hsa-miR-496	MIMAT0002818	126.863			OK
hsa-miR-193b-3p	MIMAT0002819	145.316	18.6171	14.3299	OK
hsa-miR-497-5p	MIMAT0002820	128.736			OK
hsa-miR-181d-5p	MIMAT0002821	132.225	5.52598	4.25343	OK
hsa-miR-512-5p	MIMAT0002822	139.785	13.0859	10.0724	OK
hsa-miR-512-3p	MIMAT0002823	132.279	5.57987	4.29491	OK
hsa-miR-498-5p	MIMAT0002824	288.696	161.997	124.692	OK
hsa-miR-520e-3p	MIMAT0002825	131.703	5.00475	3.85223	OK
hsa-miR-515-5p	MIMAT0002826	132.38	5.68085	4.37263	OK
hsa-miR-515-3p	MIMAT0002827	130.673			OK
hsa-miR-519e-5p	MIMAT0002828	128.19			OK
hsa-miR-519e-3p	MIMAT0002829	133.27	6.57089	5.05771	OK
hsa-miR-520f-3p	MIMAT0002830	120.229			OK
hsa-miR-519c-5p, hsa-miR-523-5p, hsa-miR-518e-5p, hsa-miR-522-5p, hsa-miR-519a-5p, hsa-miR-519b-5p	MIMAT0002831, MIMAT0005449, MIMAT0005450, MIMAT0005451, MIMAT0005452, MIMAT0005454	129.429			OK
hsa-miR-519c-3p	MIMAT0002832	119.132			OK
hsa-miR-520a-5p	MIMAT0002833	132.454	5.75557	4.43015	OK
hsa-miR-520a-3p	MIMAT0002834	130.843			OK
hsa-miR-526b-5p	MIMAT0002835	135.318	8.61929	6.63439	OK
hsa-miR-526b-3p	MIMAT0002836	126.314			OK
hsa-miR-519b-3p	MIMAT0002837	126.14			OK
hsa-miR-525-5p	MIMAT0002838	143.559	16.8598	12.9773	OK
hsa-miR-525-3p	MIMAT0002839	131.158			OK
hsa-miR-523-3p	MIMAT0002840	125.639			OK
hsa-miR-518f-5p	MIMAT0002841	133.836	7.13751	5.49385	OK
hsa-miR-518f-3p	MIMAT0002842	125.589			OK
hsa-miR-520b-3p	MIMAT0002843	134.158	7.45893	5.74125	OK
hsa-miR-518b	MIMAT0002844	132.268	5.56935	4.28681	OK
hsa-miR-526a-5p, hsa-miR-520c-5p, hsa-miR-518d-5p	MIMAT0002845, MIMAT0005455, MIMAT0005456	141.414	14.715	11.3263	OK
hsa-miR-520c-3p	MIMAT0002846	126.505			OK
hsa-miR-518c-5p	MIMAT0002847	153.343	26.6443	20.5085	OK
hsa-miR-518c-3p	MIMAT0002848	119.664			OK
hsa-miR-524-5p	MIMAT0002849	142.716	16.0172	12.3287	OK
hsa-miR-524-3p	MIMAT0002850	126.401			OK
hsa-miR-517-5p	MIMAT0002851	132.471	5.77251	4.44319	OK
hsa-miR-517a-3p, hsa-miR-517b-3p	MIMAT0002852, MIMAT0002857	131.969	5.27021	4.05656	OK
hsa-miR-519d-3p	MIMAT0002853	143.483	16.7841	12.919	OK
hsa-miR-521	MIMAT0002854	135.743	9.04428	6.96152	OK
hsa-miR-520d-5p	MIMAT0002855	152.111	25.4124	19.5603	OK
hsa-miR-520d-3p	MIMAT0002856	121.973			OK
hsa-miR-520g-3p	MIMAT0002858	129.482			OK
hsa-miR-516b-5p	MIMAT0002859	125.965			OK
hsa-miR-516b-3p, hsa-miR-516a-3p	MIMAT0002860, MIMAT0006778	129.505			OK
hsa-miR-518e-3p	MIMAT0002861	127.041			OK
hsa-miR-527, hsa-miR-518a-5p	MIMAT0002862, MIMAT0005457	137.619	10.9207	8.40585	OK
hsa-miR-518a-3p	MIMAT0002863	125.154			OK
hsa-miR-518d-3p	MIMAT0002864	128.741			OK
hsa-miR-517c-3p	MIMAT0002866	120.995			OK
hsa-miR-520h	MIMAT0002867	126			OK
hsa-miR-522-3p	MIMAT0002868	121.683			OK
hsa-miR-519a-3p	MIMAT0002869	123.951			OK
hsa-miR-499a-5p	MIMAT0002870	123.582			OK
hsa-miR-500a-3p	MIMAT0002871	130.526			OK
hsa-miR-501-5p	MIMAT0002872	128.617			OK
hsa-miR-502-5p	MIMAT0002873	123.898			OK
hsa-miR-503-5p	MIMAT0002874	139.014	12.3153	9.4793	OK
hsa-miR-504-5p	MIMAT0002875	132.341	5.64279	4.34334	OK
hsa-miR-505-3p	MIMAT0002876	134.58	7.88119	6.06627	OK
hsa-miR-513a-5p	MIMAT0002877	164.956	38.257	29.447	OK
hsa-miR-506-3p	MIMAT0002878	131.935	5.23599	4.03022	OK
hsa-miR-507	MIMAT0002879	125.649			OK
hsa-miR-508-3p	MIMAT0002880	118.328			OK
hsa-miR-509-3p	MIMAT0002881	125.667			OK
hsa-miR-510-5p	MIMAT0002882	130.563			OK
hsa-miR-514a-3p	MIMAT0002883	122.299			OK
hsa-miR-532-5p	MIMAT0002888	129.642			OK
hsa-miR-299-5p	MIMAT0002890	139.594	12.8952	9.92563	OK
hsa-miR-18a-3p	MIMAT0002891	137.869	11.1702	8.59791	OK
hsa-miR-455-5p	MIMAT0003150	120.275			OK
hsa-miR-493-3p	MIMAT0003161	134.808	8.10914	6.24173	OK
hsa-miR-539-5p	MIMAT0003163	122.531			OK
hsa-miR-544a	MIMAT0003164	127.261			OK
hsa-miR-545-3p	MIMAT0003165	124.383			OK
hsa-miR-487b-3p	MIMAT0003180	154.43	27.7312	21.3451	OK
hsa-miR-551a	MIMAT0003214	141.047	14.3478	11.0437	OK
hsa-miR-552-3p	MIMAT0003215	129.298			OK
hsa-miR-553	MIMAT0003216	123.908			OK
hsa-miR-554	MIMAT0003217	121.343			OK
hsa-miR-92b-3p	MIMAT0003218	242.552	115.853	89.174	OK
hsa-miR-555	MIMAT0003219	124.262			OK
hsa-miR-556-5p	MIMAT0003220	123.53			OK
hsa-miR-557	MIMAT0003221	378.438	251.739	193.767	OK
hsa-miR-558	MIMAT0003222	131.145			OK
hsa-miR-559	MIMAT0003223	119.991			OK
hsa-miR-561-3p	MIMAT0003225	121.454			OK
hsa-miR-562	MIMAT0003226	120.441			OK
hsa-miR-563	MIMAT0003227	124.924			OK
hsa-miR-564	MIMAT0003228	241.51	114.812	88.3724	OK
hsa-miR-567	MIMAT0003231	128.684			OK
hsa-miR-568	MIMAT0003232	124.454			OK
hsa-miR-551b-3p	MIMAT0003233	136.207	9.50878	7.31905	OK
hsa-miR-569	MIMAT0003234	118.586			OK
hsa-miR-570-3p	MIMAT0003235	126.916			OK
hsa-miR-571	MIMAT0003236	125.727			OK
hsa-miR-572	MIMAT0003237	151.879	25.1808	19.382	OK
hsa-miR-573	MIMAT0003238	123.536			OK
hsa-miR-574-3p	MIMAT0003239	182.16	55.4609	42.6891	OK
hsa-miR-575	MIMAT0003240	292.633	165.934	127.722	OK
hsa-miR-576-5p	MIMAT0003241	126.353			OK
hsa-miR-577	MIMAT0003242	124.156			OK
hsa-miR-578	MIMAT0003243	127.439			OK
hsa-miR-579-3p	MIMAT0003244	131.419			OK
hsa-miR-580-3p	MIMAT0003245	124.251			OK
hsa-miR-581	MIMAT0003246	125.769			OK
hsa-miR-582-5p	MIMAT0003247	122.797			OK
hsa-miR-583	MIMAT0003248	149.813	23.1144	17.7915	OK
hsa-miR-584-5p	MIMAT0003249	156.389	29.6899	22.8528	OK
hsa-miR-585-3p	MIMAT0003250	126.612			OK
hsa-miR-548a-3p	MIMAT0003251	125.969			OK
hsa-miR-586	MIMAT0003252	127.279			OK
hsa-miR-587	MIMAT0003253	125.57			OK
hsa-miR-548b-3p	MIMAT0003254	121.578			OK
hsa-miR-588	MIMAT0003255	121.587			OK
hsa-miR-589-3p	MIMAT0003256	133.281	6.58197	5.06624	OK
hsa-miR-550a-3p	MIMAT0003257	144.275	17.5761	13.5286	OK
hsa-miR-590-5p	MIMAT0003258	123.325			OK
hsa-miR-591	MIMAT0003259	139.232	12.5333	9.64708	OK
hsa-miR-592	MIMAT0003260	122.252			OK
hsa-miR-593-5p	MIMAT0003261	187.545	60.8466	46.8345	OK
hsa-miR-595	MIMAT0003263	142.187	15.4883	11.9216	OK
hsa-miR-596	MIMAT0003264	143.158	16.459	12.6687	OK
hsa-miR-597-5p	MIMAT0003265	120.614			OK
hsa-miR-598-3p	MIMAT0003266	134.585	7.88648	6.07034	OK
hsa-miR-599	MIMAT0003267	125.819			OK
hsa-miR-600	MIMAT0003268	127.954			OK
hsa-miR-601	MIMAT0003269	136.498	9.79905	7.54248	OK
hsa-miR-602	MIMAT0003270	179.174	52.4757	40.3914	OK
hsa-miR-603	MIMAT0003271	134.285	7.58609	5.83913	OK
hsa-miR-604	MIMAT0003272	135.99	9.29144	7.15176	OK
hsa-miR-605-5p	MIMAT0003273	137.244	10.5458	8.11723	OK
hsa-miR-606	MIMAT0003274	127.732			OK
hsa-miR-607	MIMAT0003275	121.939			OK
hsa-miR-608	MIMAT0003276	163.504	36.8054	28.3297	OK
hsa-miR-609	MIMAT0003277	130.828			OK
hsa-miR-610	MIMAT0003278	136.276	9.57731	7.3718	OK
hsa-miR-611	MIMAT0003279	125.421			OK
hsa-miR-612	MIMAT0003280	159.768	33.0694	25.454	OK
hsa-miR-613	MIMAT0003281	126.076			OK
hsa-miR-614	MIMAT0003282	637.418	510.72	393.109	OK
hsa-miR-615-3p	MIMAT0003283	147.398	20.6995	15.9327	OK
hsa-miR-616-5p	MIMAT0003284	126.664			OK
hsa-miR-548c-3p	MIMAT0003285	124.81			OK
hsa-miR-617	MIMAT0003286	130.51			OK
hsa-miR-618	MIMAT0003287	122.687			OK
hsa-miR-619-3p	MIMAT0003288	122.059			OK
hsa-miR-620	MIMAT0003289	125.046			OK
hsa-miR-621	MIMAT0003290	123.081			OK
hsa-miR-622	MIMAT0003291	131.094			OK
hsa-miR-623	MIMAT0003292	124.651			OK
hsa-miR-624-5p	MIMAT0003293	124.407			OK
hsa-miR-625-5p	MIMAT0003294	131.204			OK
hsa-miR-626	MIMAT0003295	129.289			OK
hsa-miR-627-5p	MIMAT0003296	124.852			OK
hsa-miR-628-3p	MIMAT0003297	121.371			OK
hsa-miR-629-3p	MIMAT0003298	142.491	15.7919	12.1553	OK
hsa-miR-630	MIMAT0003299	126.351			OK
hsa-miR-631	MIMAT0003300	136.055	9.3565	7.20184	OK
hsa-miR-33b-5p	MIMAT0003301	126.514			OK
hsa-miR-632	MIMAT0003302	134.603	7.90413	6.08393	OK
hsa-miR-633	MIMAT0003303	129.955			OK
hsa-miR-634	MIMAT0003304	155.999	29.3001	22.5527	OK
hsa-miR-635	MIMAT0003305	131.76	5.06156	3.89596	OK
hsa-miR-636	MIMAT0003306	155.274	28.5758	21.9952	OK
hsa-miR-637	MIMAT0003307	210.748	84.0488	64.6936	OK
hsa-miR-638	MIMAT0003308	9264.06	9137.36	7033.16	OK
hsa-miR-639	MIMAT0003309	134.955	8.25594	6.35472	OK
hsa-miR-640	MIMAT0003310	128.367			OK
hsa-miR-641	MIMAT0003311	124.55			OK
hsa-miR-642a-5p	MIMAT0003312	155.363	28.6641	22.0632	OK
hsa-miR-643	MIMAT0003313	121.797			OK
hsa-miR-644a	MIMAT0003314	129.908			OK
hsa-miR-645	MIMAT0003315	135.791	9.09212	6.99834	OK
hsa-miR-646	MIMAT0003316	131.007			OK
hsa-miR-647	MIMAT0003317	127.629			OK
hsa-miR-648	MIMAT0003318	126.79			OK
hsa-miR-649	MIMAT0003319	123.453			OK
hsa-miR-650	MIMAT0003320	189.015	62.316	47.9655	OK
hsa-miR-651-5p	MIMAT0003321	122.493			OK
hsa-miR-652-3p	MIMAT0003322	130.083			OK
hsa-miR-548d-3p	MIMAT0003323	128.266			OK
hsa-miR-661	MIMAT0003324	138.946	12.2478	9.42728	OK
hsa-miR-662	MIMAT0003325	130.931			OK
hsa-miR-663a	MIMAT0003326	2698.17	2571.48	1979.3	OK
hsa-miR-449b-5p	MIMAT0003327	130.364			OK
hsa-miR-653-5p	MIMAT0003328	125.934			OK
hsa-miR-411-5p	MIMAT0003329	128.832			OK
hsa-miR-654-5p	MIMAT0003330	169.363	42.6647	32.8397	OK
hsa-miR-655-3p	MIMAT0003331	123.638			OK
hsa-miR-656-3p	MIMAT0003332	127.728			OK
hsa-miR-549a-3p	MIMAT0003333	128.358			OK
hsa-miR-657	MIMAT0003335	149.86	23.1609	17.8273	OK
hsa-miR-658	MIMAT0003336	274.826	148.128	114.016	OK
hsa-miR-659-3p	MIMAT0003337	158.181	31.4825	24.2325	OK
hsa-miR-660-5p	MIMAT0003338	127.322			OK
hsa-miR-421	MIMAT0003339	129.685			OK
hsa-miR-542-5p	MIMAT0003340	138.223	11.5242	8.87034	OK
hsa-miR-363-5p	MIMAT0003385	128.116			OK
hsa-miR-376a-5p	MIMAT0003386	119.072			OK
hsa-miR-542-3p	MIMAT0003389	120.87			OK
hsa-miR-425-5p	MIMAT0003393	161.961	35.262	27.1417	OK
hsa-miR-758-3p	MIMAT0003879	125.178			OK
hsa-miR-671-5p	MIMAT0003880	357.247	230.548	177.456	OK
hsa-miR-668-3p	MIMAT0003881	151.948	25.249	19.4345	OK
hsa-miR-767-5p	MIMAT0003882	127.808			OK
hsa-miR-767-3p	MIMAT0003883	141.981	15.2821	11.7628	OK
hsa-miR-454-5p	MIMAT0003884	133.194	6.49517	4.99943	OK
hsa-miR-454-3p	MIMAT0003885	120.817			OK
hsa-miR-769-5p	MIMAT0003886	136.307	9.60849	7.3958	OK
hsa-miR-769-3p	MIMAT0003887	133.436	6.73721	5.18573	OK
hsa-miR-766-3p	MIMAT0003888	183.378	56.6796	43.6272	OK
hsa-miR-765	MIMAT0003945	147.648	20.9498	16.1254	OK
hsa-miR-770-5p	MIMAT0003948	136.548	9.84962	7.5814	OK
hsa-miR-802	MIMAT0004185	129.175			OK
hsa-miR-675-5p	MIMAT0004284	291.361	164.662	126.743	OK
hsa-miR-297	MIMAT0004450	131.936	5.23701	4.03101	OK
hsa-let-7a-3p	MIMAT0004481	123.385			OK
hsa-let-7b-3p	MIMAT0004482	147.666	20.9676	16.1391	OK
hsa-let-7d-3p	MIMAT0004484	158.168	31.4694	24.2225	OK
hsa-let-7e-3p	MIMAT0004485	129.584			OK
hsa-let-7f-1-3p	MIMAT0004486	143.11	16.4113	12.632	OK
hsa-let-7f-2-3p	MIMAT0004487	128.922			OK
hsa-miR-15a-3p	MIMAT0004488	126.794			OK
hsa-miR-16-1-3p	MIMAT0004489	129.186			OK
hsa-miR-19a-5p	MIMAT0004490	124.009			OK
hsa-miR-19b-1-5p	MIMAT0004491	125.479			OK
hsa-miR-19b-2-5p	MIMAT0004492	120.37			OK
hsa-miR-20a-3p	MIMAT0004493	119.42			OK
hsa-miR-21-3p	MIMAT0004494	130.714			OK
hsa-miR-22-5p	MIMAT0004495	143.218	16.5192	12.7151	OK
hsa-miR-23a-5p	MIMAT0004496	174.098	47.3997	36.4842	OK
hsa-miR-24-2-5p	MIMAT0004497	128.888			OK
hsa-miR-25-5p	MIMAT0004498	159.485	32.7865	25.2363	OK
hsa-miR-26a-1-3p	MIMAT0004499	128.061			OK
hsa-miR-26b-3p	MIMAT0004500	138.163	11.4638	8.82387	OK
hsa-miR-27a-5p	MIMAT0004501	126.448			OK
hsa-miR-28-3p	MIMAT0004502	130.047			OK
hsa-miR-29a-5p	MIMAT0004503	125.756			OK
hsa-miR-31-3p	MIMAT0004504	125.159			OK
hsa-miR-32-3p	MIMAT0004505	120.953			OK
hsa-miR-33a-3p	MIMAT0004506	129.285			OK
hsa-miR-92a-1-5p	MIMAT0004507	125.101			OK
hsa-miR-92a-2-5p	MIMAT0004508	1604.11	1477.41	1137.18	OK
hsa-miR-93-3p	MIMAT0004509	128.668			OK
hsa-miR-96-3p	MIMAT0004510	121.798			OK
hsa-miR-99a-3p	MIMAT0004511	127.832			OK
hsa-miR-100-3p	MIMAT0004512	124.861			OK
hsa-miR-101-5p	MIMAT0004513	123.977			OK
hsa-miR-29b-1-5p	MIMAT0004514	122.251			OK
hsa-miR-29b-2-5p	MIMAT0004515	130.292			OK
hsa-miR-105-3p	MIMAT0004516	122.779			OK
hsa-miR-106a-3p	MIMAT0004517	137.919	11.22	8.63621	OK
hsa-miR-16-2-3p	MIMAT0004518	129.922			OK
hsa-miR-192-3p	MIMAT0004543	126.956			OK
hsa-miR-129-1-3p	MIMAT0004548	137.631	10.9326	8.41499	OK
hsa-miR-148a-5p	MIMAT0004549	126.781			OK
hsa-miR-30c-2-3p	MIMAT0004550	147.953	21.254	16.3595	OK
hsa-miR-30d-3p	MIMAT0004551	125.048			OK
hsa-miR-139-3p	MIMAT0004552	198.524	71.8252	55.2849	OK
hsa-miR-7-1-3p	MIMAT0004553	126.335			OK
hsa-miR-7-2-3p	MIMAT0004554	131.691			OK
hsa-miR-10a-3p	MIMAT0004555	126.012			OK
hsa-miR-10b-3p	MIMAT0004556	129.963			OK
hsa-miR-34a-3p	MIMAT0004557	126.225			OK
hsa-miR-181a-2-3p	MIMAT0004558	133.676	6.97741	5.37061	OK
hsa-miR-181c-3p	MIMAT0004559	130.485			OK
hsa-miR-183-3p	MIMAT0004560	129.333			OK
hsa-miR-187-5p	MIMAT0004561	988.049	861.351	662.995	OK
hsa-miR-196a-3p	MIMAT0004562	120.704			OK
hsa-miR-214-5p	MIMAT0004564	132.562	5.86306	4.51289	OK
hsa-miR-218-1-3p	MIMAT0004565	130.792			OK
hsa-miR-218-2-3p	MIMAT0004566	136.301	9.60246	7.39116	OK
hsa-miR-219a-1-3p	MIMAT0004567	123.991			OK
hsa-miR-221-5p	MIMAT0004568	123.6			OK
hsa-miR-222-5p	MIMAT0004569	129.765			OK
hsa-miR-223-5p	MIMAT0004570	122.896			OK
hsa-miR-200b-5p	MIMAT0004571	131.658			OK
hsa-let-7g-3p	MIMAT0004584	125.381			OK
hsa-let-7i-3p	MIMAT0004585	128.536			OK
hsa-miR-15b-3p	MIMAT0004586	129.863			OK
hsa-miR-23b-5p	MIMAT0004587	130.096			OK
hsa-miR-27b-5p	MIMAT0004588	124.402			OK
hsa-miR-30b-3p	MIMAT0004589	144.706	18.0069	13.8602	OK
hsa-miR-122-3p	MIMAT0004590	128.72			OK
hsa-miR-124-5p	MIMAT0004591	124.54			OK
hsa-miR-125b-1-3p	MIMAT0004592	176.074	49.3753	38.0049	OK
hsa-miR-130a-5p	MIMAT0004593	120.713			OK
hsa-miR-132-5p	MIMAT0004594	123.715			OK
hsa-miR-135a-3p	MIMAT0004595	724.478	597.779	460.119	OK
hsa-miR-138-2-3p	MIMAT0004596	130.538			OK
hsa-miR-140-3p	MIMAT0004597	134.748	8.04923	6.19561	OK
hsa-miR-141-5p	MIMAT0004598	121.248			OK
hsa-miR-143-5p	MIMAT0004599	129.489			OK
hsa-miR-144-5p	MIMAT0004600	126.221			OK
hsa-miR-145-3p	MIMAT0004601	121.74			OK
hsa-miR-125a-3p	MIMAT0004602	188.959	62.2606	47.9229	OK
hsa-miR-125b-2-3p	MIMAT0004603	135.354	8.65561	6.66235	OK
hsa-miR-127-5p	MIMAT0004604	130.467			OK
hsa-miR-129-2-3p	MIMAT0004605	130.771			OK
hsa-miR-136-3p	MIMAT0004606	125.432			OK
hsa-miR-138-1-3p	MIMAT0004607	158.833	32.1339	24.7339	OK
hsa-miR-146a-3p	MIMAT0004608	122.214			OK
hsa-miR-149-3p	MIMAT0004609	1615.73	1489.03	1146.13	OK
hsa-miR-150-3p	MIMAT0004610	209.967	83.2686	64.0931	OK
hsa-miR-185-3p	MIMAT0004611	198.355	71.6567	55.1552	OK
hsa-miR-186-3p	MIMAT0004612	132.638	5.93943	4.57167	OK
hsa-miR-188-3p	MIMAT0004613	125.325			OK
hsa-miR-193a-5p	MIMAT0004614	183.134	56.4356	43.4393	OK
hsa-miR-195-3p	MIMAT0004615	136.706	10.0071	7.70259	OK
hsa-miR-200c-5p	MIMAT0004657	142.384	15.6851	12.073	OK
hsa-miR-155-3p	MIMAT0004658	129.191			OK
hsa-miR-194-3p	MIMAT0004671	158.134	31.4353	24.1962	OK
hsa-miR-106b-3p	MIMAT0004672	140.127	13.428	10.3357	OK
hsa-miR-29c-5p	MIMAT0004673	137.316	10.6168	8.17194	OK
hsa-miR-30c-1-3p	MIMAT0004674	190.682	63.9831	49.2488	OK
hsa-miR-219a-2-3p	MIMAT0004675	129.411			OK
hsa-miR-34b-3p	MIMAT0004676	133.782	7.08345	5.45223	OK
hsa-miR-34c-3p	MIMAT0004677	143.38	16.6813	12.8398	OK
hsa-miR-99b-3p	MIMAT0004678	145.893	19.1945	14.7743	OK
hsa-miR-296-3p	MIMAT0004679	503.79	377.091	290.253	OK
hsa-miR-130b-5p	MIMAT0004680	137.911	11.2121	8.63011	OK
hsa-miR-26a-2-3p	MIMAT0004681	128.4			OK
hsa-miR-361-3p	MIMAT0004682	156.735	30.0361	23.1193	OK
hsa-miR-362-3p	MIMAT0004683	129.533			OK
hsa-miR-302d-5p	MIMAT0004685	125.677			OK
hsa-miR-367-5p	MIMAT0004686	124.987			OK
hsa-miR-371a-5p	MIMAT0004687	435.362	308.663	237.583	OK
hsa-miR-374a-3p	MIMAT0004688	123.32			OK
hsa-miR-377-5p	MIMAT0004689	127.29			OK
hsa-miR-379-3p	MIMAT0004690	123.994			OK
hsa-miR-340-5p	MIMAT0004692	122.544			OK
hsa-miR-330-5p	MIMAT0004693	135.347	8.64802	6.65651	OK
hsa-miR-342-5p	MIMAT0004694	159.178	32.4796	25	OK
hsa-miR-337-5p	MIMAT0004695	127.943			OK
hsa-miR-323a-5p	MIMAT0004696	159.798	33.0989	25.4767	OK
hsa-miR-151a-5p	MIMAT0004697	131.327			OK
hsa-miR-135b-3p	MIMAT0004698	131.195			OK
hsa-miR-148b-5p	MIMAT0004699	128.797			OK
hsa-miR-331-5p	MIMAT0004700	127.849			OK
hsa-miR-338-5p	MIMAT0004701	134.867	8.16795	6.28699	OK
hsa-miR-339-3p	MIMAT0004702	140.061	13.3623	10.2852	OK
hsa-miR-335-3p	MIMAT0004703	131.209			OK
hsa-miR-423-5p	MIMAT0004748	359.758	233.059	179.389	OK
hsa-miR-424-3p	MIMAT0004749	130.928			OK
hsa-miR-18b-3p	MIMAT0004751	156.506	29.8075	22.9433	OK
hsa-miR-20b-3p	MIMAT0004752	124.415			OK
hsa-miR-431-3p	MIMAT0004757	144.147	17.4478	13.4298	OK
hsa-miR-483-5p	MIMAT0004761	182.755	56.0566	43.1476	OK
hsa-miR-486-3p	MIMAT0004762	757.716	631.017	485.704	OK
hsa-miR-488-3p	MIMAT0004763	129.054			OK
hsa-miR-490-5p	MIMAT0004764	124.323			OK
hsa-miR-491-3p	MIMAT0004765	130.001			OK
hsa-miR-146b-3p	MIMAT0004766	128.686			OK
hsa-miR-193b-5p	MIMAT0004767	202.946	76.247	58.6884	OK
hsa-miR-497-3p	MIMAT0004768	124.405			OK
hsa-miR-516a-5p	MIMAT0004770	132.16	5.46103	4.20344	OK
hsa-miR-499a-3p	MIMAT0004772	123.775			OK
hsa-miR-500a-5p	MIMAT0004773	122.893			OK
hsa-miR-501-3p	MIMAT0004774	128.523			OK
hsa-miR-502-3p	MIMAT0004775	128.867			OK
hsa-miR-505-5p	MIMAT0004776	165.889	39.1902	30.1652	OK
hsa-miR-513a-3p	MIMAT0004777	118.578			OK
hsa-miR-508-5p	MIMAT0004778	140.83	14.1317	10.8774	OK
hsa-miR-509-5p	MIMAT0004779	127.977			OK
hsa-miR-532-3p	MIMAT0004780	183.99	57.2912	44.0979	OK
hsa-miR-455-3p	MIMAT0004784	133.914	7.21487	5.5534	OK
hsa-miR-545-5p	MIMAT0004785	122.249			OK
hsa-miR-92b-5p	MIMAT0004792	749.519	622.82	479.394	OK
hsa-miR-556-3p	MIMAT0004793	126.662			OK
hsa-miR-551b-5p	MIMAT0004794	186.504	59.8052	46.0329	OK
hsa-miR-574-5p	MIMAT0004795	154.611	27.9119	21.4842	OK
hsa-miR-576-3p	MIMAT0004796	121.194			OK
hsa-miR-582-3p	MIMAT0004797	127.484			OK
hsa-miR-548b-5p	MIMAT0004798	123.982			OK
hsa-miR-589-5p	MIMAT0004799	127.594			OK
hsa-miR-550a-5p	MIMAT0004800	238.094	111.396	85.743	OK
hsa-miR-590-3p	MIMAT0004801	120.761			OK
hsa-miR-593-3p	MIMAT0004802	143.459	16.7598	12.9003	OK
hsa-miR-548a-5p	MIMAT0004803	123.43			OK
hsa-miR-615-5p	MIMAT0004804	269.845	143.146	110.182	OK
hsa-miR-616-3p	MIMAT0004805	128.672			OK
hsa-miR-548c-5p, hsa-miR-548o-5p, hsa-miR-548am-5p	MIMAT0004806, MIMAT0022738, MIMAT0022740	125.354			OK
hsa-miR-624-3p	MIMAT0004807	127.895			OK
hsa-miR-625-3p	MIMAT0004808	170.081	43.3827	33.3923	OK
hsa-miR-628-5p	MIMAT0004809	126.514			OK
hsa-miR-629-5p	MIMAT0004810	124.101			OK
hsa-miR-33b-3p	MIMAT0004811	144.213	17.5141	13.4808	OK
hsa-miR-548d-5p	MIMAT0004812	117.63			OK
hsa-miR-411-3p	MIMAT0004813	132.931	6.23189	4.79678	OK
hsa-miR-654-3p	MIMAT0004814	123.063			OK
hsa-miR-671-3p	MIMAT0004819	147.497	20.7987	16.0091	OK
hsa-miR-298	MIMAT0004901	128.134			OK
hsa-miR-891a-5p	MIMAT0004902	136.063	9.36471	7.20816	OK
hsa-miR-300	MIMAT0004903	132.058	5.35968	4.12542	OK
hsa-miR-892a	MIMAT0004907	128.44			OK
hsa-miR-450b-5p	MIMAT0004909	129.877			OK
hsa-miR-450b-3p	MIMAT0004910	122.396			OK
hsa-miR-874-3p	MIMAT0004911	194.038	67.3394	51.8322	OK
hsa-miR-890	MIMAT0004912	123.7			OK
hsa-miR-891b	MIMAT0004913	132.043	5.34459	4.11381	OK
hsa-miR-888-5p	MIMAT0004916	128.168			OK
hsa-miR-888-3p	MIMAT0004917	125.76			OK
hsa-miR-892b	MIMAT0004918	135.977	9.2783	7.14165	OK
hsa-miR-541-5p	MIMAT0004919	136.352	9.65331	7.4303	OK
hsa-miR-541-3p	MIMAT0004920	141.42	14.7217	11.3315	OK
hsa-miR-889-3p	MIMAT0004921	130.987			OK
hsa-miR-875-5p	MIMAT0004922	122.989			OK
hsa-miR-875-3p	MIMAT0004923	131.763	5.06466	3.89834	OK
hsa-miR-876-5p	MIMAT0004924	126.015			OK
hsa-miR-876-3p	MIMAT0004925	125.583			OK
hsa-miR-708-5p	MIMAT0004926	128.857			OK
hsa-miR-708-3p	MIMAT0004927	128.155			OK
hsa-miR-147b-3p	MIMAT0004928	128.64			OK
hsa-miR-190b-5p	MIMAT0004929	116.514			OK
hsa-miR-744-5p	MIMAT0004945	438.986	312.287	240.372	OK
hsa-miR-744-3p	MIMAT0004946	133.439	6.73986	5.18777	OK
hsa-miR-885-5p	MIMAT0004947	158.273	31.5741	24.3031	OK
hsa-miR-885-3p	MIMAT0004948	232.64	105.941	81.5446	OK
hsa-miR-877-5p	MIMAT0004949	191.172	64.4738	49.6264	OK
hsa-miR-877-3p	MIMAT0004950	168.341	41.6419	32.0524	OK
hsa-miR-887-3p	MIMAT0004951	424.84	298.142	229.484	OK
hsa-miR-665	MIMAT0004952	243.048	116.35	89.556	OK
hsa-miR-873-5p	MIMAT0004953	121.19			OK
hsa-miR-543	MIMAT0004954	125.361			OK
hsa-miR-374b-5p	MIMAT0004955	126.833			OK
hsa-miR-374b-3p	MIMAT0004956	120.88			OK
hsa-miR-760	MIMAT0004957	823.751	697.052	536.531	OK
hsa-miR-301b-3p	MIMAT0004958	122.844			OK
hsa-miR-216b-5p	MIMAT0004959	125.237			OK
hsa-miR-208b-3p	MIMAT0004960	122.671			OK
hsa-miR-920	MIMAT0004970	339.823	213.125	164.045	OK
hsa-miR-921	MIMAT0004971	141.722	15.0236	11.5639	OK
hsa-miR-922	MIMAT0004972	120.399			OK
hsa-miR-924	MIMAT0004974	129.988			OK
hsa-miR-509-3-5p	MIMAT0004975	123.884			OK
hsa-miR-933	MIMAT0004976	140.188	13.4897	10.3832	OK
hsa-miR-934	MIMAT0004977	125.82			OK
hsa-miR-935	MIMAT0004978	154.83	28.1309	21.6528	OK
hsa-miR-936	MIMAT0004979	159.403	32.7039	25.1727	OK
hsa-miR-937-3p	MIMAT0004980	135.937	9.23803	7.11065	OK
hsa-miR-938	MIMAT0004981	131.541			OK
hsa-miR-939-5p	MIMAT0004982	408.312	281.614	216.762	OK
hsa-miR-940	MIMAT0004983	447.984	321.286	247.298	OK
hsa-miR-941	MIMAT0004984	132.865	6.16675	4.74664	OK
hsa-miR-942-5p	MIMAT0004985	128.437			OK
hsa-miR-943	MIMAT0004986	135.849	9.15078	7.04349	OK
hsa-miR-944	MIMAT0004987	120.359			OK
hsa-miR-1224-5p	MIMAT0005458	283.614	156.915	120.78	OK
hsa-miR-1224-3p	MIMAT0005459	181.677	54.9784	42.3177	OK
hsa-miR-1225-5p	MIMAT0005572	496.695	369.996	284.791	OK
hsa-miR-1225-3p	MIMAT0005573	215.819	89.1205	68.5974	OK
hsa-miR-1226-5p	MIMAT0005576	152.523	25.8245	19.8775	OK
hsa-miR-1226-3p	MIMAT0005577	135.188	8.48903	6.53413	OK
hsa-miR-1227-3p	MIMAT0005580	145.512	18.8129	14.4806	OK
hsa-miR-1228-5p	MIMAT0005582	6624.8	6498.1	5001.69	OK
hsa-miR-1228-3p	MIMAT0005583	234.328	107.63	82.8441	OK
hsa-miR-1229-3p	MIMAT0005584	169.696	42.9969	33.0954	OK
hsa-miR-1231	MIMAT0005586	274.229	147.53	113.556	OK
hsa-miR-1233-3p	MIMAT0005588	155.269	28.5698	21.9906	OK
hsa-miR-1234-3p	MIMAT0005589	171.097	44.3982	34.174	OK
hsa-miR-1236-3p	MIMAT0005591	176.472	49.7732	38.3112	OK
hsa-miR-1237-3p	MIMAT0005592	185.041	58.3423	44.9069	OK
hsa-miR-1238-3p	MIMAT0005593	183.14	56.4411	43.4435	OK
hsa-miR-513b-5p	MIMAT0005788	121.628			OK
hsa-miR-513c-5p	MIMAT0005789	131.551			OK
hsa-miR-1264	MIMAT0005791	129.449			OK
hsa-miR-320b	MIMAT0005792	187.584	60.8856	46.8645	OK
hsa-miR-320c	MIMAT0005793	171.962	45.2632	34.8398	OK
hsa-miR-1296-5p	MIMAT0005794	144.493	17.7944	13.6966	OK
hsa-miR-1323	MIMAT0005795	220.675	93.9759	72.3346	OK
hsa-miR-1271-5p	MIMAT0005796	138.488	11.7896	9.07467	OK
hsa-miR-1301-3p	MIMAT0005797	132.303	5.6042	4.31363	OK
hsa-miR-1185-5p	MIMAT0005798	126.091			OK
hsa-miR-1283	MIMAT0005799	138.455	11.7565	9.04918	OK
hsa-miR-1298-5p	MIMAT0005800	127.811			OK
hsa-miR-1178-3p	MIMAT0005823	131.914	5.21552	4.01447	OK
hsa-miR-1179	MIMAT0005824	118.804			OK
hsa-miR-1180-3p	MIMAT0005825	128.652			OK
hsa-miR-1181	MIMAT0005826	237.472	110.773	85.2637	OK
hsa-miR-1182	MIMAT0005827	185.451	58.7523	45.2225	OK
hsa-miR-1183	MIMAT0005828	125.549			OK
hsa-miR-1184	MIMAT0005829	135.218	8.51967	6.55771	OK
hsa-miR-1200	MIMAT0005863	135.957	9.25824	7.12621	OK
hsa-miR-1202	MIMAT0005865	475.241	348.542	268.278	OK
hsa-miR-1203	MIMAT0005866	417.486	290.787	223.823	OK
hsa-miR-663b	MIMAT0005867	440.739	314.04	241.721	OK
hsa-miR-1204	MIMAT0005868	133.715	7.01657	5.40076	OK
hsa-miR-1205	MIMAT0005869	125.882			OK
hsa-miR-1206	MIMAT0005870	121.978			OK
hsa-miR-1207-5p	MIMAT0005871	469.216	342.517	263.64	OK
hsa-miR-1207-3p	MIMAT0005872	142.59	15.8917	12.2321	OK
hsa-miR-1208	MIMAT0005873	127.887			OK
hsa-miR-548e-3p	MIMAT0005874	120.6			OK
hsa-miR-548j-5p	MIMAT0005875	125.051			OK
hsa-miR-1285-3p	MIMAT0005876	147.739	21.04	16.1948	OK
hsa-miR-1286	MIMAT0005877	140.227	13.5286	10.4132	OK
hsa-miR-1287-5p	MIMAT0005878	136.878	10.1792	7.83508	OK
hsa-miR-1289	MIMAT0005879	123.244			OK
hsa-miR-1290	MIMAT0005880	149.998	23.2995	17.934	OK
hsa-miR-1291	MIMAT0005881	139.218	12.5198	9.63666	OK
hsa-miR-548k	MIMAT0005882	120.129			OK
hsa-miR-1293	MIMAT0005883	139.796	13.0973	10.0812	OK
hsa-miR-1294	MIMAT0005884	128.352			OK
hsa-miR-1295a	MIMAT0005885	123.435			OK
hsa-miR-1297	MIMAT0005886	126.448			OK
hsa-miR-1299	MIMAT0005887	125.746			OK
hsa-miR-548l	MIMAT0005889	127.413			OK
hsa-miR-1302	MIMAT0005890	122.817			OK
hsa-miR-1303	MIMAT0005891	151.63	24.9314	19.1901	OK
hsa-miR-1304-5p	MIMAT0005892	122.135			OK
hsa-miR-1305	MIMAT0005893	117.647			OK
hsa-miR-1243	MIMAT0005894	123.448			OK
hsa-miR-548f-3p	MIMAT0005895	130.088			OK
hsa-miR-1244	MIMAT0005896	124.426			OK
hsa-miR-1245a	MIMAT0005897	124.522			OK
hsa-miR-1246	MIMAT0005898	190.512	63.8137	49.1184	OK
hsa-miR-1247-5p	MIMAT0005899	144.548	17.8494	13.7389	OK
hsa-miR-1248	MIMAT0005900	126.004			OK
hsa-miR-1249-3p	MIMAT0005901	210.315	83.616	64.3605	OK
hsa-miR-1250-5p	MIMAT0005902	147.807	21.1082	16.2473	OK
hsa-miR-1251-5p	MIMAT0005903	123.198			OK
hsa-miR-1253	MIMAT0005904	128.096			OK
hsa-miR-1255a	MIMAT0005906	123.661			OK
hsa-miR-1256	MIMAT0005907	127.606			OK
hsa-miR-1257	MIMAT0005908	128.948			OK
hsa-miR-1258	MIMAT0005909	116.272			OK
hsa-miR-1260a	MIMAT0005911	438.505	311.806	240.002	OK
hsa-miR-548g-3p	MIMAT0005912	134.64	7.94174	6.11287	OK
hsa-miR-1261	MIMAT0005913	120.539			OK
hsa-miR-1262	MIMAT0005914	127.128			OK
hsa-miR-1263	MIMAT0005915	128.966			OK
hsa-miR-548n	MIMAT0005916	122.481			OK
hsa-miR-548m	MIMAT0005917	122.937			OK
hsa-miR-1265	MIMAT0005918	130.449			OK
hsa-miR-548o-3p	MIMAT0005919	128.562			OK
hsa-miR-1266-5p	MIMAT0005920	149.699	22.9999	17.7034	OK
hsa-miR-1267	MIMAT0005921	140.353	13.6541	10.5097	OK
hsa-miR-1268a	MIMAT0005922	5726.51	5599.81	4310.26	OK
hsa-miR-1269a	MIMAT0005923	166.226	39.5277	30.4251	OK
hsa-miR-1270	MIMAT0005924	130.902			OK
hsa-miR-1272	MIMAT0005925	140.39	13.6917	10.5387	OK
hsa-miR-548h-5p	MIMAT0005928	118.936			OK
hsa-miR-1275	MIMAT0005929	354.895	228.196	175.646	OK
hsa-miR-1276	MIMAT0005930	137.821	11.122	8.5608	OK
hsa-miR-302e	MIMAT0005931	125.442			OK
hsa-miR-302f	MIMAT0005932	126.871			OK
hsa-miR-1277-3p	MIMAT0005933	122.16			OK
hsa-miR-548p	MIMAT0005934	129.302			OK
hsa-miR-548i	MIMAT0005935	124.628			OK
hsa-miR-1278	MIMAT0005936	125.683			OK
hsa-miR-1279	MIMAT0005937	125.37			OK
hsa-miR-1281	MIMAT0005939	188.934	62.2358	47.9038	OK
hsa-miR-1282	MIMAT0005940	127.488			OK
hsa-miR-1284	MIMAT0005941	136.841	10.142	7.80645	OK
hsa-miR-1288-3p	MIMAT0005942	171.96	45.2612	34.8382	OK
hsa-miR-1292-5p	MIMAT0005943	160.809	34.11	26.255	OK
hsa-miR-1252-5p	MIMAT0005944	121.196			OK
hsa-miR-1255b-5p	MIMAT0005945	123.969			OK
hsa-miR-664a-5p	MIMAT0005948	128.032			OK
hsa-miR-664a-3p	MIMAT0005949	144.952	18.2529	14.0495	OK
hsa-miR-1306-3p	MIMAT0005950	133.878	7.17903	5.52581	OK
hsa-miR-1307-3p	MIMAT0005951	248.932	122.234	94.0852	OK
hsa-miR-1321	MIMAT0005952	127.292			OK
hsa-miR-1322	MIMAT0005953	133.633	6.93449	5.33758	OK
hsa-miR-1197	MIMAT0005955	124.123			OK
hsa-miR-1324	MIMAT0005956	122.859			OK
hsa-miR-320d	MIMAT0006764	150.165	23.4664	18.0625	OK
hsa-miR-1825	MIMAT0006765	166.957	40.2586	30.9877	OK
hsa-miR-1827	MIMAT0006767	121.306			OK
hsa-miR-1468-5p	MIMAT0006789	137.95	11.2511	8.66015	OK
hsa-miR-675-3p	MIMAT0006790	161.055	34.3565	26.4447	OK
hsa-miR-1469	MIMAT0007347	2442.95	2316.25	1782.85	OK
hsa-miR-1470	MIMAT0007348	184.15	57.4513	44.2211	OK
hsa-miR-1471	MIMAT0007349	175.742	49.0436	37.7496	OK
hsa-miR-1537-3p	MIMAT0007399	126.528			OK
hsa-miR-1538	MIMAT0007400	154.72	28.021	21.5682	OK
hsa-miR-1539	MIMAT0007401	158.357	31.6587	24.3681	OK
hsa-miR-103b	MIMAT0007402	121.626			OK
hsa-miR-1908-5p	MIMAT0007881	4807.49	4680.79	3602.87	OK
hsa-miR-1909-5p	MIMAT0007882	181.516	54.8178	42.1941	OK
hsa-miR-1909-3p	MIMAT0007883	1274.79	1148.09	883.703	OK
hsa-miR-1910-5p	MIMAT0007884	156.111	29.4128	22.6395	OK
hsa-miR-1911-5p	MIMAT0007885	129.489			OK
hsa-miR-1911-3p	MIMAT0007886	130.175			OK
hsa-miR-1912-3p	MIMAT0007887	124.695			OK
hsa-miR-1913	MIMAT0007888	212.743	86.0447	66.2299	OK
hsa-miR-1914-5p	MIMAT0007889	146.072	19.3728	14.9116	OK
hsa-miR-1914-3p	MIMAT0007890	488.399	361.7	278.406	OK
hsa-miR-1915-5p	MIMAT0007891	153.935	27.2362	20.9641	OK
hsa-miR-1915-3p	MIMAT0007892	2794.52	2667.82	2053.46	OK
hsa-miR-103a-2-5p	MIMAT0009196	128.105			OK
hsa-miR-205-3p	MIMAT0009197	119.709			OK
hsa-miR-224-3p	MIMAT0009198	129.567			OK
hsa-miR-365a-5p	MIMAT0009199	341.518	214.819	165.349	OK
hsa-miR-196b-3p	MIMAT0009201	137.828	11.1289	8.5661	OK
hsa-miR-449b-3p	MIMAT0009203	177.417	50.718	39.0384	OK
hsa-miR-2113	MIMAT0009206	145.743	19.0441	14.6585	OK
hsa-miR-1972	MIMAT0009447	154.48	27.7809	21.3833	OK
hsa-miR-1973	MIMAT0009448	180.701	54.0022	41.5663	OK
hsa-miR-1976	MIMAT0009451	177.742	51.0432	39.2887	OK
hsa-miR-2052	MIMAT0009977	123.625			OK
hsa-miR-2053	MIMAT0009978	124.385			OK
hsa-miR-2054	MIMAT0009979	125.473			OK
hsa-miR-2110	MIMAT0010133	234.905	108.207	83.2882	OK
hsa-let-7a-2-3p	MIMAT0010195	134.338	7.63969	5.88039	OK
hsa-miR-151b	MIMAT0010214	137.137	10.4386	8.03477	OK
hsa-miR-449c-5p	MIMAT0010251	132.032	5.33331	4.10513	OK
hsa-miR-762	MIMAT0010313	18018	17891.3	13771.2	OK
hsa-miR-670-5p	MIMAT0010357	136.791	10.0922	7.76814	OK
hsa-miR-761	MIMAT0010364	138.332	11.6337	8.95461	OK
hsa-miR-764	MIMAT0010367	148.058	21.359	16.4404	OK
hsa-miR-759	MIMAT0010497	126.451			OK
hsa-miR-2114-5p	MIMAT0011156	127.273			OK
hsa-miR-2114-3p	MIMAT0011157	127.813			OK
hsa-miR-2115-5p	MIMAT0011158	133.625	6.9261	5.33113	OK
hsa-miR-2115-3p	MIMAT0011159	124.264			OK
hsa-miR-2116-5p	MIMAT0011160	127.424			OK
hsa-miR-2116-3p	MIMAT0011161	154.104	27.4049	21.094	OK
hsa-miR-2117	MIMAT0011162	132.993	6.29465	4.84509	OK
hsa-miR-548q	MIMAT0011163	270.452	143.754	110.649	OK
hsa-miR-2276-3p	MIMAT0011775	167.783	41.0841	31.623	OK
hsa-miR-2277-3p	MIMAT0011777	143.492	16.7929	12.9257	OK
hsa-miR-2278	MIMAT0011778	170.578	43.8788	33.7742	OK
hsa-miR-711	MIMAT0012734	517.998	391.299	301.189	OK
hsa-miR-718	MIMAT0012735	275.885	149.187	114.831	OK
hsa-miR-2681-5p	MIMAT0013515	130.842			OK
hsa-miR-2681-3p	MIMAT0013516	120.637			OK
hsa-miR-2682-5p	MIMAT0013517	128.721			OK
hsa-miR-2682-3p	MIMAT0013518	146.676	19.9774	15.3769	OK
hsa-miR-449c-3p	MIMAT0013771	143.715	17.0168	13.0981	OK
hsa-miR-2861	MIMAT0013802	9033.48	8906.79	6855.69	OK
hsa-miR-2909	MIMAT0013863	128.991			OK
hsa-miR-3115	MIMAT0014977	122.785			OK
hsa-miR-3116	MIMAT0014978	132.075	5.37585	4.13788	OK
hsa-miR-3117-3p	MIMAT0014979	123.355			OK
hsa-miR-3118	MIMAT0014980	113.223			OK
hsa-miR-3119	MIMAT0014981	125.292			OK
hsa-miR-3120-3p	MIMAT0014982	121.306			OK
hsa-miR-3121-3p	MIMAT0014983	128.977			OK
hsa-miR-3122	MIMAT0014984	177.753	51.054	39.297	OK
hsa-miR-3123	MIMAT0014985	121.769			OK
hsa-miR-3124-5p	MIMAT0014986	166.272	39.5737	30.4605	OK
hsa-miR-548s	MIMAT0014987	122.952			OK
hsa-miR-3125	MIMAT0014988	138.044	11.3453	8.73262	OK
hsa-miR-3126-5p	MIMAT0014989	183.719	57.0199	43.8891	OK
hsa-miR-3127-5p	MIMAT0014990	146.291	19.5924	15.0805	OK
hsa-miR-3128	MIMAT0014991	125.54			OK
hsa-miR-3129-5p	MIMAT0014992	122.93			OK
hsa-miR-3130-3p	MIMAT0014994	152.963	26.2639	20.2158	OK
hsa-miR-3130-5p	MIMAT0014995	156.644	29.9457	23.0497	OK
hsa-miR-3131	MIMAT0014996	576.401	449.703	346.143	OK
hsa-miR-3132	MIMAT0014997	151.422	24.7232	19.0298	OK
hsa-miR-3133	MIMAT0014998	125.921			OK
hsa-miR-378b	MIMAT0014999	141.647	14.9482	11.5058	OK
hsa-miR-3134	MIMAT0015000	120.878			OK
hsa-miR-3135a	MIMAT0015001	123.41			OK
hsa-miR-466	MIMAT0015002	145.415	18.7168	14.4066	OK
hsa-miR-3136-5p	MIMAT0015003	122.568			OK
hsa-miR-544b	MIMAT0015004	125.909			OK
hsa-miR-3137	MIMAT0015005	148.485	21.7862	16.7692	OK
hsa-miR-3138	MIMAT0015006	153.541	26.8419	20.6606	OK
hsa-miR-3139	MIMAT0015007	124.106			OK
hsa-miR-3140-3p	MIMAT0015008	120.862			OK
hsa-miR-548t-5p	MIMAT0015009	124.228			OK
hsa-miR-3141	MIMAT0015010	728.173	601.474	462.964	OK
hsa-miR-3142	MIMAT0015011	136.936	10.2374	7.87988	OK
hsa-miR-3143	MIMAT0015012	125.732			OK
hsa-miR-548u	MIMAT0015013	121.642			OK
hsa-miR-3144-5p	MIMAT0015014	158.409	31.7108	24.4083	OK
hsa-miR-3144-3p	MIMAT0015015	123.903			OK
hsa-miR-3145-3p	MIMAT0015016	120.834			OK
hsa-miR-1273c	MIMAT0015017	133.595	6.89626	5.30816	OK
hsa-miR-3146	MIMAT0015018	121.972			OK
hsa-miR-3147	MIMAT0015019	264.132	137.433	105.785	OK
hsa-miR-548v	MIMAT0015020	123.302			OK
hsa-miR-3148	MIMAT0015021	126.708			OK
hsa-miR-3149	MIMAT0015022	126.614			OK
hsa-miR-3150a-3p	MIMAT0015023	198.387	71.6879	55.1792	OK
hsa-miR-3151-5p	MIMAT0015024	235.967	109.269	84.1058	OK
hsa-miR-3152-3p	MIMAT0015025	121.111			OK
hsa-miR-3153	MIMAT0015026	193.863	67.164	51.6971	OK
hsa-miR-3074-3p	MIMAT0015027	132.118	5.41883	4.17096	OK
hsa-miR-3154	MIMAT0015028	314.874	188.176	144.842	OK
hsa-miR-3155a	MIMAT0015029	143.073	16.3746	12.6038	OK
hsa-miR-3156-5p	MIMAT0015030	312.127	185.428	142.727	OK
hsa-miR-3157-5p	MIMAT0015031	129.59			OK
hsa-miR-3158-3p	MIMAT0015032	159.898	33.1988	25.5536	OK
hsa-miR-3159	MIMAT0015033	126.047			OK
hsa-miR-3160-3p	MIMAT0015034	138.963	12.264	9.43981	OK
hsa-miR-3161	MIMAT0015035	125.901			OK
hsa-miR-3162-5p	MIMAT0015036	674.485	547.786	421.639	OK
hsa-miR-3163	MIMAT0015037	123.108			OK
hsa-miR-3164	MIMAT0015038	126.497			OK
hsa-miR-3165	MIMAT0015039	140.411	13.7125	10.5547	OK
hsa-miR-3166	MIMAT0015040	121.221			OK
hsa-miR-1260b	MIMAT0015041	937.298	810.6	623.931	OK
hsa-miR-3167	MIMAT0015042	125.961			OK
hsa-miR-3168	MIMAT0015043	126.263			OK
hsa-miR-3169	MIMAT0015044	121			OK
hsa-miR-3170	MIMAT0015045	137.321	10.6228	8.17651	OK
hsa-miR-3171	MIMAT0015046	121.885			OK
hsa-miR-3173-3p	MIMAT0015048	148.026	21.3273	16.4159	OK
hsa-miR-1193	MIMAT0015049	204.378	77.6796	59.7911	OK
hsa-miR-323b-3p	MIMAT0015050	130.238			OK
hsa-miR-3174	MIMAT0015051	124.576			OK
hsa-miR-3175	MIMAT0015052	179.086	52.3869	40.323	OK
hsa-miR-3176	MIMAT0015053	182.556	55.8576	42.9945	OK
hsa-miR-3177-3p	MIMAT0015054	183.669	56.9699	43.8506	OK
hsa-miR-3178	MIMAT0015055	8634.4	8507.7	6548.51	OK
hsa-miR-3179	MIMAT0015056	128.323			OK
hsa-miR-3180-5p	MIMAT0015057	163.563	36.8639	28.3747	OK
hsa-miR-3180-3p	MIMAT0015058	1270.97	1144.27	880.763	OK
hsa-miR-548w	MIMAT0015060	126.409			OK
hsa-miR-3181	MIMAT0015061	132.548	5.84971	4.5026	OK
hsa-miR-3182	MIMAT0015062	120.524			OK
hsa-miR-3183	MIMAT0015063	123.832			OK
hsa-miR-3184-5p	MIMAT0015064	1272.4	1145.71	881.866	OK
hsa-miR-3185	MIMAT0015065	510.352	383.654	295.304	OK
hsa-miR-3065-5p	MIMAT0015066	128.003			OK
hsa-miR-3186-5p	MIMAT0015067	138.996	12.2969	9.46508	OK
hsa-miR-3186-3p	MIMAT0015068	153.679	26.9804	20.7672	OK
hsa-miR-3187-3p	MIMAT0015069	183.613	56.9143	43.8078	OK
hsa-miR-3188	MIMAT0015070	250.634	123.935	95.395	OK
hsa-miR-3189-3p	MIMAT0015071	139.32	12.6216	9.71504	OK
hsa-miR-320e	MIMAT0015072	405.447	278.748	214.556	OK
hsa-miR-3190-5p	MIMAT0015073	136.819	10.1206	7.78997	OK
hsa-miR-3191-3p	MIMAT0015075	241.321	114.622	88.2262	OK
hsa-miR-3192-5p	MIMAT0015076	158.205	31.5061	24.2507	OK
hsa-miR-3193	MIMAT0015077	129.088			OK
hsa-miR-3194-5p	MIMAT0015078	180.731	54.0322	41.5894	OK
hsa-miR-3195	MIMAT0015079	500.512	373.813	287.73	OK
hsa-miR-3196	MIMAT0015080	8507.36	8380.66	6450.72	OK
hsa-miR-548x-3p	MIMAT0015081	130.299			OK
hsa-miR-3197	MIMAT0015082	3273.9	3147.2	2422.44	OK
hsa-miR-3198	MIMAT0015083	158.576	31.8775	24.5366	OK
hsa-miR-3199	MIMAT0015084	127.536			OK
hsa-miR-3200-3p	MIMAT0015085	133.079	6.38071	4.91133	OK
hsa-miR-3201	MIMAT0015086	116.759			OK
hsa-miR-514b-5p	MIMAT0015087	168.93	42.231	32.5058	OK
hsa-miR-514b-3p	MIMAT0015088	122.823			OK
hsa-miR-3202	MIMAT0015089	177.043	50.3442	38.7507	OK
hsa-miR-3126-3p	MIMAT0015377	142.217	15.5187	11.945	OK
hsa-miR-3065-3p	MIMAT0015378	137.883	11.184	8.60847	OK
hsa-miR-4295	MIMAT0016844	126.463			OK
hsa-miR-4296	MIMAT0016845	155.029	28.3299	21.806	OK
hsa-miR-4297	MIMAT0016846	154.438	27.7392	21.3513	OK
hsa-miR-378c	MIMAT0016847	133.458	6.75915	5.20262	OK
hsa-miR-4293	MIMAT0016848	131.496			OK
hsa-miR-4294	MIMAT0016849	1758.56	1631.87	1256.07	OK
hsa-miR-4301	MIMAT0016850	141.845	15.1466	11.6586	OK
hsa-miR-4299	MIMAT0016851	181.593	54.8948	42.2533	OK
hsa-miR-4298	MIMAT0016852	321.824	195.125	150.191	OK
hsa-miR-4300	MIMAT0016853	189.893	63.1948	48.642	OK
hsa-miR-4304	MIMAT0016854	152.447	25.7485	19.819	OK
hsa-miR-4302	MIMAT0016855	127.047			OK
hsa-miR-4303	MIMAT0016856	143.285	16.5864	12.7668	OK
hsa-miR-4305	MIMAT0016857	156.021	29.3225	22.57	OK
hsa-miR-4306	MIMAT0016858	153.191	26.492	20.3913	OK
hsa-miR-4309	MIMAT0016859	126.351			OK
hsa-miR-4307	MIMAT0016860	127.365			OK
hsa-miR-4308	MIMAT0016861	127.436			OK
hsa-miR-4310	MIMAT0016862	135.152	8.45345	6.50674	OK
hsa-miR-4311	MIMAT0016863	163.007	36.3084	27.9471	OK
hsa-miR-4312	MIMAT0016864	146.927	20.2279	15.5697	OK
hsa-miR-4313	MIMAT0016865	167.091	40.3927	31.0909	OK
hsa-miR-4315	MIMAT0016866	129.926			OK
hsa-miR-4316	MIMAT0016867	166.667	39.9684	30.7643	OK
hsa-miR-4314	MIMAT0016868	142.831	16.1319	12.417	OK
hsa-miR-4318	MIMAT0016869	127.706			OK
hsa-miR-4319	MIMAT0016870	137.198	10.4988	8.08111	OK
hsa-miR-4320	MIMAT0016871	123.569			OK
hsa-miR-4317	MIMAT0016872	128.638			OK
hsa-miR-4322	MIMAT0016873	251.55	124.851	96.0998	OK
hsa-miR-4321	MIMAT0016874	140.287	13.5887	10.4594	OK
hsa-miR-4323	MIMAT0016875	187.224	60.5255	46.5874	OK
hsa-miR-4324	MIMAT0016876	146.559	19.8601	15.2866	OK
hsa-miR-4256	MIMAT0016877	126.834			OK
hsa-miR-4257	MIMAT0016878	465.018	338.32	260.41	OK
hsa-miR-4258	MIMAT0016879	617.29	490.591	377.615	OK
hsa-miR-4259	MIMAT0016880	297.737	171.039	131.651	OK
hsa-miR-4260	MIMAT0016881	157.04	30.341	23.3539	OK
hsa-miR-4253	MIMAT0016882	225.113	98.4146	75.7512	OK
hsa-miR-4251	MIMAT0016883	141.178	14.4791	11.1448	OK
hsa-miR-4254	MIMAT0016884	141.147	14.448	11.1208	OK
hsa-miR-4255	MIMAT0016885	132.123	5.42397	4.17491	OK
hsa-miR-4252	MIMAT0016886	147.436	20.7371	15.9616	OK
hsa-miR-4325	MIMAT0016887	127.115			OK
hsa-miR-4326	MIMAT0016888	141.979	15.2803	11.7615	OK
hsa-miR-4327	MIMAT0016889	1111.13	984.431	757.731	OK
hsa-miR-4261	MIMAT0016890	159.029	32.3306	24.8854	OK
hsa-miR-4265	MIMAT0016891	208.232	81.5337	62.7577	OK
hsa-miR-4266	MIMAT0016892	124.18			OK
hsa-miR-4267	MIMAT0016893	143.965	17.266	13.2899	OK
hsa-miR-4262	MIMAT0016894	124.479			OK
hsa-miR-2355-5p	MIMAT0016895	138.947	12.2487	9.42798	OK
hsa-miR-4268	MIMAT0016896	160.561	33.8628	26.0647	OK
hsa-miR-4269	MIMAT0016897	205.019	78.3199	60.284	OK
hsa-miR-4263	MIMAT0016898	124.589			OK
hsa-miR-4264	MIMAT0016899	133.28	6.58123	5.06567	OK
hsa-miR-4270	MIMAT0016900	537.152	410.453	315.932	OK
hsa-miR-4271	MIMAT0016901	523.889	397.19	305.723	OK
hsa-miR-4272	MIMAT0016902	121.019			OK
hsa-miR-4273	MIMAT0016903	124.973			OK
hsa-miR-4276	MIMAT0016904	276.305	149.606	115.154	OK
hsa-miR-4275	MIMAT0016905	131.793	5.09402	3.92095	OK
hsa-miR-4274	MIMAT0016906	167.542	40.8429	31.4374	OK
hsa-miR-4281	MIMAT0016907	3512.41	3385.71	2606.03	OK
hsa-miR-4277	MIMAT0016908	128.21			OK
hsa-miR-4279	MIMAT0016909	176.485	49.7864	38.3213	OK
hsa-miR-4278	MIMAT0016910	137.164	10.4653	8.05527	OK
hsa-miR-4280	MIMAT0016911	130.347			OK
hsa-miR-4282	MIMAT0016912	125.738			OK
hsa-miR-4285	MIMAT0016913	142.957	16.2581	12.5141	OK
hsa-miR-4283	MIMAT0016914	146.018	19.3192	14.8703	OK
hsa-miR-4284	MIMAT0016915	186.736	60.0377	46.2119	OK
hsa-miR-4286	MIMAT0016916	431.702	305.003	234.766	OK
hsa-miR-4287	MIMAT0016917	137.865	11.1659	8.59454	OK
hsa-miR-4288	MIMAT0016918	135.06	8.36098	6.43558	OK
hsa-miR-4292	MIMAT0016919	136.866	10.1673	7.82594	OK
hsa-miR-4289	MIMAT0016920	137.728	11.0289	8.48913	OK
hsa-miR-4290	MIMAT0016921	155.594	28.8952	22.2411	OK
hsa-miR-4291	MIMAT0016922	133.327	6.62881	5.10229	OK
hsa-miR-4329	MIMAT0016923	162.922	36.2236	27.8819	OK
hsa-miR-4330	MIMAT0016924	131.918	5.21916	4.01727	OK
hsa-miR-500b-5p	MIMAT0016925	136.147	9.44807	7.27232	OK
hsa-miR-4328	MIMAT0016926	127.164			OK
hsa-miR-2277-5p	MIMAT0017352	140.843	14.1446	10.8873	OK
hsa-miR-3200-5p	MIMAT0017392	137.766	11.0672	8.51856	OK
hsa-miR-2355-3p	MIMAT0017950	126.302			OK
hsa-miR-3605-5p	MIMAT0017981	150.056	23.3574	17.9785	OK
hsa-miR-3605-3p	MIMAT0017982	158.775	32.0764	24.6897	OK
hsa-miR-3606-5p	MIMAT0017983	125.296			OK
hsa-miR-3609	MIMAT0017986	124.622			OK
hsa-miR-3610	MIMAT0017987	178.826	52.127	40.123	OK
hsa-miR-3611	MIMAT0017988	123.57			OK
hsa-miR-3612	MIMAT0017989	132.602	5.90331	4.54387	OK
hsa-miR-3613-5p	MIMAT0017990	119.69			OK
hsa-miR-3613-3p	MIMAT0017991	129.673			OK
hsa-miR-3614-5p	MIMAT0017992	164.486	37.7878	29.0858	OK
hsa-miR-3614-3p	MIMAT0017993	131.616			OK
hsa-miR-3615	MIMAT0017994	143.165	16.4666	12.6746	OK
hsa-miR-3616-5p	MIMAT0017995	121.208			OK
hsa-miR-3616-3p	MIMAT0017996	184.31	57.6115	44.3444	OK
hsa-miR-3617-5p	MIMAT0017997	126.578			OK
hsa-miR-3618	MIMAT0017998	120.366			OK
hsa-miR-3619-5p	MIMAT0017999	162.084	35.3853	27.2366	OK
hsa-miR-23c	MIMAT0018000	127.745			OK
hsa-miR-3620-3p	MIMAT0018001	173.37	46.6716	35.9238	OK
hsa-miR-3621	MIMAT0018002	4724.29	4597.59	3538.84	OK
hsa-miR-3622a-5p	MIMAT0018003	248.063	121.364	93.4156	OK
hsa-miR-3622a-3p	MIMAT0018004	161.834	35.1356	27.0444	OK
hsa-miR-3622b-5p	MIMAT0018005	234.058	107.359	82.6361	OK
hsa-miR-3622b-3p	MIMAT0018006	135.695	8.99619	6.9245	OK
hsa-miR-3646	MIMAT0018065	163.539	36.84	28.3563	OK
hsa-miR-3648	MIMAT0018068	12088.4	11961.7	9207.09	OK
hsa-miR-3649	MIMAT0018069	136.966	10.2675	7.90305	OK
hsa-miR-3650	MIMAT0018070	138.992	12.2936	9.46255	OK
hsa-miR-3651	MIMAT0018071	142.061	15.3619	11.8243	OK
hsa-miR-3652	MIMAT0018072	273.689	146.991	113.141	OK
hsa-miR-3654	MIMAT0018074	155.43	28.7314	22.115	OK
hsa-miR-3655	MIMAT0018075	132.573	5.87449	4.52168	OK
hsa-miR-3657	MIMAT0018077	129.661			OK
hsa-miR-3658	MIMAT0018078	120.961			OK
hsa-miR-3659	MIMAT0018080	149.474	22.7755	17.5307	OK
hsa-miR-3660	MIMAT0018081	133.369	6.67059	5.13445	OK
hsa-miR-3661	MIMAT0018082	145.519	18.8202	14.4862	OK
hsa-miR-3662	MIMAT0018083	122.256			OK
hsa-miR-3663-5p	MIMAT0018084	198.077	71.3783	54.941	OK
hsa-miR-3663-3p	MIMAT0018085	5449.48	5322.78	4097.02	OK
hsa-miR-3664-5p	MIMAT0018086	131.779	5.08012	3.91025	OK
hsa-miR-3665	MIMAT0018087	18276	18149.3	13969.8	OK
hsa-miR-3666	MIMAT0018088	135.272	8.57373	6.59933	OK
hsa-miR-3667-5p	MIMAT0018089	126.851			OK
hsa-miR-3667-3p	MIMAT0018090	154.112	27.4135	21.1006	OK
hsa-miR-3668	MIMAT0018091	122.818			OK
hsa-miR-3670	MIMAT0018093	132.35	5.65121	4.34982	OK
hsa-miR-3671	MIMAT0018094	118.32			OK
hsa-miR-3672	MIMAT0018095	123.72			OK
hsa-miR-3674	MIMAT0018097	125.662			OK
hsa-miR-3675-5p	MIMAT0018098	127.133			OK
hsa-miR-3675-3p	MIMAT0018099	172.537	45.8382	35.2823	OK
hsa-miR-3677-3p	MIMAT0018101	129.361			OK
hsa-miR-3678-5p	MIMAT0018102	132.869	6.17076	4.74973	OK
hsa-miR-3678-3p	MIMAT0018103	131.239			OK
hsa-miR-3679-5p	MIMAT0018104	560.222	433.523	333.689	OK
hsa-miR-3679-3p	MIMAT0018105	199.157	72.4587	55.7726	OK
hsa-miR-3680-5p	MIMAT0018106	124.703			OK
hsa-miR-3680-3p	MIMAT0018107	147.967	21.268	16.3703	OK
hsa-miR-3681-5p	MIMAT0018108	120.249			OK
hsa-miR-3681-3p	MIMAT0018109	132.416	5.7178	4.40107	OK
hsa-miR-3682-3p	MIMAT0018110	172.057	45.3582	34.9129	OK
hsa-miR-3683	MIMAT0018111	121.958			OK
hsa-miR-3684	MIMAT0018112	124.463			OK
hsa-miR-3685	MIMAT0018113	141.493	14.7941	11.3873	OK
hsa-miR-3686	MIMAT0018114	117.808			OK
hsa-miR-3688-3p	MIMAT0018116	126.765			OK
hsa-miR-3689a-5p, hsa-miR-3689b-5p, hsa-miR-3689e	MIMAT0018117, MIMAT0018180, MIMAT0019009	118.334			OK
hsa-miR-3689a-3p	MIMAT0018118	149.189	22.4902	17.311	OK
hsa-miR-3690	MIMAT0018119	138.66	11.9614	9.20689	OK
hsa-miR-3691-5p	MIMAT0018120	138.477	11.7779	9.06565	OK
hsa-miR-3692-5p	MIMAT0018121	147.866	21.167	16.2926	OK
hsa-miR-3692-3p	MIMAT0018122	124.975			OK
hsa-miR-3713	MIMAT0018164	151.377	24.6787	18.9956	OK
hsa-miR-3714	MIMAT0018165	187.999	61.2999	47.1834	OK
hsa-miR-3180	MIMAT0018178	873.043	746.344	574.472	OK
hsa-miR-3907	MIMAT0018179	153.54	26.8409	20.6599	OK
hsa-miR-3689b-3p, hsa-miR-3689c	MIMAT0018181, MIMAT0019007	147.442	20.7434	15.9665	OK
hsa-miR-3908	MIMAT0018182	124.02			OK
hsa-miR-3909	MIMAT0018183	125.307			OK
hsa-miR-3910	MIMAT0018184	124.337			OK
hsa-miR-3911	MIMAT0018185	157.581	30.8818	23.7702	OK
hsa-miR-3912-3p	MIMAT0018186	119.613			OK
hsa-miR-3913-5p	MIMAT0018187	119.325			OK
hsa-miR-3914	MIMAT0018188	126.229			OK
hsa-miR-3915	MIMAT0018189	117.879			OK
hsa-miR-3916	MIMAT0018190	123.811			OK
hsa-miR-3917	MIMAT0018191	299.631	172.932	133.109	OK
hsa-miR-3918	MIMAT0018192	215.795	89.0967	68.579	OK
hsa-miR-3919	MIMAT0018193	129.509			OK
hsa-miR-3150b-3p	MIMAT0018194	146.478	19.7789	15.2241	OK
hsa-miR-3920	MIMAT0018195	121.952			OK
hsa-miR-3921	MIMAT0018196	123.88			OK
hsa-miR-3922-3p	MIMAT0018197	134.362	7.66357	5.89876	OK
hsa-miR-3923	MIMAT0018198	116.716			OK
hsa-miR-3924	MIMAT0018199	126.263			OK
hsa-miR-3925-5p	MIMAT0018200	197.55	70.8509	54.535	OK
hsa-miR-3926	MIMAT0018201	133.333	6.6344	5.1066	OK
hsa-miR-3927-3p	MIMAT0018202	118.77			OK
hsa-miR-676-5p	MIMAT0018203	130.35			OK
hsa-miR-676-3p	MIMAT0018204	131.071			OK
hsa-miR-3928-3p	MIMAT0018205	353.737	227.039	174.755	OK
hsa-miR-3929	MIMAT0018206	134.047	7.34797	5.65584	OK
hsa-miR-3934-5p	MIMAT0018349	211.966	85.2669	65.6312	OK
hsa-miR-3935	MIMAT0018350	159.153	32.4544	24.9806	OK
hsa-miR-3936	MIMAT0018351	159.604	32.9049	25.3274	OK
hsa-miR-3937	MIMAT0018352	1116.24	989.539	761.663	OK
hsa-miR-3938	MIMAT0018353	124.43			OK
hsa-miR-548y	MIMAT0018354	128.679			OK
hsa-miR-3939	MIMAT0018355	131.458			OK
hsa-miR-3940-3p	MIMAT0018356	178.32	51.6211	39.7335	OK
hsa-miR-3941	MIMAT0018357	133.108	6.40942	4.93343	OK
hsa-miR-3942-5p	MIMAT0018358	124.589			OK
hsa-miR-3943	MIMAT0018359	142.482	15.7829	12.1483	OK
hsa-miR-3944-3p	MIMAT0018360	167.347	40.6487	31.2879	OK
hsa-miR-3945	MIMAT0018361	157.289	30.5901	23.5457	OK
hsa-miR-374c-5p	MIMAT0018443	126.46			OK
hsa-miR-642b-3p	MIMAT0018444	919.032	792.333	609.871	OK
hsa-miR-550b-3p	MIMAT0018445	144.507	17.8085	13.7075	OK
hsa-miR-548z, hsa-miR-548h-3p	MIMAT0018446, MIMAT0022723	127.856			OK
hsa-miR-548aa, hsa-miR-548t-3p	MIMAT0018447, MIMAT0022730	125.626			OK
hsa-miR-1268b	MIMAT0018925	2545.07	2418.38	1861.46	OK
hsa-miR-378d	MIMAT0018926	122.022			OK
hsa-miR-378e	MIMAT0018927	131.551			OK
hsa-miR-548ab	MIMAT0018928	136.439	9.74005	7.49706	OK
hsa-miR-4418	MIMAT0018930	127.964			OK
hsa-miR-378f	MIMAT0018932	134.381	7.68278	5.91355	OK
hsa-miR-4420	MIMAT0018933	128.06			OK
hsa-miR-4421	MIMAT0018934	143.34	16.6417	12.8094	OK
hsa-miR-4422	MIMAT0018935	130.044			OK
hsa-miR-4423-3p	MIMAT0018936	131.661			OK
hsa-miR-378g	MIMAT0018937	142.033	15.3344	11.8031	OK
hsa-miR-548ac	MIMAT0018938	120.725			OK
hsa-miR-4424	MIMAT0018939	121.844			OK
hsa-miR-4425	MIMAT0018940	142.651	15.9522	12.2787	OK
hsa-miR-4426	MIMAT0018941	117.754			OK
hsa-miR-4427	MIMAT0018942	116.697			OK
hsa-miR-4428	MIMAT0018943	324.44	197.741	152.204	OK
hsa-miR-4429	MIMAT0018944	329.534	202.836	156.126	OK
hsa-miR-4430	MIMAT0018945	246.97	120.271	92.5745	OK
hsa-miR-548ad-3p	MIMAT0018946	121.486			OK
hsa-miR-4431	MIMAT0018947	128.119			OK
hsa-miR-4432	MIMAT0018948	126.923			OK
hsa-miR-4433a-3p	MIMAT0018949	503.946	377.248	290.373	OK
hsa-miR-4434	MIMAT0018950	123.717			OK
hsa-miR-4435	MIMAT0018951	148.842	22.1433	17.044	OK
hsa-miR-4436a	MIMAT0018952	172.958	46.2592	35.6064	OK
hsa-miR-4437	MIMAT0018953	142.914	16.2155	12.4813	OK
hsa-miR-548ae-3p	MIMAT0018954	122.861			OK
hsa-miR-4438	MIMAT0018956	131.044			OK
hsa-miR-4439	MIMAT0018957	126.826			OK
hsa-miR-4440	MIMAT0018958	220.501	93.8025	72.2012	OK
hsa-miR-4441	MIMAT0018959	136.291	9.59268	7.38363	OK
hsa-miR-4442	MIMAT0018960	1057.43	930.728	716.395	OK
hsa-miR-4443	MIMAT0018961	344.578	217.88	167.705	OK
hsa-miR-4444	MIMAT0018962	154.842	28.1428	21.6619	OK
hsa-miR-4445-5p	MIMAT0018963	124.103			OK
hsa-miR-4445-3p	MIMAT0018964	129.382			OK
hsa-miR-4446-3p	MIMAT0018965	729.014	602.316	463.611	OK
hsa-miR-4447	MIMAT0018966	323.117	196.418	151.186	OK
hsa-miR-4448	MIMAT0018967	236.825	110.127	84.766	OK
hsa-miR-4449	MIMAT0018968	241.426	114.727	88.3074	OK
hsa-miR-548ag	MIMAT0018969	119.098			OK
hsa-miR-4450	MIMAT0018971	164.032	37.3334	28.7361	OK
hsa-miR-548ah-5p	MIMAT0018972	120.191			OK
hsa-miR-4451	MIMAT0018973	130.033			OK
hsa-miR-4452	MIMAT0018974	121.468			OK
hsa-miR-4453	MIMAT0018975	133.943	7.24443	5.57615	OK
hsa-miR-4454	MIMAT0018976	5196.26	5069.56	3902.12	OK
hsa-miR-4455	MIMAT0018977	146.427	19.7284	15.1852	OK
hsa-miR-4456	MIMAT0018978	152.604	25.9055	19.9399	OK
hsa-miR-4457	MIMAT0018979	117.968			OK
hsa-miR-4458	MIMAT0018980	136.387	9.68864	7.45749	OK
hsa-miR-4460	MIMAT0018982	128.918			OK
hsa-miR-378h	MIMAT0018984	125.147			OK
hsa-miR-3135b	MIMAT0018985	620.339	493.64	379.962	OK
hsa-miR-4462	MIMAT0018986	261.428	134.729	103.703	OK
hsa-miR-4463	MIMAT0018987	3758.18	3631.48	2795.21	OK
hsa-miR-4464	MIMAT0018988	122.527			OK
hsa-miR-548ai, hsa-miR-570-5p	MIMAT0018989, MIMAT0022707	123.434			OK
hsa-miR-548aj-3p	MIMAT0018990	118.175			OK
hsa-miR-4465	MIMAT0018992	145.09	18.3918	14.1564	OK
hsa-miR-4466	MIMAT0018993	8927.15	8800.46	6773.84	OK
hsa-miR-4467	MIMAT0018994	1626	1499.3	1154.03	OK
hsa-miR-4468	MIMAT0018995	122.287			OK
hsa-miR-4469	MIMAT0018996	126.61			OK
hsa-miR-4470	MIMAT0018997	164.068	37.3692	28.7637	OK
hsa-miR-4471	MIMAT0018998	117.67			OK
hsa-miR-4472	MIMAT0018999	212.952	86.2531	66.3903	OK
hsa-miR-4473	MIMAT0019000	128.391			OK
hsa-miR-4474-3p	MIMAT0019001	134.313	7.61389	5.86052	OK
hsa-miR-4475	MIMAT0019002	134.018	7.31935	5.63381	OK
hsa-miR-4476	MIMAT0019003	304.943	178.244	137.197	OK
hsa-miR-4477a	MIMAT0019004	119.974			OK
hsa-miR-4477b	MIMAT0019005	120.857			OK
hsa-miR-4478	MIMAT0019006	221.316	94.6171	72.8282	OK
hsa-miR-3689d	MIMAT0019008	126.643			OK
hsa-miR-3689f	MIMAT0019010	128.162			OK
hsa-miR-4479	MIMAT0019011	147.718	21.0193	16.1789	OK
hsa-miR-3155b	MIMAT0019012	157.462	30.7634	23.6791	OK
hsa-miR-548ak	MIMAT0019013	120.986			OK
hsa-miR-4480	MIMAT0019014	120.385			OK
hsa-miR-4481	MIMAT0019015	207.203	80.5039	61.965	OK
hsa-miR-4482-5p	MIMAT0019016	121.672			OK
hsa-miR-4483	MIMAT0019017	205.115	78.4162	60.3581	OK
hsa-miR-4484	MIMAT0019018	2540.06	2413.36	1857.6	OK
hsa-miR-4485-3p	MIMAT0019019	154.777	28.0781	21.6121	OK
hsa-miR-4486	MIMAT0019020	403.821	277.122	213.305	OK
hsa-miR-4487	MIMAT0019021	192.434	65.7348	50.5971	OK
hsa-miR-4488	MIMAT0019022	11774	11647.3	8965.1	OK
hsa-miR-4489	MIMAT0019023	255.621	128.923	99.2337	OK
hsa-miR-548al	MIMAT0019024	126.145			OK
hsa-miR-4490	MIMAT0019025	119.431			OK
hsa-miR-4491	MIMAT0019026	134.558	7.85923	6.04936	OK
hsa-miR-4492	MIMAT0019027	1705.18	1578.48	1214.98	OK
hsa-miR-4493	MIMAT0019028	119.429			OK
hsa-miR-4494	MIMAT0019029	132.85	6.15175	4.73509	OK
hsa-miR-4495	MIMAT0019030	120.973			OK
hsa-miR-4496	MIMAT0019031	252.368	125.669	96.7292	OK
hsa-miR-4497	MIMAT0019032	3948.43	3821.73	2941.64	OK
hsa-miR-4498	MIMAT0019033	247.963	121.265	93.3393	OK
hsa-miR-4499	MIMAT0019035	157.833	31.1339	23.9642	OK
hsa-miR-4500	MIMAT0019036	121.364			OK
hsa-miR-4501	MIMAT0019037	122.254			OK
hsa-miR-4502	MIMAT0019038	147.271	20.5722	15.8347	OK
hsa-miR-4503	MIMAT0019039	118.252			OK
hsa-miR-4504	MIMAT0019040	119.752			OK
hsa-miR-4505	MIMAT0019041	1640.36	1513.66	1165.09	OK
hsa-miR-4506	MIMAT0019042	154.439	27.74	21.3519	OK
hsa-miR-2392	MIMAT0019043	281.437	154.739	119.105	OK
hsa-miR-4507	MIMAT0019044	503.868	377.169	290.313	OK
hsa-miR-4508	MIMAT0019045	12797.8	12671.1	9753.11	OK
hsa-miR-4509	MIMAT0019046	119.285			OK
hsa-miR-4510	MIMAT0019047	130.558			OK
hsa-miR-4511	MIMAT0019048	124.353			OK
hsa-miR-4512	MIMAT0019049	129.549			OK
hsa-miR-4513	MIMAT0019050	251.941	125.242	96.401	OK
hsa-miR-4514	MIMAT0019051	190.007	63.3087	48.7296	OK
hsa-miR-4515	MIMAT0019052	141.776	15.0778	11.6056	OK
hsa-miR-4516	MIMAT0019053	13750.4	13623.7	10486.3	OK
hsa-miR-4517	MIMAT0019054	126.056			OK
hsa-miR-4518	MIMAT0019055	142.431	15.7327	12.1097	OK
hsa-miR-4519	MIMAT0019056	134.5	7.8017	6.00509	OK
hsa-miR-4520-3p	MIMAT0019057	128.769			OK
hsa-miR-4521	MIMAT0019058	130.021			OK
hsa-miR-1269b	MIMAT0019059	130.275			OK
hsa-miR-4522	MIMAT0019060	128.857			OK
hsa-miR-4523	MIMAT0019061	151.21	24.511	18.8665	OK
hsa-miR-4524a-5p	MIMAT0019062	137.619	10.9198	8.40515	OK
hsa-miR-4524a-3p	MIMAT0019063	127.32			OK
hsa-miR-4525	MIMAT0019064	271.849	145.15	111.724	OK
hsa-miR-4526	MIMAT0019065	156.924	30.2258	23.2653	OK
hsa-miR-4527	MIMAT0019066	127.092			OK
hsa-miR-4528	MIMAT0019067	120.206			OK
hsa-miR-4529-3p	MIMAT0019068	138.579	11.8799	9.14415	OK
hsa-miR-4530	MIMAT0019069	956.996	830.297	639.092	OK
hsa-miR-4531	MIMAT0019070	151.204	24.505	18.8619	OK
hsa-miR-4533	MIMAT0019072	172.222	45.5231	35.0398	OK
hsa-miR-4534	MIMAT0019073	379.763	253.064	194.787	OK
hsa-miR-378i	MIMAT0019074	123.394			OK
hsa-miR-4535	MIMAT0019075	252.734	126.035	97.0111	OK
hsa-miR-548am-3p	MIMAT0019076	127.533			OK
hsa-miR-1587	MIMAT0019077	349.138	222.439	171.215	OK
hsa-miR-4536-5p	MIMAT0019078	122.149			OK
hsa-miR-548an	MIMAT0019079	124.912			OK
hsa-miR-4537	MIMAT0019080	141.701	15.0026	11.5477	OK
hsa-miR-4538	MIMAT0019081	226.204	99.5055	76.5909	OK
hsa-miR-4539	MIMAT0019082	238.435	111.737	86.0055	OK
hsa-miR-4540	MIMAT0019083	138.972	12.273	9.4467	OK
hsa-miR-3117-5p	MIMAT0019197	120.374			OK
hsa-miR-3120-5p	MIMAT0019198	142.654	15.9554	12.2811	OK
hsa-miR-3121-5p	MIMAT0019199	121.714			OK
hsa-miR-3124-3p	MIMAT0019200	126.191			OK
hsa-miR-3127-3p	MIMAT0019201	128.085			OK
hsa-miR-3129-3p	MIMAT0019202	131.121			OK
hsa-miR-3136-3p	MIMAT0019203	127.522			OK
hsa-miR-3140-5p	MIMAT0019204	117.729			OK
hsa-miR-3145-5p	MIMAT0019205	137.591	10.8923	8.38393	OK
hsa-miR-3150a-5p	MIMAT0019206	140.749	14.0505	10.8149	OK
hsa-miR-3152-5p	MIMAT0019207	131.899	5.2008	4.00313	OK
hsa-miR-3074-5p	MIMAT0019208	131.703	5.00438	3.85195	OK
hsa-miR-3156-3p	MIMAT0019209	154.271	27.5721	21.2227	OK
hsa-miR-3157-3p	MIMAT0019210	130.563			OK
hsa-miR-3158-5p	MIMAT0019211	214.278	87.5797	67.4114	OK
hsa-miR-3160-5p	MIMAT0019212	136.474	9.77481	7.52382	OK
hsa-miR-3162-3p	MIMAT0019213	156.144	29.4458	22.6649	OK
hsa-miR-3173-5p	MIMAT0019214	156.636	29.9372	23.0431	OK
hsa-miR-3177-5p	MIMAT0019215	183.773	57.0742	43.9309	OK
hsa-miR-3187-5p	MIMAT0019216	229.999	103.3	79.5118	OK
hsa-miR-3189-5p	MIMAT0019217	142.717	16.0179	12.3292	OK
hsa-miR-3194-3p	MIMAT0019218	125.997			OK
hsa-miR-3619-3p	MIMAT0019219	1012.79	886.092	682.038	OK
hsa-miR-3664-3p	MIMAT0019220	119.525			OK
hsa-miR-3677-5p	MIMAT0019221	128.123			OK
hsa-miR-3682-5p	MIMAT0019222	129.314			OK
hsa-miR-3688-5p	MIMAT0019223	127.326			OK
hsa-miR-3691-3p	MIMAT0019224	137.165	10.4668	8.05645	OK
hsa-miR-3913-3p	MIMAT0019225	128.803			OK
hsa-miR-3150b-5p	MIMAT0019226	143.638	16.9391	13.0383	OK
hsa-miR-3922-5p	MIMAT0019227	171.333	44.6339	34.3554	OK
hsa-miR-3925-3p	MIMAT0019228	127.461			OK
hsa-miR-3940-5p	MIMAT0019229	7922.41	7795.71	6000.47	OK
hsa-miR-3942-3p	MIMAT0019230	125.401			OK
hsa-miR-3944-5p	MIMAT0019231	157.653	30.9544	23.8261	OK
hsa-miR-4423-5p	MIMAT0019232	126.869			OK
hsa-miR-4446-5p	MIMAT0019233	134.497	7.79812	6.00233	OK
hsa-miR-4474-5p	MIMAT0019234	122.202			OK
hsa-miR-4520-5p	MIMAT0019235	139.417	12.7182	9.78938	OK
hsa-miR-4529-5p	MIMAT0019236	142.444	15.7451	12.1192	OK
hsa-miR-3960	MIMAT0019337	50567	50440.3	38824.7	OK
hsa-miR-3972	MIMAT0019357	143.112	16.4137	12.6339	OK
hsa-miR-3973	MIMAT0019358	134.41	7.71166	5.93578	OK
hsa-miR-3974	MIMAT0019359	123.296			OK
hsa-miR-3975	MIMAT0019360	128.87			OK
hsa-miR-3976	MIMAT0019361	123.292			OK
hsa-miR-3977	MIMAT0019362	122.722			OK
hsa-miR-3978	MIMAT0019363	127.008			OK
hsa-miR-4632-3p	MIMAT0019688	145.166	18.4676	14.2148	OK
hsa-miR-4633-5p	MIMAT0019689	134.361	7.66246	5.89791	OK
hsa-miR-4633-3p	MIMAT0019690	124.95			OK
hsa-miR-4634	MIMAT0019691	952.962	826.263	635.987	OK
hsa-miR-4635	MIMAT0019692	190.457	63.758	49.0755	OK
hsa-miR-4636	MIMAT0019693	129.682			OK
hsa-miR-4637	MIMAT0019694	121.705			OK
hsa-miR-4638-5p	MIMAT0019695	258.483	131.785	101.436	OK
hsa-miR-4638-3p	MIMAT0019696	157.034	30.3348	23.3492	OK
hsa-miR-4639-5p	MIMAT0019697	126.429			OK
hsa-miR-4639-3p	MIMAT0019698	145.184	18.4855	14.2286	OK
hsa-miR-4640-5p	MIMAT0019699	641.972	515.274	396.614	OK
hsa-miR-4640-3p	MIMAT0019700	158.668	31.9695	24.6074	OK
hsa-miR-4641	MIMAT0019701	140.16	13.4609	10.361	OK
hsa-miR-4642	MIMAT0019702	156.443	29.7441	22.8945	OK
hsa-miR-4643	MIMAT0019703	123.603			OK
hsa-miR-4644	MIMAT0019704	146.529	19.8302	15.2636	OK
hsa-miR-4645-5p	MIMAT0019705	129.04			OK
hsa-miR-4645-3p	MIMAT0019706	124.867			OK
hsa-miR-4646-5p	MIMAT0019707	225.859	99.1604	76.3252	OK
hsa-miR-4646-3p	MIMAT0019708	169.178	42.4796	32.6972	OK
hsa-miR-4647	MIMAT0019709	143.355	16.6559	12.8203	OK
hsa-miR-4648	MIMAT0019710	263.096	136.397	104.987	OK
hsa-miR-4649-5p	MIMAT0019711	1489.89	1363.19	1049.27	OK
hsa-miR-4649-3p	MIMAT0019712	142.51	15.8118	12.1706	OK
hsa-miR-4650-5p	MIMAT0019713	128.203			OK
hsa-miR-4650-3p	MIMAT0019714	136.697	9.99801	7.69562	OK
hsa-miR-4651	MIMAT0019715	4107.51	3980.81	3064.09	OK
hsa-miR-4652-5p	MIMAT0019716	132.363	5.66448	4.36003	OK
hsa-miR-4652-3p	MIMAT0019717	137.484	10.7853	8.30163	OK
hsa-miR-4653-5p	MIMAT0019718	126.192			OK
hsa-miR-4653-3p	MIMAT0019719	128.558			OK
hsa-miR-4654	MIMAT0019720	169.975	43.2765	33.3106	OK
hsa-miR-4655-5p	MIMAT0019721	630.617	503.918	387.873	OK
hsa-miR-4655-3p	MIMAT0019722	144.742	18.0436	13.8884	OK
hsa-miR-4656	MIMAT0019723	400.307	273.608	210.6	OK
hsa-miR-4657	MIMAT0019724	157.103	30.4041	23.4025	OK
hsa-miR-4658	MIMAT0019725	129			OK
hsa-miR-4659a-5p	MIMAT0019726	124.175			OK
hsa-miR-4659a-3p	MIMAT0019727	119.264			OK
hsa-miR-4660	MIMAT0019728	139.21	12.5115	9.63027	OK
hsa-miR-4661-5p	MIMAT0019729	124.087			OK
hsa-miR-4661-3p	MIMAT0019730	127.51			OK
hsa-miR-4662a-5p	MIMAT0019731	119.816			OK
hsa-miR-4662a-3p	MIMAT0019732	119.626			OK
hsa-miR-4659b-5p	MIMAT0019733	121.963			OK
hsa-miR-4659b-3p	MIMAT0019734	124.245			OK
hsa-miR-4663	MIMAT0019735	127.824			OK
hsa-miR-4662b	MIMAT0019736	116.93			OK
hsa-miR-4664-5p	MIMAT0019737	220.007	93.3087	71.8211	OK
hsa-miR-4664-3p	MIMAT0019738	156.46	29.7617	22.908	OK
hsa-miR-4665-5p	MIMAT0019739	976.73	850.031	654.282	OK
hsa-miR-4665-3p	MIMAT0019740	188.733	62.0344	47.7488	OK
hsa-miR-4666a-5p	MIMAT0019741	127.338			OK
hsa-miR-4666a-3p	MIMAT0019742	124.643			OK
hsa-miR-4667-5p	MIMAT0019743	332.815	206.117	158.651	OK
hsa-miR-4667-3p	MIMAT0019744	169.402	42.7028	32.869	OK
hsa-miR-4668-5p	MIMAT0019745	123.874			OK
hsa-miR-4668-3p	MIMAT0019746	125.593			OK
hsa-miR-219b-5p	MIMAT0019747	136.911	10.2127	7.86088	OK
hsa-miR-219b-3p	MIMAT0019748	125.409			OK
hsa-miR-4669	MIMAT0019749	229.836	103.137	79.3863	OK
hsa-miR-4670-5p	MIMAT0019750	123.114			OK
hsa-miR-4670-3p	MIMAT0019751	125.236			OK
hsa-miR-4671-5p	MIMAT0019752	126.048			OK
hsa-miR-4671-3p	MIMAT0019753	121.951			OK
hsa-miR-4672	MIMAT0019754	132.199	5.50009	4.2335	OK
hsa-miR-4673	MIMAT0019755	251.743	125.044	96.2485	OK
hsa-miR-4674	MIMAT0019756	2901.37	2774.67	2135.71	OK
hsa-miR-4675	MIMAT0019757	317.993	191.294	147.242	OK
hsa-miR-4676-5p	MIMAT0019758	159.559	32.8604	25.2931	OK
hsa-miR-4676-3p	MIMAT0019759	123.529			OK
hsa-miR-4677-5p	MIMAT0019760	121.656			OK
hsa-miR-4677-3p	MIMAT0019761	122.493			OK
hsa-miR-4678	MIMAT0019762	121.85			OK
hsa-miR-4679	MIMAT0019763	117.977			OK
hsa-miR-4680-5p	MIMAT0019764	121.349			OK
hsa-miR-4680-3p	MIMAT0019765	118.289			OK
hsa-miR-4681	MIMAT0019766	138.982	12.2831	9.45445	OK
hsa-miR-4682	MIMAT0019767	140.347	13.6479	10.505	OK
hsa-miR-4683	MIMAT0019768	125.376			OK
hsa-miR-4684-5p	MIMAT0019769	133.575	6.87614	5.29267	OK
hsa-miR-4684-3p	MIMAT0019770	149.567	22.8683	17.6021	OK
hsa-miR-4685-5p	MIMAT0019771	212.927	86.2282	66.3711	OK
hsa-miR-4685-3p	MIMAT0019772	177.292	50.5934	38.9425	OK
hsa-miR-4686	MIMAT0019773	132.962	6.26316	4.82085	OK
hsa-miR-4687-5p	MIMAT0019774	201.441	74.7426	57.5305	OK
hsa-miR-4687-3p	MIMAT0019775	1263.04	1136.35	874.662	OK
hsa-miR-1343-3p	MIMAT0019776	313.357	186.658	143.673	OK
hsa-miR-4688	MIMAT0019777	695.942	569.243	438.155	OK
hsa-miR-4689	MIMAT0019778	1297.46	1170.76	901.151	OK
hsa-miR-4690-5p	MIMAT0019779	323.172	196.474	151.229	OK
hsa-miR-4690-3p	MIMAT0019780	133.895	7.19668	5.53939	OK
hsa-miR-4691-5p	MIMAT0019781	147.499	20.8002	16.0102	OK
hsa-miR-4691-3p	MIMAT0019782	131.766	5.06776	3.90073	OK
hsa-miR-4692	MIMAT0019783	138.02	11.321	8.71396	OK
hsa-miR-4693-5p	MIMAT0019784	127.494			OK
hsa-miR-4693-3p	MIMAT0019785	124.781			OK
hsa-miR-4694-5p	MIMAT0019786	128.617			OK
hsa-miR-4694-3p	MIMAT0019787	128.902			OK
hsa-miR-4695-5p	MIMAT0019788	819.618	692.92	533.351	OK
hsa-miR-4695-3p	MIMAT0019789	179.442	52.743	40.5971	OK
hsa-miR-4696	MIMAT0019790	122.618			OK
hsa-miR-4697-5p	MIMAT0019791	511.283	384.584	296.02	OK
hsa-miR-4697-3p	MIMAT0019792	145.622	18.9233	14.5656	OK
hsa-miR-4698	MIMAT0019793	145.456	18.7572	14.4377	OK
hsa-miR-4699-5p	MIMAT0019794	124.7			OK
hsa-miR-4699-3p	MIMAT0019795	129.424			OK
hsa-miR-4700-5p	MIMAT0019796	161.112	34.4131	26.4883	OK
hsa-miR-4700-3p	MIMAT0019797	166.95	40.2517	30.9824	OK
hsa-miR-4701-5p	MIMAT0019798	149.01	22.311	17.1731	OK
hsa-miR-4701-3p	MIMAT0019799	156.48	29.7816	22.9233	OK
hsa-miR-4703-5p	MIMAT0019801	122.977			OK
hsa-miR-4703-3p	MIMAT0019802	125.345			OK
hsa-miR-4704-5p	MIMAT0019803	124.12			OK
hsa-miR-4704-3p	MIMAT0019804	119.365			OK
hsa-miR-4705	MIMAT0019805	120.409			OK
hsa-miR-4706	MIMAT0019806	492.224	365.525	281.35	OK
hsa-miR-4707-5p	MIMAT0019807	479.694	352.995	271.706	OK
hsa-miR-4707-3p	MIMAT0019808	283.709	157.01	120.853	OK
hsa-miR-4708-5p	MIMAT0019809	145.065	18.366	14.1366	OK
hsa-miR-4708-3p	MIMAT0019810	152.002	25.303	19.4761	OK
hsa-miR-4709-5p	MIMAT0019811	136.525	9.82648	7.56359	OK
hsa-miR-4709-3p	MIMAT0019812	157.336	30.6373	23.582	OK
hsa-miR-203b-5p	MIMAT0019813	129.741			OK
hsa-miR-203b-3p	MIMAT0019814	125.888			OK
hsa-miR-4710	MIMAT0019815	219.687	92.9885	71.5746	OK
hsa-miR-4711-5p	MIMAT0019816	123.121			OK
hsa-miR-4711-3p	MIMAT0019817	136.332	9.63284	7.41454	OK
hsa-miR-4712-5p	MIMAT0019818	133.231	6.5322	5.02793	OK
hsa-miR-4712-3p	MIMAT0019819	123.753			OK
hsa-miR-4713-5p	MIMAT0019820	175.339	48.6403	37.4392	OK
hsa-miR-4713-3p	MIMAT0019821	137.339	10.6402	8.18995	OK
hsa-miR-4714-5p	MIMAT0019822	129.356			OK
hsa-miR-4714-3p	MIMAT0019823	120.032			OK
hsa-miR-4715-5p	MIMAT0019824	123.748			OK
hsa-miR-4715-3p	MIMAT0019825	123.995			OK
hsa-miR-4716-5p	MIMAT0019826	165.078	38.3792	29.5411	OK
hsa-miR-4716-3p	MIMAT0019827	160.691	33.9924	26.1645	OK
hsa-miR-3529-5p	MIMAT0019828	125.288			OK
hsa-miR-4717-5p	MIMAT0019829	136.248	9.54951	7.3504	OK
hsa-miR-4717-3p	MIMAT0019830	148.231	21.5325	16.5739	OK
hsa-miR-4718	MIMAT0019831	134.727	8.02836	6.17955	OK
hsa-miR-4719	MIMAT0019832	121.945			OK
hsa-miR-4720-5p	MIMAT0019833	127.854			OK
hsa-miR-4720-3p	MIMAT0019834	119.962			OK
hsa-miR-4721	MIMAT0019835	272.77	146.071	112.433	OK
hsa-miR-4722-5p	MIMAT0019836	328.344	201.645	155.209	OK
hsa-miR-4722-3p	MIMAT0019837	177.955	51.2567	39.453	OK
hsa-miR-4723-5p	MIMAT0019838	1182.07	1055.37	812.336	OK
hsa-miR-4723-3p	MIMAT0019839	178.783	52.0839	40.0898	OK
hsa-miR-451b	MIMAT0019840	130.37			OK
hsa-miR-4724-5p	MIMAT0019841	133.395	6.69659	5.15447	OK
hsa-miR-4724-3p	MIMAT0019842	132.676	5.97732	4.60083	OK
hsa-miR-4725-5p	MIMAT0019843	143.607	16.9088	13.0149	OK
hsa-miR-4725-3p	MIMAT0019844	1370.52	1243.82	957.39	OK
hsa-miR-4726-5p	MIMAT0019845	481.037	354.338	272.74	OK
hsa-miR-4726-3p	MIMAT0019846	141.417	14.7185	11.329	OK
hsa-miR-4727-5p	MIMAT0019847	134.443	7.7444	5.96098	OK
hsa-miR-4727-3p	MIMAT0019848	211.942	85.2434	65.6131	OK
hsa-miR-4728-5p	MIMAT0019849	525.094	398.395	306.651	OK
hsa-miR-4728-3p	MIMAT0019850	183.817	57.1188	43.9652	OK
hsa-miR-4729	MIMAT0019851	124.664			OK
hsa-miR-4730	MIMAT0019852	3827.3	3700.6	2848.41	OK
hsa-miR-4731-5p	MIMAT0019853	301.666	174.967	134.675	OK
hsa-miR-4731-3p	MIMAT0019854	171.208	44.509	34.2592	OK
hsa-miR-4732-5p	MIMAT0019855	205.087	78.3881	60.3365	OK
hsa-miR-4732-3p	MIMAT0019856	152.897	26.1982	20.1652	OK
hsa-miR-4733-5p	MIMAT0019857	135.768	9.06969	6.98108	OK
hsa-miR-4733-3p	MIMAT0019858	141.945	15.2458	11.7349	OK
hsa-miR-4734	MIMAT0019859	6432.89	6306.19	4853.97	OK
hsa-miR-4735-5p	MIMAT0019860	124.506			OK
hsa-miR-4735-3p	MIMAT0019861	125.648			OK
hsa-miR-4736	MIMAT0019862	206.178	79.4793	61.1764	OK
hsa-miR-4737	MIMAT0019863	139.309	12.6101	9.70616	OK
hsa-miR-3064-5p	MIMAT0019864	138.181	11.4819	8.83781	OK
hsa-miR-3064-3p	MIMAT0019865	156.952	30.2533	23.2864	OK
hsa-miR-4738-5p	MIMAT0019866	129.256			OK
hsa-miR-4738-3p	MIMAT0019867	185.571	58.872	45.3147	OK
hsa-miR-4739	MIMAT0019868	8302.16	8175.46	6292.77	OK
hsa-miR-4740-5p	MIMAT0019869	136.761	10.0626	7.74532	OK
hsa-miR-4740-3p	MIMAT0019870	160.37	33.6711	25.9172	OK
hsa-miR-4741	MIMAT0019871	3161.22	3034.52	2335.71	OK
hsa-miR-4742-5p	MIMAT0019872	129.142			OK
hsa-miR-4742-3p	MIMAT0019873	123.991			OK
hsa-miR-4743-5p	MIMAT0019874	223.592	96.8935	74.5803	OK
hsa-miR-4744	MIMAT0019875	125.314			OK
hsa-miR-122b-5p	MIMAT0019876	124.488			OK
hsa-miR-122b-3p	MIMAT0019877	138.159	11.4601	8.82105	OK
hsa-miR-4745-5p	MIMAT0019878	3608.47	3481.77	2679.97	OK
hsa-miR-4745-3p	MIMAT0019879	130.145			OK
hsa-miR-4746-5p	MIMAT0019880	146.332	19.6337	15.1124	OK
hsa-miR-4746-3p	MIMAT0019881	258.363	131.665	101.344	OK
hsa-miR-4747-5p	MIMAT0019882	218.678	91.9792	70.7977	OK
hsa-miR-4747-3p	MIMAT0019883	154.301	27.6019	21.2456	OK
hsa-miR-4748	MIMAT0019884	178.101	51.4026	39.5654	OK
hsa-miR-4749-5p	MIMAT0019885	884.348	757.649	583.174	OK
hsa-miR-4749-3p	MIMAT0019886	170.825	44.1264	33.9648	OK
hsa-miR-4750-5p	MIMAT0019887	329.281	202.582	155.93	OK
hsa-miR-4751	MIMAT0019888	219.925	93.2265	71.7578	OK
hsa-miR-4752	MIMAT0019889	125.541			OK
hsa-miR-4753-5p	MIMAT0019890	156.647	29.9486	23.0519	OK
hsa-miR-4753-3p	MIMAT0019891	130.236			OK
hsa-miR-371b-5p	MIMAT0019892	263.621	136.922	105.391	OK
hsa-miR-371b-3p	MIMAT0019893	156.96	30.2617	23.2929	OK
hsa-miR-4754	MIMAT0019894	147.121	20.4225	15.7195	OK
hsa-miR-4755-5p	MIMAT0019895	125.76			OK
hsa-miR-4755-3p	MIMAT0019896	125.208			OK
hsa-miR-499b-5p	MIMAT0019897	128.089			OK
hsa-miR-499b-3p	MIMAT0019898	124.699			OK
hsa-miR-4756-5p	MIMAT0019899	157.132	30.4332	23.4249	OK
hsa-miR-4756-3p	MIMAT0019900	141.715	15.0168	11.5587	OK
hsa-miR-4757-5p	MIMAT0019901	129.367			OK
hsa-miR-4757-3p	MIMAT0019902	133.746	7.0471	5.42426	OK
hsa-miR-4758-5p	MIMAT0019903	1294.12	1167.42	898.581	OK
hsa-miR-4758-3p	MIMAT0019904	228.516	101.817	78.3704	OK
hsa-miR-4759	MIMAT0019905	124.264			OK
hsa-miR-4760-5p	MIMAT0019906	117.136			OK
hsa-miR-4760-3p	MIMAT0019907	122.799			OK
hsa-miR-4761-5p	MIMAT0019908	129.512			OK
hsa-miR-4761-3p	MIMAT0019909	142.54	15.8411	12.1931	OK
hsa-miR-4762-5p	MIMAT0019910	138.639	11.9399	9.19033	OK
hsa-miR-4762-3p	MIMAT0019911	125.088			OK
hsa-miR-4763-5p	MIMAT0019912	181.532	54.8331	42.2058	OK
hsa-miR-4763-3p	MIMAT0019913	1329.89	1203.19	926.112	OK
hsa-miR-4764-5p	MIMAT0019914	124.895			OK
hsa-miR-4764-3p	MIMAT0019915	134.59	7.89117	6.07395	OK
hsa-miR-4765	MIMAT0019916	118.667			OK
hsa-miR-4766-5p	MIMAT0019917	123.904			OK
hsa-miR-4766-3p	MIMAT0019918	125.044			OK
hsa-miR-4767	MIMAT0019919	170.195	43.4963	33.4798	OK
hsa-miR-4768-5p	MIMAT0019920	118.973			OK
hsa-miR-4768-3p	MIMAT0019921	130.344			OK
hsa-miR-4769-5p	MIMAT0019922	157.012	30.3137	23.3329	OK
hsa-miR-4769-3p	MIMAT0019923	153.687	26.9885	20.7734	OK
hsa-miR-4770	MIMAT0019924	123.549			OK
hsa-miR-4771	MIMAT0019925	124.299			OK
hsa-miR-4772-5p	MIMAT0019926	119.16			OK
hsa-miR-4772-3p	MIMAT0019927	126.603			OK
hsa-miR-4773	MIMAT0019928	132.945	6.24659	4.80809	OK
hsa-miR-4774-5p	MIMAT0019929	116.762			OK
hsa-miR-4774-3p	MIMAT0019930	120.535			OK
hsa-miR-4775	MIMAT0019931	133.638	6.93943	5.34139	OK
hsa-miR-4776-5p	MIMAT0019932	212.922	86.2233	66.3674	OK
hsa-miR-4776-3p	MIMAT0019933	135.596	8.89746	6.84851	OK
hsa-miR-4777-5p	MIMAT0019934	124.242			OK
hsa-miR-4777-3p	MIMAT0019935	125.562			OK
hsa-miR-4778-5p	MIMAT0019936	128.131			OK
hsa-miR-4778-3p	MIMAT0019937	127.651			OK
hsa-miR-4779	MIMAT0019938	136.742	10.0434	7.73055	OK
hsa-miR-4780	MIMAT0019939	146.44	19.741	15.195	OK
hsa-miR-4436b-5p	MIMAT0019940	174.405	47.706	36.72	OK
hsa-miR-4436b-3p	MIMAT0019941	189.552	62.8529	48.3789	OK
hsa-miR-4781-5p	MIMAT0019942	134.513	7.81449	6.01493	OK
hsa-miR-4781-3p	MIMAT0019943	118.708			OK
hsa-miR-4782-5p	MIMAT0019944	129.683			OK
hsa-miR-4782-3p	MIMAT0019945	123.543			OK
hsa-miR-4783-5p	MIMAT0019946	144.658	17.9598	13.8239	OK
hsa-miR-4783-3p	MIMAT0019947	204.715	78.0165	60.0504	OK
hsa-miR-4784	MIMAT0019948	162.449	35.7504	27.5176	OK
hsa-miR-4785	MIMAT0019949	133.619	6.91985	5.32632	OK
hsa-miR-1245b-5p	MIMAT0019950	121.347			OK
hsa-miR-1245b-3p	MIMAT0019951	127.3			OK
hsa-miR-2467-5p	MIMAT0019952	127.846			OK
hsa-miR-2467-3p	MIMAT0019953	183.414	56.7153	43.6546	OK
hsa-miR-4786-5p	MIMAT0019954	160.464	33.765	25.9894	OK
hsa-miR-4786-3p	MIMAT0019955	128.169			OK
hsa-miR-4787-5p	MIMAT0019956	18533	18406.3	14167.6	OK
hsa-miR-4787-3p	MIMAT0019957	204.885	78.1862	60.1811	OK
hsa-miR-4788	MIMAT0019958	167.605	40.9062	31.4861	OK
hsa-miR-4789-5p	MIMAT0019959	124.347			OK
hsa-miR-4789-3p	MIMAT0019960	121.808			OK
hsa-miR-4790-5p	MIMAT0019961	124.121			OK
hsa-miR-4790-3p	MIMAT0019962	125.197			OK
hsa-miR-4791	MIMAT0019963	122.008			OK
hsa-miR-4793-5p	MIMAT0019965	133.914	7.21487	5.5534	OK
hsa-miR-4793-3p	MIMAT0019966	146.89	20.1911	15.5414	OK
hsa-miR-4794	MIMAT0019967	131.564			OK
hsa-miR-4795-5p	MIMAT0019968	122.626			OK
hsa-miR-4795-3p	MIMAT0019969	123.834			OK
hsa-miR-4796-5p	MIMAT0019970	126.944			OK
hsa-miR-4796-3p	MIMAT0019971	118.531			OK
hsa-miR-4797-5p	MIMAT0019972	121.601			OK
hsa-miR-4797-3p	MIMAT0019973	127.512			OK
hsa-miR-4798-5p	MIMAT0019974	123.592			OK
hsa-miR-4798-3p	MIMAT0019975	121.094			OK
hsa-miR-4799-5p	MIMAT0019976	129.816			OK
hsa-miR-4799-3p	MIMAT0019977	122.766			OK
hsa-miR-4800-5p	MIMAT0019978	324.336	197.638	152.125	OK
hsa-miR-4800-3p	MIMAT0019979	248.078	121.379	93.4272	OK
hsa-miR-4801	MIMAT0019980	126.956			OK
hsa-miR-4802-5p	MIMAT0019981	124.203			OK
hsa-miR-4802-3p	MIMAT0019982	128.752			OK
hsa-miR-4803	MIMAT0019983	119.204			OK
hsa-miR-4804-5p	MIMAT0019984	142.631	15.9318	12.263	OK
hsa-miR-4804-3p	MIMAT0019985	145.525	18.8263	14.4908	OK
hsa-miR-4520-2-3p	MIMAT0020300	117.703			OK
hsa-miR-5047	MIMAT0020541	120.723			OK
hsa-miR-642a-3p	MIMAT0020924	480.502	353.803	272.328	OK
hsa-miR-550a-3-5p	MIMAT0020925	171.197	44.4982	34.2509	OK
hsa-miR-4433a-5p	MIMAT0020956	177.552	50.8537	39.1428	OK
hsa-miR-548ah-3p	MIMAT0020957	121.743			OK
hsa-miR-4482-3p	MIMAT0020958	152.015	25.3168	19.4867	OK
hsa-miR-4536-3p	MIMAT0020959	129.189			OK
hsa-miR-4999-5p	MIMAT0021017	122.016			OK
hsa-miR-4999-3p	MIMAT0021018	128.144			OK
hsa-miR-5000-5p	MIMAT0021019	126.237			OK
hsa-miR-5000-3p	MIMAT0021020	126.566			OK
hsa-miR-5001-5p	MIMAT0021021	616.171	489.472	376.754	OK
hsa-miR-5001-3p	MIMAT0021022	138.092	11.3937	8.76992	OK
hsa-miR-5002-5p	MIMAT0021023	128.037			OK
hsa-miR-5002-3p	MIMAT0021024	164.031	37.3318	28.7349	OK
hsa-miR-5003-5p	MIMAT0021025	130.056			OK
hsa-miR-5003-3p	MIMAT0021026	121.664			OK
hsa-miR-5004-5p	MIMAT0021027	149.782	23.0832	17.7675	OK
hsa-miR-5004-3p	MIMAT0021028	124.529			OK
hsa-miR-548ao-5p	MIMAT0021029	118.774			OK
hsa-miR-548ao-3p	MIMAT0021030	130.38			OK
hsa-miR-5006-5p	MIMAT0021033	169.767	43.0681	33.1501	OK
hsa-miR-5006-3p	MIMAT0021034	141.765	15.0662	11.5967	OK
hsa-miR-5007-5p	MIMAT0021035	126.436			OK
hsa-miR-5007-3p	MIMAT0021036	124.879			OK
hsa-miR-548ap-5p	MIMAT0021037	123.184			OK
hsa-miR-548ap-3p	MIMAT0021038	121.965			OK
hsa-miR-5008-5p	MIMAT0021039	219.812	93.1134	71.6707	OK
hsa-miR-5008-3p	MIMAT0021040	139.731	13.0327	10.0314	OK
hsa-miR-5009-5p	MIMAT0021041	122.691			OK
hsa-miR-5009-3p	MIMAT0021042	128.564			OK
hsa-miR-5010-5p	MIMAT0021043	232.236	105.537	81.2337	OK
hsa-miR-5010-3p	MIMAT0021044	150.547	23.8479	18.3561	OK
hsa-miR-5011-5p	MIMAT0021045	129.397			OK
hsa-miR-5011-3p	MIMAT0021046	127.54			OK
hsa-miR-5087	MIMAT0021079	123.619			OK
hsa-miR-5088-5p	MIMAT0021080	334.371	207.672	159.848	OK
hsa-miR-5089-5p	MIMAT0021081	127.2			OK
hsa-miR-5090	MIMAT0021082	661.745	535.046	411.833	OK
hsa-miR-5091	MIMAT0021083	146.572	19.8731	15.2966	OK
hsa-miR-5092	MIMAT0021084	127.981			OK
hsa-miR-5093	MIMAT0021085	148.345	21.6461	16.6613	OK
hsa-miR-5094	MIMAT0021086	125.055			OK
hsa-miR-5186	MIMAT0021116	118.372			OK
hsa-miR-5187-5p	MIMAT0021117	174.076	47.3776	36.4672	OK
hsa-miR-5187-3p	MIMAT0021118	131.054			OK
hsa-miR-5188	MIMAT0021119	129.458			OK
hsa-miR-5189-5p	MIMAT0021120	254.596	127.897	98.4444	OK
hsa-miR-5190	MIMAT0021121	146.454	19.7551	15.2058	OK
hsa-miR-5191	MIMAT0021122	122.716			OK
hsa-miR-5192	MIMAT0021123	145.739	19.04	14.6553	OK
hsa-miR-5193	MIMAT0021124	149.479	22.7805	17.5345	OK
hsa-miR-5194	MIMAT0021125	136.744	10.0451	7.73187	OK
hsa-miR-5195-5p	MIMAT0021126	137.39	10.6915	8.22939	OK
hsa-miR-5195-3p	MIMAT0021127	234.539	107.84	83.0064	OK
hsa-miR-5196-5p	MIMAT0021128	330.047	203.348	156.52	OK
hsa-miR-5196-3p	MIMAT0021129	162.592	35.8936	27.6278	OK
hsa-miR-5197-5p	MIMAT0021130	130.495			OK
hsa-miR-5197-3p	MIMAT0021131	120.157			OK
hsa-miR-4524b-5p	MIMAT0022255	126.681			OK
hsa-miR-4524b-3p	MIMAT0022256	126.026			OK
hsa-miR-5571-5p	MIMAT0022257	127.118			OK
hsa-miR-5571-3p	MIMAT0022258	128.495			OK
hsa-miR-5100	MIMAT0022259	1512.79	1386.09	1066.9	OK
hsa-miR-5572	MIMAT0022260	310.76	184.061	141.675	OK
hsa-miR-548aq-5p	MIMAT0022263	119.379			OK
hsa-miR-548aq-3p	MIMAT0022264	122.246			OK
hsa-miR-548ar-5p	MIMAT0022265	124.516			OK
hsa-miR-548ar-3p	MIMAT0022266	126.077			OK
hsa-miR-548as-5p	MIMAT0022267	120.488			OK
hsa-miR-548as-3p	MIMAT0022268	120.615			OK
hsa-miR-5579-5p	MIMAT0022269	116.701			OK
hsa-miR-5579-3p	MIMAT0022270	116.617			OK
hsa-miR-664b-5p	MIMAT0022271	130.591			OK
hsa-miR-664b-3p	MIMAT0022272	148.697	21.9988	16.9328	OK
hsa-miR-5580-5p	MIMAT0022273	131.188			OK
hsa-miR-5580-3p	MIMAT0022274	140.501	13.8024	10.6239	OK
hsa-miR-5581-5p	MIMAT0022275	125.256			OK
hsa-miR-5581-3p	MIMAT0022276	148.004	21.3054	16.3991	OK
hsa-miR-548at-5p	MIMAT0022277	119.705			OK
hsa-miR-548at-3p	MIMAT0022278	125.443			OK
hsa-miR-5582-5p	MIMAT0022279	122.86			OK
hsa-miR-5582-3p	MIMAT0022280	124.13			OK
hsa-miR-5583-5p	MIMAT0022281	126.023			OK
hsa-miR-5583-3p	MIMAT0022282	121.189			OK
hsa-miR-5584-5p	MIMAT0022283	131.698			OK
hsa-miR-5584-3p	MIMAT0022284	137.417	10.7178	8.24967	OK
hsa-miR-5585-5p	MIMAT0022285	123.102			OK
hsa-miR-5585-3p	MIMAT0022286	179.282	52.5834	40.4742	OK
hsa-miR-5586-5p	MIMAT0022287	130.285			OK
hsa-miR-5586-3p	MIMAT0022288	128.522			OK
hsa-miR-5587-5p	MIMAT0022289	144.272	17.5738	13.5268	OK
hsa-miR-5587-3p	MIMAT0022290	149.758	23.0597	17.7494	OK
hsa-miR-548au-5p	MIMAT0022291	125.25			OK
hsa-miR-548au-3p	MIMAT0022292	126.819			OK
hsa-miR-1295b-5p	MIMAT0022293	129.799			OK
hsa-miR-1295b-3p	MIMAT0022294	136.302	9.60357	7.39201	OK
hsa-miR-5588-5p	MIMAT0022295	128.556			OK
hsa-miR-5588-3p	MIMAT0022296	141.463	14.7647	11.3646	OK
hsa-miR-5589-5p	MIMAT0022297	173.969	47.2705	36.3848	OK
hsa-miR-5589-3p	MIMAT0022298	127.448			OK
hsa-miR-5590-5p	MIMAT0022299	126.039			OK
hsa-miR-5590-3p	MIMAT0022300	125.063			OK
hsa-miR-5591-5p	MIMAT0022301	132.894	6.19492	4.76832	OK
hsa-miR-5591-3p	MIMAT0022302	133.5	6.80124	5.23502	OK
hsa-miR-548av-5p	MIMAT0022303	118.207			OK
hsa-miR-548av-3p	MIMAT0022304	124.9			OK
hsa-miR-5680	MIMAT0022468	121.74			OK
hsa-miR-5681a	MIMAT0022469	130.794			OK
hsa-miR-5682	MIMAT0022470	119.065			OK
hsa-miR-548aw	MIMAT0022471	120.858			OK
hsa-miR-5683	MIMAT0022472	127.23			OK
hsa-miR-5684	MIMAT0022473	138.883	12.1839	9.37812	OK
hsa-miR-548ax	MIMAT0022474	120.906			OK
hsa-miR-5685	MIMAT0022475	142.867	16.1684	12.445	OK
hsa-miR-5692c	MIMAT0022476	126.702			OK
hsa-miR-5687	MIMAT0022478	116.227			OK
hsa-miR-5688	MIMAT0022479	121.952			OK
hsa-miR-5681b	MIMAT0022480	134.036	7.33774	5.64797	OK
hsa-miR-5689	MIMAT0022481	127.044			OK
hsa-miR-5690	MIMAT0022482	126.091			OK
hsa-miR-5691	MIMAT0022483	121.333			OK
hsa-miR-5692a	MIMAT0022484	123.296			OK
hsa-miR-4666b	MIMAT0022485	122.306			OK
hsa-miR-5693	MIMAT0022486	128.719			OK
hsa-miR-5694	MIMAT0022487	131.186			OK
hsa-miR-5695	MIMAT0022488	121.384			OK
hsa-miR-5696	MIMAT0022489	124.281			OK
hsa-miR-5697	MIMAT0022490	119.102			OK
hsa-miR-5698	MIMAT0022491	348.116	221.418	170.428	OK
hsa-miR-5699-3p	MIMAT0022492	126.003			OK
hsa-miR-5700	MIMAT0022493	120.084			OK
hsa-miR-5701	MIMAT0022494	127.418			OK
hsa-miR-5702	MIMAT0022495	127.96			OK
hsa-miR-5703	MIMAT0022496	198.257	71.5583	55.0795	OK
hsa-miR-5692b	MIMAT0022497	122.226			OK
hsa-miR-5704	MIMAT0022498	134.543	7.84413	6.03775	OK
hsa-miR-5705	MIMAT0022499	157.983	31.2847	24.0803	OK
hsa-miR-5706	MIMAT0022500	126.412			OK
hsa-miR-5707	MIMAT0022501	124.303			OK
hsa-miR-5708	MIMAT0022502	154.594	27.8953	21.4714	OK
hsa-miR-197-5p	MIMAT0022691	692.716	566.018	435.672	OK
hsa-miR-181b-3p	MIMAT0022692	121.252			OK
hsa-miR-204-3p	MIMAT0022693	6623	6496.3	5000.3	OK
hsa-miR-211-3p	MIMAT0022694	418.355	291.656	224.492	OK
hsa-miR-212-5p	MIMAT0022695	122.578			OK
hsa-miR-301a-5p	MIMAT0022696	124.413			OK
hsa-miR-382-3p	MIMAT0022697	124.157			OK
hsa-miR-345-3p	MIMAT0022698	213.396	86.6974	66.7323	OK
hsa-miR-450a-1-3p	MIMAT0022700	122.15			OK
hsa-miR-506-5p	MIMAT0022701	119.713			OK
hsa-miR-514a-5p	MIMAT0022702	126.434			OK
hsa-miR-539-3p	MIMAT0022705	117.219			OK
hsa-miR-561-5p	MIMAT0022706	122.879			OK
hsa-miR-584-3p	MIMAT0022708	142.74	16.0412	12.3472	OK
hsa-miR-652-5p	MIMAT0022709	243.962	117.263	90.2594	OK
hsa-miR-659-5p	MIMAT0022710	121.669			OK
hsa-miR-660-3p	MIMAT0022711	140.96	14.261	10.9769	OK
hsa-miR-1271-3p	MIMAT0022712	120.653			OK
hsa-miR-1185-2-3p	MIMAT0022713	186.422	59.7237	45.9702	OK
hsa-miR-766-5p	MIMAT0022714	140.029	13.3306	10.2608	OK
hsa-miR-873-3p	MIMAT0022717	146.893	20.1943	15.5438	OK
hsa-miR-1285-5p	MIMAT0022719	128.729			OK
hsa-miR-1304-3p	MIMAT0022720	152.645	25.9463	19.9713	OK
hsa-miR-1247-3p	MIMAT0022721	337.57	210.871	162.31	OK
hsa-miR-548g-5p, hsa-miR-548x-5p, hsa-miR-548aj-5p	MIMAT0022722, MIMAT0022733, MIMAT0022739	121.625			OK
hsa-miR-1277-5p	MIMAT0022724	124.739			OK
hsa-miR-1255b-2-3p	MIMAT0022725	130.891			OK
hsa-miR-1306-5p	MIMAT0022726	176.677	49.9783	38.469	OK
hsa-miR-1307-5p	MIMAT0022727	143.706	17.0068	13.0904	OK
hsa-miR-513c-3p	MIMAT0022728	124.33			OK
hsa-miR-3184-3p	MIMAT0022731	166.218	39.5189	30.4183	OK
hsa-miR-3191-5p	MIMAT0022732	167.523	40.8243	31.4231	OK
hsa-miR-374c-3p	MIMAT0022735	132.432	5.7338	4.41339	OK
hsa-miR-642b-5p	MIMAT0022736	151.235	24.5361	18.8858	OK
hsa-miR-550b-2-5p	MIMAT0022737	140.866	14.1669	10.9045	OK
hsa-miR-3529-3p	MIMAT0022741	127.958			OK
hsa-miR-365b-5p	MIMAT0022833	190.023	63.3242	48.7416	OK
hsa-miR-1185-1-3p	MIMAT0022838	231.268	104.57	80.4889	OK
hsa-miR-3190-3p	MIMAT0022839	173.506	46.8074	36.0283	OK
hsa-miR-98-3p	MIMAT0022842	131.545			OK
hsa-miR-216a-3p	MIMAT0022844	135.88	9.18088	7.06666	OK
hsa-miR-376c-5p	MIMAT0022861	126.258			OK
hsa-miR-381-5p	MIMAT0022862	124.38			OK
hsa-miR-376b-5p	MIMAT0022923	125.253			OK
hsa-miR-495-5p	MIMAT0022924	127.223			OK
hsa-miR-503-3p	MIMAT0022925	156.769	30.0699	23.1453	OK
hsa-miR-376a-2-5p	MIMAT0022928	119.633			OK
hsa-miR-758-5p	MIMAT0022929	144.803	18.104	13.9349	OK
hsa-miR-937-5p	MIMAT0022938	986.999	860.301	662.186	OK
hsa-miR-939-3p	MIMAT0022939	163.258	36.5592	28.1401	OK
hsa-miR-1178-5p	MIMAT0022940	124.194			OK
hsa-miR-1227-5p	MIMAT0022941	1826.8	1700.1	1308.59	OK
hsa-miR-1229-5p	MIMAT0022942	484.895	358.197	275.709	OK
hsa-miR-1233-5p	MIMAT0022943	2601.03	2474.34	1904.53	OK
hsa-miR-1236-5p	MIMAT0022945	201.323	74.6247	57.4398	OK
hsa-miR-1237-5p	MIMAT0022946	8326.86	8200.16	6311.79	OK
hsa-miR-1238-5p	MIMAT0022947	266.125	139.426	107.319	OK
hsa-miR-1292-3p	MIMAT0022948	189.187	62.4887	48.0985	OK
hsa-miR-3606-3p	MIMAT0022965	124.776			OK
hsa-miR-3617-3p	MIMAT0022966	158.122	31.4237	24.1873	OK
hsa-miR-3620-5p	MIMAT0022967	785.151	658.452	506.82	OK
hsa-miR-3927-5p	MIMAT0022970	131.482			OK
hsa-miR-3934-3p	MIMAT0022975	129.867			OK
hsa-miR-4632-5p	MIMAT0022977	1098.75	972.049	748.2	OK
hsa-miR-4743-3p	MIMAT0022978	122.947			OK
hsa-miR-4750-3p	MIMAT0022979	148.358	21.659	16.6712	OK
hsa-miR-5089-3p	MIMAT0022984	134.273	7.57384	5.8297	OK
hsa-miR-5739	MIMAT0023116	432.86	306.161	235.657	OK
hsa-miR-5787	MIMAT0023252	11696.6	11569.9	8905.52	OK
hsa-miR-6068	MIMAT0023693	207.855	81.1561	62.467	OK
hsa-miR-6069	MIMAT0023694	163.56	36.8608	28.3723	OK
hsa-miR-6070	MIMAT0023695	131.33			OK
hsa-miR-6071	MIMAT0023696	170.868	44.1692	33.9977	OK
hsa-miR-6072	MIMAT0023697	144.503	17.8043	13.7042	OK
hsa-miR-6073	MIMAT0023698	168.609	41.9103	32.259	OK
hsa-miR-6074	MIMAT0023699	136.692	9.99335	7.69203	OK
hsa-miR-6075	MIMAT0023700	845.753	719.054	553.467	OK
hsa-miR-6076	MIMAT0023701	451.017	324.318	249.633	OK
hsa-miR-6077	MIMAT0023702	148.229	21.5308	16.5726	OK
hsa-miR-6078	MIMAT0023703	127.952			OK
hsa-miR-6079	MIMAT0023704	119.849			OK
hsa-miR-6080	MIMAT0023705	136.439	9.74005	7.49706	OK
hsa-miR-6081	MIMAT0023706	159.11	32.4117	24.9477	OK
hsa-miR-6082	MIMAT0023707	129.213			OK
hsa-miR-6083	MIMAT0023708	154.573	27.8744	21.4554	OK
hsa-miR-6084	MIMAT0023709	140.763	14.0639	10.8252	OK
hsa-miR-6085	MIMAT0023710	3095.39	2968.69	2285.04	OK
hsa-miR-6086	MIMAT0023711	294.36	167.661	129.051	OK
hsa-miR-6088	MIMAT0023713	2425.12	2298.42	1769.13	OK
hsa-miR-6089	MIMAT0023714	18956	18829.3	14493.2	OK
hsa-miR-6090	MIMAT0023715	15108.8	14982.1	11531.9	OK
hsa-miR-6124	MIMAT0024597	448.836	322.137	247.954	OK
hsa-miR-6125	MIMAT0024598	7191.29	7064.59	5437.72	OK
hsa-miR-6126	MIMAT0024599	2303.07	2176.37	1675.19	OK
hsa-miR-6127	MIMAT0024610	276.586	149.887	115.37	OK
hsa-miR-6128	MIMAT0024611	119.657			OK
hsa-miR-378j	MIMAT0024612	126.9			OK
hsa-miR-6129	MIMAT0024613	138.008	11.309	8.70473	OK
hsa-miR-6130	MIMAT0024614	143.183	16.484	12.688	OK
hsa-miR-6131	MIMAT0024615	4642.83	4516.13	3476.13	OK
hsa-miR-6132	MIMAT0024616	658.494	531.795	409.33	OK
hsa-miR-6133	MIMAT0024617	151.837	25.1386	19.3495	OK
hsa-miR-6134	MIMAT0024618	138.683	11.9842	9.22443	OK
hsa-miR-6165	MIMAT0024782	343.237	216.538	166.673	OK
hsa-miR-6499-5p	MIMAT0025450	153.291	26.5922	20.4684	OK
hsa-miR-6499-3p	MIMAT0025451	126.84			OK
hsa-miR-548ay-5p	MIMAT0025452	122.474			OK
hsa-miR-548ay-3p	MIMAT0025453	125.543			OK
hsa-miR-6500-5p	MIMAT0025454	127.743			OK
hsa-miR-6500-3p	MIMAT0025455	136.663	9.96462	7.66991	OK
hsa-miR-548az-5p	MIMAT0025456	124.568			OK
hsa-miR-548az-3p	MIMAT0025457	127.58			OK
hsa-miR-6501-5p	MIMAT0025458	149.633	22.9339	17.6525	OK
hsa-miR-6501-3p	MIMAT0025459	220.43	93.731	72.1462	OK
hsa-miR-6502-5p	MIMAT0025460	125.083			OK
hsa-miR-6502-3p	MIMAT0025461	124.688			OK
hsa-miR-6503-5p	MIMAT0025462	127.02			OK
hsa-miR-6503-3p	MIMAT0025463	143.195	16.4965	12.6976	OK
hsa-miR-6504-5p	MIMAT0025464	130.539			OK
hsa-miR-6504-3p	MIMAT0025465	138.427	11.7285	9.02761	OK
hsa-miR-6505-5p	MIMAT0025466	123.871			OK
hsa-miR-6505-3p	MIMAT0025467	130.736			OK
hsa-miR-6506-5p	MIMAT0025468	129.363			OK
hsa-miR-6506-3p	MIMAT0025469	121.517			OK
hsa-miR-6507-5p	MIMAT0025470	170.239	43.5405	33.5137	OK
hsa-miR-6507-3p	MIMAT0025471	128.66			OK
hsa-miR-6508-5p	MIMAT0025472	140.634	13.9357	10.7265	OK
hsa-miR-6508-3p	MIMAT0025473	126.178			OK
hsa-miR-6509-5p	MIMAT0025474	130.639			OK
hsa-miR-6509-3p	MIMAT0025475	149.623	22.9244	17.6452	OK
hsa-miR-6510-5p	MIMAT0025476	270.673	143.974	110.819	OK
hsa-miR-6510-3p	MIMAT0025477	129.663			OK
hsa-miR-6511a-5p	MIMAT0025478	371.266	244.567	188.247	OK
hsa-miR-6511a-3p	MIMAT0025479	158.163	31.4638	24.2182	OK
hsa-miR-6512-5p	MIMAT0025480	124.902			OK
hsa-miR-6512-3p	MIMAT0025481	144.796	18.0971	13.9296	OK
hsa-miR-6513-5p	MIMAT0025482	127.89			OK
hsa-miR-6513-3p	MIMAT0025483	131.571			OK
hsa-miR-6514-5p	MIMAT0025484	130.878			OK
hsa-miR-6514-3p	MIMAT0025485	155.644	28.9458	22.28	OK
hsa-miR-6515-5p	MIMAT0025486	245.132	118.433	91.1595	OK
hsa-miR-6515-3p	MIMAT0025487	294.891	168.192	129.46	OK
hsa-miR-6715a-3p	MIMAT0025841	136.565	9.86665	7.5945	OK
hsa-miR-6715b-5p	MIMAT0025842	162.259	35.5603	27.3713	OK
hsa-miR-6715b-3p	MIMAT0025843	123.53			OK
hsa-miR-6716-5p	MIMAT0025844	378.617	251.918	193.905	OK
hsa-miR-6716-3p	MIMAT0025845	148.882	22.1831	17.0747	OK
hsa-miR-6717-5p	MIMAT0025846	575.073	448.374	345.12	OK
hsa-miR-6511b-5p	MIMAT0025847	295.008	168.309	129.55	OK
hsa-miR-6511b-3p	MIMAT0025848	177.62	50.9214	39.195	OK
hsa-miR-6718-5p	MIMAT0025849	145.284	18.5849	14.3051	OK
hsa-miR-6719-3p	MIMAT0025850	132.779	6.07984	4.67974	OK
hsa-miR-6720-3p	MIMAT0025851	131.749	5.04985	3.88695	OK
hsa-miR-6721-5p	MIMAT0025852	566.896	440.197	338.826	OK
hsa-miR-6722-5p	MIMAT0025853	252.663	125.965	96.9568	OK
hsa-miR-6722-3p	MIMAT0025854	1480.66	1353.96	1042.16	OK
hsa-miR-6724-5p	MIMAT0025856	1704.08	1577.38	1214.13	OK
hsa-miR-892c-5p	MIMAT0025857	132.408	5.70919	4.39445	OK
hsa-miR-892c-3p	MIMAT0025858	131.427			OK
hsa-let-7c-3p	MIMAT0026472	138.135	11.436	8.80245	OK
hsa-miR-95-5p	MIMAT0026473	116.172			OK
hsa-miR-208a-5p	MIMAT0026474	145.354	18.6556	14.3595	OK
hsa-miR-210-5p	MIMAT0026475	196.641	69.9428	53.836	OK
hsa-miR-215-3p	MIMAT0026476	127.924			OK
hsa-miR-128-1-5p	MIMAT0026477	710.067	583.368	449.027	OK
hsa-miR-133a-5p	MIMAT0026478	125.192			OK
hsa-miR-152-5p	MIMAT0026479	124.984			OK
hsa-miR-153-5p	MIMAT0026480	117.462			OK
hsa-miR-134-3p	MIMAT0026481	146.335	19.636	15.1141	OK
[truncated: 1,201 more rows]

## Sheet: CPP_Data2
Name	ID	Raw data	BG subtraction	global normalization	Flag
hsa-let-7a-5p	MIMAT0000062	228.133	95.8134	89.31	OK
hsa-let-7b-5p	MIMAT0000063	243.144	110.824	103.302	OK
hsa-let-7c-5p	MIMAT0000064	195.931	63.6112	59.2936	OK
hsa-let-7d-5p	MIMAT0000065	193.813	61.4928	57.3189	OK
hsa-let-7e-5p	MIMAT0000066	153.561	21.241	19.7993	OK
hsa-let-7f-5p	MIMAT0000067	167.655	35.3354	32.937	OK
hsa-miR-15a-5p	MIMAT0000068	146.14	13.8201	12.8821	OK
hsa-miR-16-5p	MIMAT0000069	257.857	125.537	117.016	OK
hsa-miR-17-5p	MIMAT0000070	236.37	104.05	96.9878	OK
hsa-miR-17-3p	MIMAT0000071	138.832	6.51187	6.06987	OK
hsa-miR-18a-5p	MIMAT0000072	145.708	13.3876	12.4789	OK
hsa-miR-19a-3p	MIMAT0000073	150.06	17.7398	16.5357	OK
hsa-miR-19b-3p	MIMAT0000074	199.893	67.5728	62.9863	OK
hsa-miR-20a-5p	MIMAT0000075	199.099	66.7794	62.2467	OK
hsa-miR-21-5p	MIMAT0000076	185.098	52.7782	49.1958	OK
hsa-miR-22-3p	MIMAT0000077	313.354	181.034	168.746	OK
hsa-miR-23a-3p	MIMAT0000078	261.775	129.455	120.668	OK
hsa-miR-24-1-5p	MIMAT0000079	137.812	5.49207	5.11929	OK
hsa-miR-24-3p	MIMAT0000080	574.926	442.606	412.564	OK
hsa-miR-25-3p	MIMAT0000081	185.697	53.3774	49.7544	OK
hsa-miR-26a-5p	MIMAT0000082	263.461	131.141	122.24	OK
hsa-miR-26b-5p	MIMAT0000083	143.911	11.5906	10.8039	OK
hsa-miR-27a-3p	MIMAT0000084	153.147	20.8268	19.4131	OK
hsa-miR-28-5p	MIMAT0000085	142.209	9.88872	9.21752	OK
hsa-miR-29a-3p	MIMAT0000086	145.45	13.1298	12.2386	OK
hsa-miR-30a-5p	MIMAT0000087	157.487	25.167	23.4588	OK
hsa-miR-30a-3p	MIMAT0000088	134.953			OK
hsa-miR-31-5p	MIMAT0000089	129.4			OK
hsa-miR-32-5p	MIMAT0000090	137.872	5.55248	5.1756	OK
hsa-miR-33a-5p	MIMAT0000091	133.511			OK
hsa-miR-92a-3p	MIMAT0000092	449.626	317.306	295.768	OK
hsa-miR-93-5p	MIMAT0000093	254.16	121.84	113.57	OK
hsa-miR-95-3p	MIMAT0000094	127.517			OK
hsa-miR-96-5p	MIMAT0000095	137.409	5.08914	4.74371	OK
hsa-miR-98-5p	MIMAT0000096	131.044			OK
hsa-miR-99a-5p	MIMAT0000097	140.002	7.68218	7.16074	OK
hsa-miR-100-5p	MIMAT0000098	141.15	8.82979	8.23046	OK
hsa-miR-101-3p	MIMAT0000099	136.108			OK
hsa-miR-29b-3p	MIMAT0000100	138.178	5.85753	5.45995	OK
hsa-miR-103a-3p	MIMAT0000101	234.16	101.84	94.9273	OK
hsa-miR-105-5p	MIMAT0000102	132.655			OK
hsa-miR-106a-5p	MIMAT0000103	223.511	91.1913	85.0016	OK
hsa-miR-107	MIMAT0000104	212.97	80.6498	75.1756	OK
hsa-miR-192-5p	MIMAT0000222	155.37	23.0504	21.4858	OK
hsa-miR-196a-5p	MIMAT0000226	134.013			OK
hsa-miR-197-3p	MIMAT0000227	170.226	37.9061	35.3332	OK
hsa-miR-198	MIMAT0000228	157.055	24.7352	23.0563	OK
hsa-miR-199a-5p	MIMAT0000231	154.537	22.2167	20.7087	OK
hsa-miR-199a-3p, hsa-miR-199b-3p	MIMAT0000232, MIMAT0004563	133.844			OK
hsa-miR-208a-3p	MIMAT0000241	128.204			OK
hsa-miR-129-5p	MIMAT0000242	139.9	7.57956	7.06509	OK
hsa-miR-148a-3p	MIMAT0000243	133.136			OK
hsa-miR-30c-5p	MIMAT0000244	160.78	28.4601	26.5284	OK
hsa-miR-30d-5p	MIMAT0000245	236.359	104.039	96.9774	OK
hsa-miR-139-5p	MIMAT0000250	140.865	8.54471	7.96473	OK
hsa-miR-147a	MIMAT0000251	142.013	9.6929	9.03499	OK
hsa-miR-7-5p	MIMAT0000252	127.019			OK
hsa-miR-10a-5p	MIMAT0000253	128.641			OK
hsa-miR-10b-5p	MIMAT0000254	133.192			OK
hsa-miR-34a-5p	MIMAT0000255	139.563	7.2434	6.75175	OK
hsa-miR-181a-5p	MIMAT0000256	190.419	58.0986	54.1551	OK
hsa-miR-181b-5p	MIMAT0000257	136.091			OK
hsa-miR-181c-5p	MIMAT0000258	139.524	7.2045	6.71549	OK
hsa-miR-182-5p	MIMAT0000259	133.647			OK
hsa-miR-182-3p	MIMAT0000260	129.391			OK
hsa-miR-183-5p	MIMAT0000261	130.084			OK
hsa-miR-187-3p	MIMAT0000262	148.45	16.1304	15.0355	OK
hsa-miR-199b-5p	MIMAT0000263	145.536	13.2158	12.3188	OK
hsa-miR-203a-3p	MIMAT0000264	133.458			OK
hsa-miR-204-5p	MIMAT0000265	141.963	9.64312	8.98858	OK
hsa-miR-205-5p	MIMAT0000266	142.099	9.77947	9.11568	OK
hsa-miR-210-3p	MIMAT0000267	154.03	21.7099	20.2363	OK
hsa-miR-211-5p	MIMAT0000268	160.369	28.0492	26.1454	OK
hsa-miR-212-3p	MIMAT0000269	147.195	14.875	13.8653	OK
hsa-miR-181a-3p	MIMAT0000270	134.99			OK
hsa-miR-214-3p	MIMAT0000271	203.497	71.1775	66.3463	OK
hsa-miR-215-5p	MIMAT0000272	137.912	5.59184	5.21229	OK
hsa-miR-216a-5p	MIMAT0000273	135.434			OK
hsa-miR-217-5p	MIMAT0000274	131.13			OK
hsa-miR-218-5p	MIMAT0000275	131.369			OK
hsa-miR-219a-5p	MIMAT0000276	128.292			OK
hsa-miR-221-3p	MIMAT0000278	238.293	105.973	98.7803	OK
hsa-miR-222-3p	MIMAT0000279	159.012	26.6916	24.8799	OK
hsa-miR-223-3p	MIMAT0000280	349.648	217.328	202.577	OK
hsa-miR-224-5p	MIMAT0000281	128.02			OK
hsa-miR-200b-3p	MIMAT0000318	133.384			OK
hsa-let-7g-5p	MIMAT0000414	161.881	29.5615	27.555	OK
hsa-let-7i-5p	MIMAT0000415	187.638	55.3183	51.5636	OK
hsa-miR-1-3p	MIMAT0000416	128.181			OK
hsa-miR-15b-5p	MIMAT0000417	172.941	40.621	37.8638	OK
hsa-miR-23b-3p	MIMAT0000418	228.908	96.5878	90.0318	OK
hsa-miR-27b-3p	MIMAT0000419	142.57	10.2504	9.55463	OK
hsa-miR-30b-5p	MIMAT0000420	156.253	23.9327	22.3083	OK
hsa-miR-122-5p	MIMAT0000421	150.862	18.5422	17.2837	OK
hsa-miR-124-3p	MIMAT0000422	148.709	16.3893	15.2769	OK
hsa-miR-125b-5p	MIMAT0000423	153.553	21.2326	19.7914	OK
hsa-miR-128-3p	MIMAT0000424	146.506	14.1856	13.2228	OK
hsa-miR-130a-3p	MIMAT0000425	153.359	21.0393	19.6112	OK
hsa-miR-132-3p	MIMAT0000426	138.091	5.77069	5.379	OK
hsa-miR-133a-3p	MIMAT0000427	142.422	10.1019	9.41621	OK
hsa-miR-135a-5p	MIMAT0000428	130.746			OK
hsa-miR-137-3p	MIMAT0000429	136.368			OK
hsa-miR-138-5p	MIMAT0000430	137.109	4.78895	4.46389	OK
hsa-miR-140-5p	MIMAT0000431	139.551	7.23124	6.74041	OK
hsa-miR-141-3p	MIMAT0000432	129.291			OK
hsa-miR-142-5p	MIMAT0000433	139.33	7.01023	6.5344	OK
hsa-miR-142-3p	MIMAT0000434	135.951			OK
hsa-miR-143-3p	MIMAT0000435	134.664			OK
hsa-miR-144-3p	MIMAT0000436	145.744	13.4238	12.5127	OK
hsa-miR-145-5p	MIMAT0000437	156.698	24.3781	22.7234	OK
hsa-miR-152-3p	MIMAT0000438	131.375			OK
hsa-miR-153-3p	MIMAT0000439	131.108			OK
hsa-miR-191-5p	MIMAT0000440	180.715	48.3947	45.1099	OK
hsa-miR-9-5p	MIMAT0000441	130.484			OK
hsa-miR-9-3p	MIMAT0000442	126.351			OK
hsa-miR-125a-5p	MIMAT0000443	150.6	18.2802	17.0394	OK
hsa-miR-126-5p	MIMAT0000444	140.08	7.76014	7.23341	OK
hsa-miR-126-3p	MIMAT0000445	186.116	53.7957	50.1443	OK
hsa-miR-127-3p	MIMAT0000446	135.553			OK
hsa-miR-134-5p	MIMAT0000447	147.979	15.6595	14.5966	OK
hsa-miR-136-5p	MIMAT0000448	132.517			OK
hsa-miR-146a-5p	MIMAT0000449	170.704	38.3841	35.7787	OK
hsa-miR-149-5p	MIMAT0000450	152.898	20.5784	19.1816	OK
hsa-miR-150-5p	MIMAT0000451	156.961	24.6407	22.9682	OK
hsa-miR-154-5p	MIMAT0000452	132.829			OK
hsa-miR-154-3p	MIMAT0000453	127.841			OK
hsa-miR-184	MIMAT0000454	161.695	29.3748	27.381	OK
hsa-miR-185-5p	MIMAT0000455	189.655	57.3353	53.4436	OK
hsa-miR-186-5p	MIMAT0000456	162.954	30.6342	28.5549	OK
hsa-miR-188-5p	MIMAT0000457	179.086	46.7658	43.5915	OK
hsa-miR-190a-5p	MIMAT0000458	127.298			OK
hsa-miR-193a-3p	MIMAT0000459	134.596			OK
hsa-miR-194-5p	MIMAT0000460	136.633			OK
hsa-miR-195-5p	MIMAT0000461	137.785	5.46493	5.09399	OK
hsa-miR-206	MIMAT0000462	133.228			OK
hsa-miR-320a-3p	MIMAT0000510	234.574	102.254	95.3135	OK
hsa-miR-200c-3p	MIMAT0000617	132.937			OK
hsa-miR-155-5p	MIMAT0000646	134.591			OK
hsa-miR-106b-5p	MIMAT0000680	166.063	33.7427	31.4524	OK
hsa-miR-29c-3p	MIMAT0000681	140.082	7.76238	7.2355	OK
hsa-miR-200a-3p	MIMAT0000682	132.283			OK
hsa-miR-302a-5p	MIMAT0000683	130.926			OK
hsa-miR-302a-3p	MIMAT0000684	132.431			OK
hsa-miR-34b-5p	MIMAT0000685	132.071			OK
hsa-miR-34c-5p	MIMAT0000686	133.205			OK
hsa-miR-299-3p	MIMAT0000687	132.949			OK
hsa-miR-301a-3p	MIMAT0000688	133.544			OK
hsa-miR-99b-5p	MIMAT0000689	147.419	15.099	14.0742	OK
hsa-miR-296-5p	MIMAT0000690	302.034	169.714	158.195	OK
hsa-miR-130b-3p	MIMAT0000691	140.393	8.0735	7.52551	OK
hsa-miR-30e-5p	MIMAT0000692	159.323	27.0032	25.1703	OK
hsa-miR-30e-3p	MIMAT0000693	140.656	8.33628	7.77045	OK
hsa-miR-361-5p	MIMAT0000703	142.422	10.1019	9.41621	OK
hsa-miR-362-5p	MIMAT0000705	136.061			OK
hsa-miR-363-3p	MIMAT0000707	134.913			OK
hsa-miR-365a-3p, hsa-miR-365b-3p	MIMAT0000710, MIMAT0022834	143.125	10.8051	10.0717	OK
hsa-miR-302b-5p	MIMAT0000714	134.827			OK
hsa-miR-302b-3p	MIMAT0000715	128.583			OK
hsa-miR-302c-5p	MIMAT0000716	170.86	38.5402	35.9243	OK
hsa-miR-302c-3p	MIMAT0000717	128.887			OK
hsa-miR-302d-3p	MIMAT0000718	129.871			OK
hsa-miR-367-3p	MIMAT0000719	132.524			OK
hsa-miR-376c-3p	MIMAT0000720	127.084			OK
hsa-miR-369-3p	MIMAT0000721	129.785			OK
hsa-miR-370-3p	MIMAT0000722	231.119	98.7994	92.0933	OK
hsa-miR-371a-3p	MIMAT0000723	129.693			OK
hsa-miR-372-3p	MIMAT0000724	133.933			OK
hsa-miR-373-5p	MIMAT0000725	184.54	52.2202	48.6757	OK
hsa-miR-373-3p	MIMAT0000726	139.791	7.47066	6.96359	OK
hsa-miR-374a-5p	MIMAT0000727	141.485	9.16514	8.54305	OK
hsa-miR-375-3p	MIMAT0000728	136.645			OK
hsa-miR-376a-3p	MIMAT0000729	130.571			OK
hsa-miR-377-3p	MIMAT0000730	129.871			OK
hsa-miR-378a-5p	MIMAT0000731	134.345			OK
hsa-miR-378a-3p	MIMAT0000732	144.973	12.6527	11.7939	OK
hsa-miR-379-5p	MIMAT0000733	141.478	9.15851	8.53687	OK
hsa-miR-380-5p	MIMAT0000734	133.017			OK
hsa-miR-380-3p	MIMAT0000735	138.652	6.33242	5.9026	OK
hsa-miR-381-3p	MIMAT0000736	132.056			OK
hsa-miR-382-5p	MIMAT0000737	134.906			OK
hsa-miR-383-5p	MIMAT0000738	131.244			OK
hsa-miR-340-3p	MIMAT0000750	139.342	7.02198	6.54536	OK
hsa-miR-330-3p	MIMAT0000751	146.932	14.6124	13.6206	OK
hsa-miR-328-3p	MIMAT0000752	170.406	38.0861	35.501	OK
hsa-miR-342-3p	MIMAT0000753	164.026	31.7056	29.5536	OK
hsa-miR-337-3p	MIMAT0000754	142.841	10.5211	9.80694	OK
hsa-miR-323a-3p	MIMAT0000755	132.9			OK
hsa-miR-326	MIMAT0000756	169.635	37.3147	34.782	OK
hsa-miR-151a-3p	MIMAT0000757	156.847	24.5268	22.862	OK
hsa-miR-135b-5p	MIMAT0000758	128.462			OK
hsa-miR-148b-3p	MIMAT0000759	139.783	7.46308	6.95652	OK
hsa-miR-331-3p	MIMAT0000760	147.022	14.7022	13.7043	OK
hsa-miR-324-5p	MIMAT0000761	133.29			OK
hsa-miR-324-3p	MIMAT0000762	147.23	14.9102	13.8981	OK
hsa-miR-338-3p	MIMAT0000763	138.574	6.25369	5.82922	OK
hsa-miR-339-5p	MIMAT0000764	158.115	25.7955	24.0446	OK
hsa-miR-335-5p	MIMAT0000765	130.838			OK
hsa-miR-133b	MIMAT0000770	150.64	18.3196	17.0761	OK
hsa-miR-325	MIMAT0000771	132.512			OK
hsa-miR-345-5p	MIMAT0000772	148.688	16.3681	15.2571	OK
hsa-miR-346	MIMAT0000773	160.522	28.2019	26.2877	OK
hsa-miR-384	MIMAT0001075	128.331			OK
hsa-miR-196b-5p	MIMAT0001080	132.042			OK
hsa-miR-422a	MIMAT0001339	144.611	12.2912	11.4569	OK
hsa-miR-423-3p	MIMAT0001340	181.397	49.0767	45.7456	OK
hsa-miR-424-5p	MIMAT0001341	134.909			OK
hsa-miR-425-3p	MIMAT0001343	147.446	15.1265	14.0998	OK
hsa-miR-18b-5p	MIMAT0001412	141.908	9.58756	8.9368	OK
hsa-miR-20b-5p	MIMAT0001413	205.962	73.6417	68.6432	OK
hsa-miR-448	MIMAT0001532	129.097			OK
hsa-miR-429	MIMAT0001536	139.858	7.53831	7.02664	OK
hsa-miR-449a	MIMAT0001541	130.19			OK
hsa-miR-450a-5p	MIMAT0001545	131.999			OK
hsa-miR-191-3p	MIMAT0001618	142.143	9.82339	9.15662	OK
hsa-miR-200a-5p	MIMAT0001620	135.689			OK
hsa-miR-369-5p	MIMAT0001621	137.508	5.18772	4.8356	OK
hsa-miR-431-5p	MIMAT0001625	132.247			OK
hsa-miR-433-3p	MIMAT0001627	131.095			OK
hsa-miR-329-3p	MIMAT0001629	138.687	6.36716	5.93498	OK
hsa-miR-323b-5p	MIMAT0001630	146.683	14.3628	13.3879	OK
hsa-miR-451a	MIMAT0001631	1109.34	977.016	910.7	OK
hsa-miR-452-5p	MIMAT0001635	139.032	6.7123	6.2567	OK
hsa-miR-452-3p	MIMAT0001636	135.279			OK
hsa-miR-409-5p	MIMAT0001638	135.769			OK
hsa-miR-409-3p	MIMAT0001639	138.619	6.29929	5.87172	OK
hsa-miR-412-3p	MIMAT0002170	143.204	10.8838	10.1451	OK
hsa-miR-410-3p	MIMAT0002171	132.655			OK
hsa-miR-376b-3p	MIMAT0002172	132.822			OK
hsa-miR-483-3p	MIMAT0002173	149.49	17.1704	16.0049	OK
hsa-miR-484	MIMAT0002174	237.379	105.059	97.9281	OK
hsa-miR-485-5p	MIMAT0002175	138.494	6.17409	5.75502	OK
hsa-miR-485-3p	MIMAT0002176	155.972	23.6522	22.0468	OK
hsa-miR-486-5p	MIMAT0002177	676.572	544.252	507.311	OK
hsa-miR-487a-3p	MIMAT0002178	130.934			OK
hsa-miR-488-5p	MIMAT0002804	141.769	9.44945	8.80806	OK
hsa-miR-489-3p	MIMAT0002805	141.624	9.30445	8.67291	OK
hsa-miR-490-3p	MIMAT0002806	139.469	7.14914	6.66389	OK
hsa-miR-491-5p	MIMAT0002807	247.427	115.107	107.294	OK
hsa-miR-511-5p	MIMAT0002808	131.712			OK
hsa-miR-146b-5p	MIMAT0002809	151.382	19.0617	17.7679	OK
hsa-miR-202-5p	MIMAT0002810	126.287			OK
hsa-miR-202-3p	MIMAT0002811	145.486	13.1659	12.2723	OK
hsa-miR-492	MIMAT0002812	137.329	5.00894	4.66895	OK
hsa-miR-493-5p	MIMAT0002813	133.546			OK
hsa-miR-432-5p	MIMAT0002814	132.788			OK
hsa-miR-432-3p	MIMAT0002815	136.368			OK
hsa-miR-494-3p	MIMAT0002816	156.735	24.4146	22.7574	OK
hsa-miR-495-3p	MIMAT0002817	134.793			OK
hsa-miR-496	MIMAT0002818	132.404			OK
hsa-miR-193b-3p	MIMAT0002819	151.19	18.8703	17.5895	OK
hsa-miR-497-5p	MIMAT0002820	131.319			OK
hsa-miR-181d-5p	MIMAT0002821	131.689			OK
hsa-miR-512-5p	MIMAT0002822	142.12	9.80009	9.1349	OK
hsa-miR-512-3p	MIMAT0002823	135.182			OK
hsa-miR-498-5p	MIMAT0002824	250.958	118.638	110.586	OK
hsa-miR-520e-3p	MIMAT0002825	133.953			OK
hsa-miR-515-5p	MIMAT0002826	126.912			OK
hsa-miR-515-3p	MIMAT0002827	132.574			OK
hsa-miR-519e-5p	MIMAT0002828	144.127	11.8074	11.006	OK
hsa-miR-519e-3p	MIMAT0002829	133.555			OK
hsa-miR-520f-3p	MIMAT0002830	121.601			OK
hsa-miR-519c-5p, hsa-miR-523-5p, hsa-miR-518e-5p, hsa-miR-522-5p, hsa-miR-519a-5p, hsa-miR-519b-5p	MIMAT0002831, MIMAT0005449, MIMAT0005450, MIMAT0005451, MIMAT0005452, MIMAT0005454	135.985			OK
hsa-miR-519c-3p	MIMAT0002832	123.353			OK
hsa-miR-520a-5p	MIMAT0002833	134.984			OK
hsa-miR-520a-3p	MIMAT0002834	136.32			OK
hsa-miR-526b-5p	MIMAT0002835	134.656			OK
hsa-miR-526b-3p	MIMAT0002836	132.07			OK
hsa-miR-519b-3p	MIMAT0002837	127.265			OK
hsa-miR-525-5p	MIMAT0002838	143.677	11.3574	10.5865	OK
hsa-miR-525-3p	MIMAT0002839	134.564			OK
hsa-miR-523-3p	MIMAT0002840	132.974			OK
hsa-miR-518f-5p	MIMAT0002841	133.924			OK
hsa-miR-518f-3p	MIMAT0002842	129.335			OK
hsa-miR-520b-3p	MIMAT0002843	135.582			OK
hsa-miR-518b	MIMAT0002844	139.697	7.37749	6.87674	OK
hsa-miR-526a-5p, hsa-miR-520c-5p, hsa-miR-518d-5p	MIMAT0002845, MIMAT0005455, MIMAT0005456	144.902	12.5819	11.7279	OK
hsa-miR-520c-3p	MIMAT0002846	139.469	7.14872	6.6635	OK
hsa-miR-518c-5p	MIMAT0002847	155.403	23.0829	21.5162	OK
hsa-miR-518c-3p	MIMAT0002848	131.822			OK
hsa-miR-524-5p	MIMAT0002849	142.003	9.68277	9.02555	OK
hsa-miR-524-3p	MIMAT0002850	128.806			OK
hsa-miR-517-5p	MIMAT0002851	134.635			OK
hsa-miR-517a-3p, hsa-miR-517b-3p	MIMAT0002852, MIMAT0002857	135.388			OK
hsa-miR-519d-3p	MIMAT0002853	138.744	6.42389	5.98787	OK
hsa-miR-521	MIMAT0002854	134.747			OK
hsa-miR-520d-5p	MIMAT0002855	153.018	20.6984	19.2935	OK
hsa-miR-520d-3p	MIMAT0002856	133.31			OK
hsa-miR-520g-3p	MIMAT0002858	131.051			OK
hsa-miR-516b-5p	MIMAT0002859	133.592			OK
hsa-miR-516b-3p, hsa-miR-516a-3p	MIMAT0002860, MIMAT0006778	135.595			OK
hsa-miR-518e-3p	MIMAT0002861	135.745			OK
hsa-miR-527, hsa-miR-518a-5p	MIMAT0002862, MIMAT0005457	143.034	10.7143	9.98707	OK
hsa-miR-518a-3p	MIMAT0002863	132.349			OK
hsa-miR-518d-3p	MIMAT0002864	136.221			OK
hsa-miR-517c-3p	MIMAT0002866	127.759			OK
hsa-miR-520h	MIMAT0002867	138.254	5.93419	5.5314	OK
hsa-miR-522-3p	MIMAT0002868	131.942			OK
hsa-miR-519a-3p	MIMAT0002869	130.933			OK
hsa-miR-499a-5p	MIMAT0002870	129.398			OK
hsa-miR-500a-3p	MIMAT0002871	140.376	8.05559	7.50881	OK
hsa-miR-501-5p	MIMAT0002872	136.231			OK
hsa-miR-502-5p	MIMAT0002873	132.75			OK
hsa-miR-503-5p	MIMAT0002874	135.61			OK
hsa-miR-504-5p	MIMAT0002875	139.836	7.51632	7.00615	OK
hsa-miR-505-3p	MIMAT0002876	136.305			OK
hsa-miR-513a-5p	MIMAT0002877	180.041	47.7211	44.482	OK
hsa-miR-506-3p	MIMAT0002878	136.324			OK
hsa-miR-507	MIMAT0002879	124.495			OK
hsa-miR-508-3p	MIMAT0002880	123.928			OK
hsa-miR-509-3p	MIMAT0002881	144.586	12.2661	11.4335	OK
hsa-miR-510-5p	MIMAT0002882	137.394	5.07414	4.72973	OK
hsa-miR-514a-3p	MIMAT0002883	133.714			OK
hsa-miR-532-5p	MIMAT0002888	138.315	5.99477	5.58787	OK
hsa-miR-299-5p	MIMAT0002890	138.014	5.69362	5.30717	OK
hsa-miR-18a-3p	MIMAT0002891	139.668	7.34754	6.84882	OK
hsa-miR-455-5p	MIMAT0003150	127.307			OK
hsa-miR-493-3p	MIMAT0003161	133.868			OK
hsa-miR-539-5p	MIMAT0003163	130.917			OK
hsa-miR-544a	MIMAT0003164	130.234			OK
hsa-miR-545-3p	MIMAT0003165	131.324			OK
hsa-miR-487b-3p	MIMAT0003180	171.683	39.3632	36.6914	OK
hsa-miR-551a	MIMAT0003214	143.378	11.0584	10.3078	OK
hsa-miR-552-3p	MIMAT0003215	133.137			OK
hsa-miR-553	MIMAT0003216	124.08			OK
hsa-miR-554	MIMAT0003217	129.644			OK
hsa-miR-92b-3p	MIMAT0003218	236.318	103.998	96.9388	OK
hsa-miR-555	MIMAT0003219	131.474			OK
hsa-miR-556-5p	MIMAT0003220	126.981			OK
hsa-miR-557	MIMAT0003221	349.404	217.084	202.35	OK
hsa-miR-558	MIMAT0003222	136.174			OK
hsa-miR-559	MIMAT0003223	129.501			OK
hsa-miR-561-3p	MIMAT0003225	126.311			OK
hsa-miR-562	MIMAT0003226	128.874			OK
hsa-miR-563	MIMAT0003227	131.738			OK
hsa-miR-564	MIMAT0003228	228.145	95.8253	89.3211	OK
hsa-miR-567	MIMAT0003231	126.722			OK
hsa-miR-568	MIMAT0003232	126.534			OK
hsa-miR-551b-3p	MIMAT0003233	141.374	9.05406	8.43951	OK
hsa-miR-569	MIMAT0003234	122.955			OK
hsa-miR-570-3p	MIMAT0003235	130.078			OK
hsa-miR-571	MIMAT0003236	126.93			OK
hsa-miR-572	MIMAT0003237	155.831	23.5109	21.915	OK
hsa-miR-573	MIMAT0003238	129.973			OK
hsa-miR-574-3p	MIMAT0003239	161.978	29.6579	27.6448	OK
hsa-miR-575	MIMAT0003240	269.399	137.079	127.775	OK
hsa-miR-576-5p	MIMAT0003241	134.637			OK
hsa-miR-577	MIMAT0003242	127.334			OK
hsa-miR-578	MIMAT0003243	125.968			OK
hsa-miR-579-3p	MIMAT0003244	135.673			OK
hsa-miR-580-3p	MIMAT0003245	128.539			OK
hsa-miR-581	MIMAT0003246	135.781			OK
hsa-miR-582-5p	MIMAT0003247	131.12			OK
hsa-miR-583	MIMAT0003248	162.205	29.885	27.8566	OK
hsa-miR-584-5p	MIMAT0003249	167.063	34.7431	32.3849	OK
hsa-miR-585-3p	MIMAT0003250	133.051			OK
hsa-miR-548a-3p	MIMAT0003251	133.035			OK
hsa-miR-586	MIMAT0003252	130.143			OK
hsa-miR-587	MIMAT0003253	133.485			OK
hsa-miR-548b-3p	MIMAT0003254	133.175			OK
hsa-miR-588	MIMAT0003255	130.432			OK
hsa-miR-589-3p	MIMAT0003256	129.966			OK
hsa-miR-550a-3p	MIMAT0003257	149.619	17.2991	16.1249	OK
hsa-miR-590-5p	MIMAT0003258	131.461			OK
hsa-miR-591	MIMAT0003259	143.218	10.8983	10.1586	OK
hsa-miR-592	MIMAT0003260	128.305			OK
hsa-miR-593-5p	MIMAT0003261	186.553	54.233	50.5519	OK
hsa-miR-595	MIMAT0003263	150.515	18.1945	16.9596	OK
hsa-miR-596	MIMAT0003264	140.216	7.89607	7.36012	OK
hsa-miR-597-5p	MIMAT0003265	133.11			OK
hsa-miR-598-3p	MIMAT0003266	140.563	8.2435	7.68397	OK
hsa-miR-599	MIMAT0003267	130.189			OK
hsa-miR-600	MIMAT0003268	133.102			OK
hsa-miR-601	MIMAT0003269	130.522			OK
hsa-miR-602	MIMAT0003270	182.482	50.162	46.7572	OK
hsa-miR-603	MIMAT0003271	138.566	6.24582	5.82188	OK
hsa-miR-604	MIMAT0003272	141.705	9.38466	8.74767	OK
hsa-miR-605-5p	MIMAT0003273	136.067			OK
hsa-miR-606	MIMAT0003274	129.589			OK
hsa-miR-607	MIMAT0003275	139.913	7.59285	7.07748	OK
hsa-miR-608	MIMAT0003276	147.967	15.6474	14.5853	OK
hsa-miR-609	MIMAT0003277	129.432			OK
hsa-miR-610	MIMAT0003278	143.63	11.3096	10.542	OK
hsa-miR-611	MIMAT0003279	131.035			OK
hsa-miR-612	MIMAT0003280	158.306	25.9864	24.2225	OK
hsa-miR-613	MIMAT0003281	135.541			OK
hsa-miR-614	MIMAT0003282	494.626	362.306	337.715	OK
hsa-miR-615-3p	MIMAT0003283	153.743	21.4235	19.9694	OK
hsa-miR-616-5p	MIMAT0003284	132.408			OK
hsa-miR-548c-3p	MIMAT0003285	128.997			OK
hsa-miR-617	MIMAT0003286	145.714	13.3942	12.4851	OK
hsa-miR-618	MIMAT0003287	130.223			OK
hsa-miR-619-3p	MIMAT0003288	134.159			OK
hsa-miR-620	MIMAT0003289	130.439			OK
hsa-miR-621	MIMAT0003290	130.057			OK
hsa-miR-622	MIMAT0003291	135.289			OK
hsa-miR-623	MIMAT0003292	132.937			OK
hsa-miR-624-5p	MIMAT0003293	129.346			OK
hsa-miR-625-5p	MIMAT0003294	138.661	6.3412	5.91079	OK
hsa-miR-626	MIMAT0003295	130.631			OK
hsa-miR-627-5p	MIMAT0003296	126.222			OK
hsa-miR-628-3p	MIMAT0003297	130.866			OK
hsa-miR-629-3p	MIMAT0003298	143.555	11.2351	10.4725	OK
hsa-miR-630	MIMAT0003299	131.858			OK
hsa-miR-631	MIMAT0003300	145.403	13.0828	12.1948	OK
hsa-miR-33b-5p	MIMAT0003301	129.908			OK
hsa-miR-632	MIMAT0003302	141.282	8.96163	8.35336	OK
hsa-miR-633	MIMAT0003303	132.338			OK
hsa-miR-634	MIMAT0003304	152.367	20.0466	18.6859	OK
hsa-miR-635	MIMAT0003305	136.671			OK
hsa-miR-636	MIMAT0003306	149.898	17.5782	16.385	OK
hsa-miR-637	MIMAT0003307	179.786	47.4661	44.2443	OK
hsa-miR-638	MIMAT0003308	6063.44	5931.12	5528.54	OK
hsa-miR-639	MIMAT0003309	131.311			OK
hsa-miR-640	MIMAT0003310	136.917			OK
hsa-miR-641	MIMAT0003311	128.316			OK
hsa-miR-642a-5p	MIMAT0003312	158.149	25.8285	24.0754	OK
hsa-miR-643	MIMAT0003313	127.392			OK
hsa-miR-644a	MIMAT0003314	133.786			OK
hsa-miR-645	MIMAT0003315	135.181			OK
hsa-miR-646	MIMAT0003316	137.653	5.33343	4.97142	OK
hsa-miR-647	MIMAT0003317	138.171	5.85053	5.45343	OK
hsa-miR-648	MIMAT0003318	134.843			OK
hsa-miR-649	MIMAT0003319	133.21			OK
hsa-miR-650	MIMAT0003320	190.325	58.0046	54.0675	OK
hsa-miR-651-5p	MIMAT0003321	128.341			OK
hsa-miR-652-3p	MIMAT0003322	145.869	13.5487	12.6291	OK
hsa-miR-548d-3p	MIMAT0003323	139.825	7.50534	6.99591	OK
hsa-miR-661	MIMAT0003324	142.44	10.1204	9.43352	OK
hsa-miR-662	MIMAT0003325	135.443			OK
hsa-miR-663a	MIMAT0003326	2086.85	1954.53	1821.87	OK
hsa-miR-449b-5p	MIMAT0003327	130.789			OK
hsa-miR-653-5p	MIMAT0003328	133.938			OK
hsa-miR-411-5p	MIMAT0003329	125.924			OK
hsa-miR-654-5p	MIMAT0003330	163.723	31.4034	29.2719	OK
hsa-miR-655-3p	MIMAT0003331	134.251			OK
hsa-miR-656-3p	MIMAT0003332	132.96			OK
hsa-miR-549a-3p	MIMAT0003333	129.609			OK
hsa-miR-657	MIMAT0003335	147.98	15.66	14.5971	OK
hsa-miR-658	MIMAT0003336	245.611	113.291	105.601	OK
hsa-miR-659-3p	MIMAT0003337	151.01	18.6904	17.4217	OK
hsa-miR-660-5p	MIMAT0003338	133.483			OK
hsa-miR-421	MIMAT0003339	133.944			OK
hsa-miR-542-5p	MIMAT0003340	140.055	7.73501	7.20999	OK
hsa-miR-363-5p	MIMAT0003385	140.93	8.61021	8.02579	OK
hsa-miR-376a-5p	MIMAT0003386	127.239			OK
hsa-miR-542-3p	MIMAT0003389	124.758			OK
hsa-miR-425-5p	MIMAT0003393	169.631	37.3115	34.779	OK
hsa-miR-758-3p	MIMAT0003879	139.335	7.0154	6.53923	OK
hsa-miR-671-5p	MIMAT0003880	347.484	215.164	200.56	OK
hsa-miR-668-3p	MIMAT0003881	166.17	33.8501	31.5525	OK
hsa-miR-767-5p	MIMAT0003882	135.156			OK
hsa-miR-767-3p	MIMAT0003883	145.531	13.2112	12.3145	OK
hsa-miR-454-5p	MIMAT0003884	132.526			OK
hsa-miR-454-3p	MIMAT0003885	130.127			OK
hsa-miR-769-5p	MIMAT0003886	137.536	5.21576	4.86174	OK
hsa-miR-769-3p	MIMAT0003887	141.992	9.67193	9.01544	OK
hsa-miR-766-3p	MIMAT0003888	180.163	47.8429	44.5955	OK
hsa-miR-765	MIMAT0003945	153.405	21.0851	19.654	OK
hsa-miR-770-5p	MIMAT0003948	137.815	5.49539	5.12239	OK
hsa-miR-802	MIMAT0004185	134.146			OK
hsa-miR-675-5p	MIMAT0004284	281.978	149.658	139.5	OK
hsa-miR-297	MIMAT0004450	134.695			OK
hsa-let-7a-3p	MIMAT0004481	130.746			OK
hsa-let-7b-3p	MIMAT0004482	149.55	17.2303	16.0608	OK
hsa-let-7d-3p	MIMAT0004484	154.797	22.477	20.9513	OK
hsa-let-7e-3p	MIMAT0004485	129.713			OK
hsa-let-7f-1-3p	MIMAT0004486	143.368	11.0478	10.2979	OK
hsa-let-7f-2-3p	MIMAT0004487	130.923			OK
hsa-miR-15a-3p	MIMAT0004488	131.113			OK
hsa-miR-16-1-3p	MIMAT0004489	133.941			OK
hsa-miR-19a-5p	MIMAT0004490	122.875			OK
hsa-miR-19b-1-5p	MIMAT0004491	130.748			OK
hsa-miR-19b-2-5p	MIMAT0004492	131.979			OK
hsa-miR-20a-3p	MIMAT0004493	127.975			OK
hsa-miR-21-3p	MIMAT0004494	135.306			OK
hsa-miR-22-5p	MIMAT0004495	143.29	10.97	10.2254	OK
hsa-miR-23a-5p	MIMAT0004496	173.24	40.9202	38.1427	OK
hsa-miR-24-2-5p	MIMAT0004497	131.442			OK
hsa-miR-25-5p	MIMAT0004498	166.27	33.9503	31.6459	OK
hsa-miR-26a-1-3p	MIMAT0004499	136.811			OK
hsa-miR-26b-3p	MIMAT0004500	139.553	7.23336	6.74239	OK
hsa-miR-27a-5p	MIMAT0004501	132.819			OK
hsa-miR-28-3p	MIMAT0004502	135.584			OK
hsa-miR-29a-5p	MIMAT0004503	131.781			OK
hsa-miR-31-3p	MIMAT0004504	135.916			OK
hsa-miR-32-3p	MIMAT0004505	127.255			OK
hsa-miR-33a-3p	MIMAT0004506	132.853			OK
hsa-miR-92a-1-5p	MIMAT0004507	135.251			OK
hsa-miR-92a-2-5p	MIMAT0004508	1285.51	1153.19	1074.92	OK
hsa-miR-93-3p	MIMAT0004509	134.101			OK
hsa-miR-96-3p	MIMAT0004510	134.322			OK
hsa-miR-99a-3p	MIMAT0004511	138.724	6.40386	5.96919	OK
hsa-miR-100-3p	MIMAT0004512	133.334			OK
hsa-miR-101-5p	MIMAT0004513	130.855			OK
hsa-miR-29b-1-5p	MIMAT0004514	131.046			OK
hsa-miR-29b-2-5p	MIMAT0004515	137.037	4.71739	4.39719	OK
hsa-miR-105-3p	MIMAT0004516	136.652			OK
hsa-miR-106a-3p	MIMAT0004517	136.44			OK
hsa-miR-16-2-3p	MIMAT0004518	136.554			OK
hsa-miR-192-3p	MIMAT0004543	143.758	11.4382	10.6619	OK
hsa-miR-129-1-3p	MIMAT0004548	136.217			OK
hsa-miR-148a-5p	MIMAT0004549	133.845			OK
hsa-miR-30c-2-3p	MIMAT0004550	136.745			OK
hsa-miR-30d-3p	MIMAT0004551	131.621			OK
hsa-miR-139-3p	MIMAT0004552	182.145	49.8252	46.4433	OK
hsa-miR-7-1-3p	MIMAT0004553	128.661			OK
hsa-miR-7-2-3p	MIMAT0004554	134.839			OK
hsa-miR-10a-3p	MIMAT0004555	128.564			OK
hsa-miR-10b-3p	MIMAT0004556	129.737			OK
hsa-miR-34a-3p	MIMAT0004557	138.771	6.45076	6.01291	OK
hsa-miR-181a-2-3p	MIMAT0004558	137.756	5.43635	5.06735	OK
hsa-miR-181c-3p	MIMAT0004559	134.104			OK
hsa-miR-183-3p	MIMAT0004560	135.599			OK
hsa-miR-187-5p	MIMAT0004561	1640.07	1507.75	1405.41	OK
hsa-miR-196a-3p	MIMAT0004562	122.766			OK
hsa-miR-214-5p	MIMAT0004564	146.953	14.6327	13.6395	OK
hsa-miR-218-1-3p	MIMAT0004565	126.791			OK
hsa-miR-218-2-3p	MIMAT0004566	131.984			OK
hsa-miR-219a-1-3p	MIMAT0004567	125.767			OK
hsa-miR-221-5p	MIMAT0004568	130.363			OK
hsa-miR-222-5p	MIMAT0004569	134.795			OK
hsa-miR-223-5p	MIMAT0004570	127.734			OK
hsa-miR-200b-5p	MIMAT0004571	130.168			OK
hsa-let-7g-3p	MIMAT0004584	130.849			OK
hsa-let-7i-3p	MIMAT0004585	130.761			OK
hsa-miR-15b-3p	MIMAT0004586	136.412			OK
hsa-miR-23b-5p	MIMAT0004587	130.8			OK
hsa-miR-27b-5p	MIMAT0004588	126.891			OK
hsa-miR-30b-3p	MIMAT0004589	143.015	10.6946	9.96867	OK
hsa-miR-122-3p	MIMAT0004590	131.505			OK
hsa-miR-124-5p	MIMAT0004591	125.925			OK
hsa-miR-125b-1-3p	MIMAT0004592	209.28	76.9604	71.7367	OK
hsa-miR-130a-5p	MIMAT0004593	132.169			OK
hsa-miR-132-5p	MIMAT0004594	128.511			OK
hsa-miR-135a-3p	MIMAT0004595	522.577	390.257	363.768	OK
hsa-miR-138-2-3p	MIMAT0004596	132.604			OK
hsa-miR-140-3p	MIMAT0004597	151.532	19.2123	17.9083	OK
hsa-miR-141-5p	MIMAT0004598	134.549			OK
hsa-miR-143-5p	MIMAT0004599	126.81			OK
hsa-miR-144-5p	MIMAT0004600	130.994			OK
hsa-miR-145-3p	MIMAT0004601	130.329			OK
hsa-miR-125a-3p	MIMAT0004602	215.126	82.8063	77.1858	OK
hsa-miR-125b-2-3p	MIMAT0004603	135.408			OK
hsa-miR-127-5p	MIMAT0004604	137.962	5.6418	5.25886	OK
hsa-miR-129-2-3p	MIMAT0004605	135.319			OK
hsa-miR-136-3p	MIMAT0004606	138.587	6.26662	5.84127	OK
hsa-miR-138-1-3p	MIMAT0004607	148.178	15.8577	14.7813	OK
hsa-miR-146a-3p	MIMAT0004608	125.242			OK
hsa-miR-149-3p	MIMAT0004609	1213.15	1080.83	1007.47	OK
hsa-miR-150-3p	MIMAT0004610	202.285	69.9646	65.2157	OK
hsa-miR-185-3p	MIMAT0004611	184.95	52.6302	49.0579	OK
hsa-miR-186-3p	MIMAT0004612	126.191			OK
hsa-miR-188-3p	MIMAT0004613	131.726			OK
hsa-miR-193a-5p	MIMAT0004614	169.767	37.4472	34.9054	OK
hsa-miR-195-3p	MIMAT0004615	139.913	7.59309	7.0777	OK
hsa-miR-200c-5p	MIMAT0004657	139.607	7.28666	6.79207	OK
hsa-miR-155-3p	MIMAT0004658	127.681			OK
hsa-miR-194-3p	MIMAT0004671	155.27	22.9504	21.3927	OK
hsa-miR-106b-3p	MIMAT0004672	139.941	7.62083	7.10356	OK
hsa-miR-29c-5p	MIMAT0004673	134.007			OK
hsa-miR-30c-1-3p	MIMAT0004674	200.525	68.2049	63.5755	OK
hsa-miR-219a-2-3p	MIMAT0004675	137.945	5.62515	5.24334	OK
hsa-miR-34b-3p	MIMAT0004676	135.005			OK
hsa-miR-34c-3p	MIMAT0004677	140.903	8.58266	8.00011	OK
hsa-miR-99b-3p	MIMAT0004678	149.233	16.9127	15.7648	OK
hsa-miR-296-3p	MIMAT0004679	482.823	350.503	326.712	OK
hsa-miR-130b-5p	MIMAT0004680	143.908	11.588	10.8015	OK
hsa-miR-26a-2-3p	MIMAT0004681	138.531	6.2109	5.78933	OK
hsa-miR-361-3p	MIMAT0004682	157.299	24.9795	23.284	OK
hsa-miR-362-3p	MIMAT0004683	129.927			OK
hsa-miR-302d-5p	MIMAT0004685	134.317			OK
hsa-miR-367-5p	MIMAT0004686	129.611			OK
hsa-miR-371a-5p	MIMAT0004687	405.448	273.128	254.589	OK
hsa-miR-374a-3p	MIMAT0004688	130.435			OK
hsa-miR-377-5p	MIMAT0004689	136.644			OK
hsa-miR-379-3p	MIMAT0004690	135.454			OK
hsa-miR-340-5p	MIMAT0004692	131.311			OK
hsa-miR-330-5p	MIMAT0004693	140.406	8.0863	7.53744	OK
hsa-miR-342-5p	MIMAT0004694	159.842	27.5218	25.6538	OK
hsa-miR-337-5p	MIMAT0004695	132.375			OK
hsa-miR-323a-5p	MIMAT0004696	171.11	38.79	36.1571	OK
hsa-miR-151a-5p	MIMAT0004697	146.155	13.8351	12.896	OK
hsa-miR-135b-3p	MIMAT0004698	134.511			OK
hsa-miR-148b-5p	MIMAT0004699	131.764			OK
hsa-miR-331-5p	MIMAT0004700	147.025	14.7052	13.7071	OK
hsa-miR-338-5p	MIMAT0004701	133.552			OK
hsa-miR-339-3p	MIMAT0004702	145.449	13.1289	12.2377	OK
hsa-miR-335-3p	MIMAT0004703	133.844			OK
hsa-miR-423-5p	MIMAT0004748	307.933	175.613	163.693	OK
hsa-miR-424-3p	MIMAT0004749	139.35	7.02981	6.55266	OK
hsa-miR-18b-3p	MIMAT0004751	147.585	15.2648	14.2287	OK
hsa-miR-20b-3p	MIMAT0004752	124.715			OK
hsa-miR-431-3p	MIMAT0004757	144.048	11.7277	10.9317	OK
hsa-miR-483-5p	MIMAT0004761	171.076	38.7558	36.1252	OK
hsa-miR-486-3p	MIMAT0004762	532.518	400.198	373.035	OK
hsa-miR-488-3p	MIMAT0004763	122.786			OK
hsa-miR-490-5p	MIMAT0004764	131.025			OK
hsa-miR-491-3p	MIMAT0004765	131.863			OK
hsa-miR-146b-3p	MIMAT0004766	143.864	11.5439	10.7603	OK
hsa-miR-193b-5p	MIMAT0004767	197.853	65.5327	61.0847	OK
hsa-miR-497-3p	MIMAT0004768	124.804			OK
hsa-miR-516a-5p	MIMAT0004770	143.322	11.0021	10.2553	OK
hsa-miR-499a-3p	MIMAT0004772	134.11			OK
hsa-miR-500a-5p	MIMAT0004773	133.316			OK
hsa-miR-501-3p	MIMAT0004774	132.411			OK
hsa-miR-502-3p	MIMAT0004775	133.298			OK
hsa-miR-505-5p	MIMAT0004776	167.973	35.6533	33.2333	OK
hsa-miR-513a-3p	MIMAT0004777	134.284			OK
hsa-miR-508-5p	MIMAT0004778	152.128	19.8082	18.4637	OK
hsa-miR-509-5p	MIMAT0004779	131.154			OK
hsa-miR-532-3p	MIMAT0004780	180.65	48.33	45.0496	OK
hsa-miR-455-3p	MIMAT0004784	135.731			OK
hsa-miR-545-5p	MIMAT0004785	127.096			OK
hsa-miR-92b-5p	MIMAT0004792	667.837	535.517	499.169	OK
hsa-miR-556-3p	MIMAT0004793	131.761			OK
hsa-miR-551b-5p	MIMAT0004794	189.719	57.3988	53.5028	OK
hsa-miR-574-5p	MIMAT0004795	149.585	17.2652	16.0933	OK
hsa-miR-576-3p	MIMAT0004796	129.455			OK
hsa-miR-582-3p	MIMAT0004797	132.112			OK
hsa-miR-548b-5p	MIMAT0004798	128.752			OK
hsa-miR-589-5p	MIMAT0004799	136.002			OK
hsa-miR-550a-5p	MIMAT0004800	193.044	60.724	56.6023	OK
hsa-miR-590-3p	MIMAT0004801	132.25			OK
hsa-miR-593-3p	MIMAT0004802	143.496	11.1764	10.4178	OK
hsa-miR-548a-5p	MIMAT0004803	133.316			OK
hsa-miR-615-5p	MIMAT0004804	228.763	96.4427	89.8966	OK
hsa-miR-616-3p	MIMAT0004805	130.977			OK
hsa-miR-548c-5p, hsa-miR-548o-5p, hsa-miR-548am-5p	MIMAT0004806, MIMAT0022738, MIMAT0022740	127.492			OK
hsa-miR-624-3p	MIMAT0004807	129.493			OK
hsa-miR-625-3p	MIMAT0004808	171.409	39.089	36.4358	OK
hsa-miR-628-5p	MIMAT0004809	133.372			OK
hsa-miR-629-5p	MIMAT0004810	134.329			OK
hsa-miR-33b-3p	MIMAT0004811	143.008	10.6882	9.96276	OK
hsa-miR-548d-5p	MIMAT0004812	130.009			OK
hsa-miR-411-3p	MIMAT0004813	139.779	7.45894	6.95266	OK
hsa-miR-654-3p	MIMAT0004814	135.681			OK
hsa-miR-671-3p	MIMAT0004819	156.511	24.1906	22.5486	OK
hsa-miR-298	MIMAT0004901	133.638			OK
hsa-miR-891a-5p	MIMAT0004902	146.342	14.022	13.0702	OK
hsa-miR-300	MIMAT0004903	140.467	8.14742	7.5944	OK
hsa-miR-892a	MIMAT0004907	137.576	5.25583	4.89909	OK
hsa-miR-450b-5p	MIMAT0004909	135.17			OK
hsa-miR-450b-3p	MIMAT0004910	128.925			OK
hsa-miR-874-3p	MIMAT0004911	191.928	59.6076	55.5617	OK
hsa-miR-890	MIMAT0004912	122.746			OK
hsa-miR-891b	MIMAT0004913	130.741			OK
hsa-miR-888-5p	MIMAT0004916	130.594			OK
hsa-miR-888-3p	MIMAT0004917	131.216			OK
hsa-miR-892b	MIMAT0004918	137.087	4.76701	4.44344	OK
hsa-miR-541-5p	MIMAT0004919	147.682	15.3624	14.3196	OK
hsa-miR-541-3p	MIMAT0004920	142.307	9.98724	9.30935	OK
hsa-miR-889-3p	MIMAT0004921	132.49			OK
hsa-miR-875-5p	MIMAT0004922	129.292			OK
hsa-miR-875-3p	MIMAT0004923	135.986			OK
hsa-miR-876-5p	MIMAT0004924	134.303			OK
hsa-miR-876-3p	MIMAT0004925	131.38			OK
hsa-miR-708-5p	MIMAT0004926	137.749	5.42915	5.06065	OK
hsa-miR-708-3p	MIMAT0004927	131.805			OK
hsa-miR-147b-3p	MIMAT0004928	131.271			OK
hsa-miR-190b-5p	MIMAT0004929	124.143			OK
hsa-miR-744-5p	MIMAT0004945	419.17	286.85	267.38	OK
hsa-miR-744-3p	MIMAT0004946	137.536	5.21559	4.86158	OK
hsa-miR-885-5p	MIMAT0004947	149.509	17.1887	16.022	OK
hsa-miR-885-3p	MIMAT0004948	203.978	71.6581	66.7943	OK
hsa-miR-877-5p	MIMAT0004949	178.328	46.0078	42.885	OK
hsa-miR-877-3p	MIMAT0004950	162.54	30.2202	28.1689	OK
hsa-miR-887-3p	MIMAT0004951	350.13	217.81	203.026	OK
hsa-miR-665	MIMAT0004952	204.531	72.2109	67.3096	OK
hsa-miR-873-5p	MIMAT0004953	130.247			OK
hsa-miR-543	MIMAT0004954	133.502			OK
hsa-miR-374b-5p	MIMAT0004955	131.9			OK
hsa-miR-374b-3p	MIMAT0004956	132.349			OK
hsa-miR-760	MIMAT0004957	669.619	537.299	500.83	OK
hsa-miR-301b-3p	MIMAT0004958	125.872			OK
hsa-miR-216b-5p	MIMAT0004959	128.716			OK
hsa-miR-208b-3p	MIMAT0004960	123.636			OK
hsa-miR-920	MIMAT0004970	287.386	155.066	144.541	OK
hsa-miR-921	MIMAT0004971	152.114	19.7936	18.4501	OK
hsa-miR-922	MIMAT0004972	126.675			OK
hsa-miR-924	MIMAT0004974	130.379			OK
hsa-miR-509-3-5p	MIMAT0004975	131.506			OK
hsa-miR-933	MIMAT0004976	135.526			OK
hsa-miR-934	MIMAT0004977	128.645			OK
hsa-miR-935	MIMAT0004978	151.101	18.7812	17.5065	OK
hsa-miR-936	MIMAT0004979	150.602	18.2816	17.0407	OK
hsa-miR-937-3p	MIMAT0004980	136.38			OK
hsa-miR-938	MIMAT0004981	136.543			OK
hsa-miR-939-5p	MIMAT0004982	343.23	210.91	196.594	OK
hsa-miR-940	MIMAT0004983	381.181	248.861	231.969	OK
hsa-miR-941	MIMAT0004984	141.352	9.0323	8.41922	OK
hsa-miR-942-5p	MIMAT0004985	131.04			OK
hsa-miR-943	MIMAT0004986	139.811	7.49089	6.98244	OK
hsa-miR-944	MIMAT0004987	132.638			OK
hsa-miR-1224-5p	MIMAT0005458	260.087	127.767	119.095	OK
hsa-miR-1224-3p	MIMAT0005459	183.219	50.8988	47.444	OK
hsa-miR-1225-5p	MIMAT0005572	387.011	254.691	237.404	OK
hsa-miR-1225-3p	MIMAT0005573	205.938	73.6184	68.6215	OK
hsa-miR-1226-5p	MIMAT0005576	150.375	18.0551	16.8296	OK
hsa-miR-1226-3p	MIMAT0005577	144.381	12.061	11.2424	OK
hsa-miR-1227-3p	MIMAT0005580	148.64	16.3202	15.2125	OK
hsa-miR-1228-5p	MIMAT0005582	4849.95	4717.63	4397.41	OK
hsa-miR-1228-3p	MIMAT0005583	222.965	90.6448	84.4922	OK
hsa-miR-1229-3p	MIMAT0005584	180.342	48.0221	44.7626	OK
hsa-miR-1231	MIMAT0005586	245.063	112.743	105.09	OK
hsa-miR-1233-3p	MIMAT0005588	153.651	21.3314	19.8835	OK
hsa-miR-1234-3p	MIMAT0005589	172.885	40.5647	37.8113	OK
hsa-miR-1236-3p	MIMAT0005591	178.071	45.7511	42.6457	OK
hsa-miR-1237-3p	MIMAT0005592	169.91	37.5904	35.0389	OK
hsa-miR-1238-3p	MIMAT0005593	178.52	46.1996	43.0638	OK
hsa-miR-513b-5p	MIMAT0005788	133.236			OK
hsa-miR-513c-5p	MIMAT0005789	131			OK
hsa-miR-1264	MIMAT0005791	135.227			OK
hsa-miR-320b	MIMAT0005792	202.173	69.8529	65.1116	OK
hsa-miR-320c	MIMAT0005793	180.383	48.0632	44.8009	OK
hsa-miR-1296-5p	MIMAT0005794	144.399	12.0794	11.2595	OK
hsa-miR-1323	MIMAT0005795	218.45	86.1301	80.2839	OK
hsa-miR-1271-5p	MIMAT0005796	139.546	7.2256	6.73516	OK
hsa-miR-1301-3p	MIMAT0005797	138.744	6.42395	5.98792	OK
hsa-miR-1185-5p	MIMAT0005798	130.299			OK
hsa-miR-1283	MIMAT0005799	134.507			OK
hsa-miR-1298-5p	MIMAT0005800	136.052			OK
hsa-miR-1178-3p	MIMAT0005823	131.619			OK
hsa-miR-1179	MIMAT0005824	129.241			OK
hsa-miR-1180-3p	MIMAT0005825	131.84			OK
hsa-miR-1181	MIMAT0005826	198.464	66.1444	61.6548	OK
hsa-miR-1182	MIMAT0005827	176.644	44.3237	41.3152	OK
hsa-miR-1183	MIMAT0005828	134.296			OK
hsa-miR-1184	MIMAT0005829	140.232	7.91248	7.37542	OK
hsa-miR-1200	MIMAT0005863	142.263	9.94284	9.26796	OK
hsa-miR-1202	MIMAT0005865	430.141	297.821	277.606	OK
hsa-miR-1203	MIMAT0005866	298.739	166.419	155.123	OK
hsa-miR-663b	MIMAT0005867	286.296	153.976	143.525	OK
hsa-miR-1204	MIMAT0005868	137.757	5.43705	5.06801	OK
hsa-miR-1205	MIMAT0005869	129.887			OK
hsa-miR-1206	MIMAT0005870	126.796			OK
hsa-miR-1207-5p	MIMAT0005871	354.329	222.009	206.94	OK
hsa-miR-1207-3p	MIMAT0005872	141.17	8.84983	8.24914	OK
hsa-miR-1208	MIMAT0005873	132.649			OK
hsa-miR-548e-3p	MIMAT0005874	130.897			OK
hsa-miR-548j-5p	MIMAT0005875	131.872			OK
hsa-miR-1285-3p	MIMAT0005876	147.131	14.8108	13.8055	OK
hsa-miR-1286	MIMAT0005877	139.333	7.01349	6.53745	OK
hsa-miR-1287-5p	MIMAT0005878	140.995	8.67484	8.08603	OK
hsa-miR-1289	MIMAT0005879	129.838			OK
hsa-miR-1290	MIMAT0005880	143.854	11.5339	10.751	OK
hsa-miR-1291	MIMAT0005881	141.288	8.9685	8.35976	OK
hsa-miR-548k	MIMAT0005882	126.612			OK
hsa-miR-1293	MIMAT0005883	151.224	18.9044	17.6213	OK
hsa-miR-1294	MIMAT0005884	132.176			OK
hsa-miR-1295a	MIMAT0005885	133.317			OK
hsa-miR-1297	MIMAT0005886	129.882			OK
hsa-miR-1299	MIMAT0005887	131.67			OK
hsa-miR-548l	MIMAT0005889	123.755			OK
hsa-miR-1302	MIMAT0005890	132.904			OK
hsa-miR-1303	MIMAT0005891	148.354	16.0343	14.946	OK
hsa-miR-1304-5p	MIMAT0005892	133.895			OK
hsa-miR-1305	MIMAT0005893	134.083			OK
hsa-miR-1243	MIMAT0005894	132.624			OK
hsa-miR-548f-3p	MIMAT0005895	128.137			OK
hsa-miR-1244	MIMAT0005896	127.984			OK
hsa-miR-1245a	MIMAT0005897	133.786			OK
hsa-miR-1246	MIMAT0005898	180.795	48.4752	45.1849	OK
hsa-miR-1247-5p	MIMAT0005899	146.602	14.282	13.3126	OK
hsa-miR-1248	MIMAT0005900	131.481			OK
hsa-miR-1249-3p	MIMAT0005901	200.805	68.485	63.8366	OK
hsa-miR-1250-5p	MIMAT0005902	159.238	26.9178	25.0907	OK
hsa-miR-1251-5p	MIMAT0005903	132.854			OK
hsa-miR-1253	MIMAT0005904	134.693			OK
hsa-miR-1255a	MIMAT0005906	130.407			OK
hsa-miR-1256	MIMAT0005907	135.516			OK
hsa-miR-1257	MIMAT0005908	138.154	5.83411	5.43812	OK
hsa-miR-1258	MIMAT0005909	124.895			OK
hsa-miR-1260a	MIMAT0005911	592.07	459.75	428.544	OK
hsa-miR-548g-3p	MIMAT0005912	139.321	7.0011	6.5259	OK
hsa-miR-1261	MIMAT0005913	130.621			OK
hsa-miR-1262	MIMAT0005914	130.267			OK
hsa-miR-1263	MIMAT0005915	137.748	5.42781	5.05939	OK
hsa-miR-548n	MIMAT0005916	127.295			OK
hsa-miR-548m	MIMAT0005917	125.483			OK
hsa-miR-1265	MIMAT0005918	127.71			OK
hsa-miR-548o-3p	MIMAT0005919	137.474	5.15441	4.80455	OK
hsa-miR-1266-5p	MIMAT0005920	142.367	10.0468	9.3649	OK
hsa-miR-1267	MIMAT0005921	137.417	5.09738	4.75139	OK
hsa-miR-1268a	MIMAT0005922	4302.15	4169.83	3886.8	OK
hsa-miR-1269a	MIMAT0005923	138.832	6.51187	6.06987	OK
hsa-miR-1270	MIMAT0005924	135.894			OK
hsa-miR-1272	MIMAT0005925	140.098	7.7778	7.24987	OK
hsa-miR-548h-5p	MIMAT0005928	136.36			OK
hsa-miR-1275	MIMAT0005929	351.42	219.1	204.228	OK
hsa-miR-1276	MIMAT0005930	138.277	5.95658	5.55227	OK
hsa-miR-302e	MIMAT0005931	123.518			OK
hsa-miR-302f	MIMAT0005932	135.605			OK
hsa-miR-1277-3p	MIMAT0005933	130.291			OK
hsa-miR-548p	MIMAT0005934	140.916	8.59563	8.0122	OK
hsa-miR-548i	MIMAT0005935	132.366			OK
hsa-miR-1278	MIMAT0005936	122.921			OK
hsa-miR-1279	MIMAT0005937	132.078			OK
hsa-miR-1281	MIMAT0005939	173.405	41.0847	38.2961	OK
hsa-miR-1282	MIMAT0005940	130.438			OK
hsa-miR-1284	MIMAT0005941	133.308			OK
hsa-miR-1288-3p	MIMAT0005942	151.533	19.2129	17.9088	OK
hsa-miR-1292-5p	MIMAT0005943	159.879	27.5587	25.6881	OK
hsa-miR-1252-5p	MIMAT0005944	127.173			OK
hsa-miR-1255b-5p	MIMAT0005945	131.917			OK
hsa-miR-664a-5p	MIMAT0005948	128.062			OK
hsa-miR-664a-3p	MIMAT0005949	150.832	18.5119	17.2554	OK
hsa-miR-1306-3p	MIMAT0005950	145.381	13.0613	12.1747	OK
hsa-miR-1307-3p	MIMAT0005951	222.281	89.9611	83.8549	OK
hsa-miR-1321	MIMAT0005952	138.657	6.33718	5.90703	OK
hsa-miR-1322	MIMAT0005953	131.97			OK
hsa-miR-1197	MIMAT0005955	132.153			OK
hsa-miR-1324	MIMAT0005956	136.42			OK
hsa-miR-320d	MIMAT0006764	156.972	24.6521	22.9788	OK
hsa-miR-1825	MIMAT0006765	156.494	24.1739	22.5331	OK
hsa-miR-1827	MIMAT0006767	126.97			OK
hsa-miR-1468-5p	MIMAT0006789	137.904	5.5836	5.20461	OK
hsa-miR-675-3p	MIMAT0006790	154.557	22.237	20.7276	OK
hsa-miR-1469	MIMAT0007347	1853.46	1721.14	1604.32	OK
hsa-miR-1470	MIMAT0007348	177.304	44.9838	41.9305	OK
hsa-miR-1471	MIMAT0007349	169.146	36.8262	34.3266	OK
hsa-miR-1537-3p	MIMAT0007399	124.01			OK
hsa-miR-1538	MIMAT0007400	146.065	13.7452	12.8123	OK
hsa-miR-1539	MIMAT0007401	152.252	19.9316	18.5788	OK
hsa-miR-103b	MIMAT0007402	139.27	6.95007	6.47833	OK
hsa-miR-1908-5p	MIMAT0007881	3107.31	2974.99	2773.06	OK
hsa-miR-1909-5p	MIMAT0007882	169.322	37.0018	34.4903	OK
hsa-miR-1909-3p	MIMAT0007883	865.443	733.123	683.362	OK
hsa-miR-1910-5p	MIMAT0007884	151.993	19.6725	18.3372	OK
hsa-miR-1911-5p	MIMAT0007885	133.465			OK
hsa-miR-1911-3p	MIMAT0007886	132.47			OK
hsa-miR-1912-3p	MIMAT0007887	130.252			OK
hsa-miR-1913	MIMAT0007888	212.548	80.2281	74.7825	OK
hsa-miR-1914-5p	MIMAT0007889	143.536	11.2163	10.455	OK
hsa-miR-1914-3p	MIMAT0007890	410.101	277.782	258.927	OK
hsa-miR-1915-5p	MIMAT0007891	145.237	12.9168	12.0401	OK
hsa-miR-1915-3p	MIMAT0007892	2007.87	1875.55	1748.25	OK
hsa-miR-103a-2-5p	MIMAT0009196	136.675			OK
hsa-miR-205-3p	MIMAT0009197	127.862			OK
hsa-miR-224-3p	MIMAT0009198	135.581			OK
hsa-miR-365a-5p	MIMAT0009199	297.757	165.437	154.208	OK
hsa-miR-196b-3p	MIMAT0009201	135.503			OK
hsa-miR-449b-3p	MIMAT0009203	175.914	43.5937	40.6347	OK
hsa-miR-2113	MIMAT0009206	138.067	5.74698	5.3569	OK
hsa-miR-1972	MIMAT0009447	146.405	14.0846	13.1286	OK
hsa-miR-1973	MIMAT0009448	196.458	64.1379	59.7845	OK
hsa-miR-1976	MIMAT0009451	171.378	39.0581	36.407	OK
hsa-miR-2052	MIMAT0009977	127.568			OK
hsa-miR-2053	MIMAT0009978	132.146			OK
hsa-miR-2054	MIMAT0009979	128.704			OK
hsa-miR-2110	MIMAT0010133	215.659	83.3392	77.6825	OK
hsa-let-7a-2-3p	MIMAT0010195	143.788	11.4676	10.6892	OK
hsa-miR-151b	MIMAT0010214	143.857	11.5369	10.7538	OK
hsa-miR-449c-5p	MIMAT0010251	219.86	87.5397		NG
hsa-miR-762	MIMAT0010313	10235.1	10102.8	9417.07	OK
hsa-miR-670-5p	MIMAT0010357	136.424			OK
hsa-miR-761	MIMAT0010364	138.682	6.362	5.93018	OK
hsa-miR-764	MIMAT0010367	151.58	19.2602	17.9529	OK
hsa-miR-759	MIMAT0010497	130.511			OK
hsa-miR-2114-5p	MIMAT0011156	129.331			OK
hsa-miR-2114-3p	MIMAT0011157	136.021			OK
hsa-miR-2115-5p	MIMAT0011158	131.835			OK
hsa-miR-2115-3p	MIMAT0011159	131.246			OK
hsa-miR-2116-5p	MIMAT0011160	132.744			OK
hsa-miR-2116-3p	MIMAT0011161	155.18	22.8596	21.308	OK
hsa-miR-2117	MIMAT0011162	133.627			OK
hsa-miR-548q	MIMAT0011163	237.052	104.732	97.6229	OK
hsa-miR-2276-3p	MIMAT0011775	168.21	35.8901	33.454	OK
hsa-miR-2277-3p	MIMAT0011777	146.028	13.7083	12.7779	OK
hsa-miR-2278	MIMAT0011778	169.159	36.8388	34.3383	OK
hsa-miR-711	MIMAT0012734	446.323	314.003	292.69	OK
hsa-miR-718	MIMAT0012735	235.017	102.697	95.7268	OK
hsa-miR-2681-5p	MIMAT0013515	132.059			OK
hsa-miR-2681-3p	MIMAT0013516	129.854			OK
hsa-miR-2682-5p	MIMAT0013517	130.285			OK
hsa-miR-2682-3p	MIMAT0013518	153.057	20.7368	19.3293	OK
hsa-miR-449c-3p	MIMAT0013771	146.25	13.9305	12.9849	OK
hsa-miR-2861	MIMAT0013802	6493.12	6360.8	5929.06	OK
hsa-miR-2909	MIMAT0013863	135.573			OK
hsa-miR-3115	MIMAT0014977	126.155			OK
hsa-miR-3116	MIMAT0014978	140.282	7.96216	7.42173	OK
hsa-miR-3117-3p	MIMAT0014979	128.289			OK
hsa-miR-3118	MIMAT0014980	124.295			OK
hsa-miR-3119	MIMAT0014981	135.023			OK
hsa-miR-3120-3p	MIMAT0014982	134.75			OK
hsa-miR-3121-3p	MIMAT0014983	127.658			OK
hsa-miR-3122	MIMAT0014984	182.159	49.8386	46.4558	OK
hsa-miR-3123	MIMAT0014985	129.97			OK
hsa-miR-3124-5p	MIMAT0014986	164.07	31.7501	29.595	OK
hsa-miR-548s	MIMAT0014987	131.316			OK
hsa-miR-3125	MIMAT0014988	143.525	11.2055	10.4449	OK
hsa-miR-3126-5p	MIMAT0014989	177.578	45.258	42.1861	OK
hsa-miR-3127-5p	MIMAT0014990	139.707	7.38661	6.88524	OK
hsa-miR-3128	MIMAT0014991	132.03			OK
hsa-miR-3129-5p	MIMAT0014992	132.009			OK
hsa-miR-3130-3p	MIMAT0014994	145.556	13.2358	12.3374	OK
hsa-miR-3130-5p	MIMAT0014995	156.137	23.8167	22.2001	OK
hsa-miR-3131	MIMAT0014996	545.702	413.382	385.324	OK
hsa-miR-3132	MIMAT0014997	144.997	12.6771	11.8166	OK
hsa-miR-3133	MIMAT0014998	128.711			OK
hsa-miR-378b	MIMAT0014999	146.215	13.8949	12.9518	OK
hsa-miR-3134	MIMAT0015000	126.976			OK
hsa-miR-3135a	MIMAT0015001	130.575			OK
hsa-miR-466	MIMAT0015002	146.225	13.9051	12.9613	OK
hsa-miR-3136-5p	MIMAT0015003	132.947			OK
hsa-miR-544b	MIMAT0015004	130.857			OK
hsa-miR-3137	MIMAT0015005	152.046	19.7262	18.3873	OK
hsa-miR-3138	MIMAT0015006	154.898	22.5785	21.046	OK
hsa-miR-3139	MIMAT0015007	135.896			OK
hsa-miR-3140-3p	MIMAT0015008	131.823			OK
hsa-miR-548t-5p	MIMAT0015009	124.621			OK
hsa-miR-3141	MIMAT0015010	571.912	439.592	409.755	OK
hsa-miR-3142	MIMAT0015011	135.761			OK
hsa-miR-3143	MIMAT0015012	129.079			OK
hsa-miR-548u	MIMAT0015013	130.904			OK
hsa-miR-3144-5p	MIMAT0015014	159.14	26.8197	24.9993	OK
hsa-miR-3144-3p	MIMAT0015015	132.557			OK
hsa-miR-3145-3p	MIMAT0015016	127.808			OK
hsa-miR-1273c	MIMAT0015017	143.811	11.4908	10.7109	OK
hsa-miR-3146	MIMAT0015018	126.04			OK
hsa-miR-3147	MIMAT0015019	230.674	98.3538	91.678	OK
hsa-miR-548v	MIMAT0015020	129.598			OK
hsa-miR-3148	MIMAT0015021	126.215			OK
hsa-miR-3149	MIMAT0015022	131.279			OK
hsa-miR-3150a-3p	MIMAT0015023	181.15	48.8301	45.5157	OK
hsa-miR-3151-5p	MIMAT0015024	223.795	91.4752	85.2663	OK
hsa-miR-3152-3p	MIMAT0015025	130.616			OK
hsa-miR-3153	MIMAT0015026	191.798	59.4782	55.441	OK
hsa-miR-3074-3p	MIMAT0015027	139.939	7.61898	7.10184	OK
hsa-miR-3154	MIMAT0015028	302.613	170.293	158.735	OK
hsa-miR-3155a	MIMAT0015029	147.698	15.3781	14.3343	OK
hsa-miR-3156-5p	MIMAT0015030	310.097	177.777	165.71	OK
hsa-miR-3157-5p	MIMAT0015031	134.751			OK
hsa-miR-3158-3p	MIMAT0015032	155.321	23.0009	21.4397	OK
hsa-miR-3159	MIMAT0015033	133.311			OK
hsa-miR-3160-3p	MIMAT0015034	140.794	8.47422	7.89903	OK
hsa-miR-3161	MIMAT0015035	137.281	4.96098	4.62425	OK
hsa-miR-3162-5p	MIMAT0015036	603.215	470.896	438.933	OK
hsa-miR-3163	MIMAT0015037	129.661			OK
hsa-miR-3164	MIMAT0015038	134.156			OK
hsa-miR-3165	MIMAT0015039	148.033	15.7129	14.6464	OK
hsa-miR-3166	MIMAT0015040	133.924			OK
hsa-miR-1260b	MIMAT0015041	1008	875.685	816.247	OK
hsa-miR-3167	MIMAT0015042	127.535			OK
hsa-miR-3168	MIMAT0015043	129.351			OK
hsa-miR-3169	MIMAT0015044	128.098			OK
hsa-miR-3170	MIMAT0015045	141.619	9.29929	8.66809	OK
hsa-miR-3171	MIMAT0015046	132.029			OK
hsa-miR-3173-3p	MIMAT0015048	151.489	19.1691	17.868	OK
hsa-miR-1193	MIMAT0015049	197.083	64.7628	60.367	OK
hsa-miR-323b-3p	MIMAT0015050	135.073			OK
hsa-miR-3174	MIMAT0015051	136.308			OK
hsa-miR-3175	MIMAT0015052	183.021	50.7007	47.2594	OK
hsa-miR-3176	MIMAT0015053	167.291	34.9707	32.597	OK
hsa-miR-3177-3p	MIMAT0015054	180.767	48.4466	45.1582	OK
hsa-miR-3178	MIMAT0015055	4972.28	4839.96	4511.44	OK
hsa-miR-3179	MIMAT0015056	131.814			OK
hsa-miR-3180-5p	MIMAT0015057	158.031	25.7108	23.9656	OK
hsa-miR-3180-3p	MIMAT0015058	910.232	777.912	725.111	OK
hsa-miR-548w	MIMAT0015060	137.337	5.01711	4.67657	OK
hsa-miR-3181	MIMAT0015061	137.363	5.04261	4.70034	OK
hsa-miR-3182	MIMAT0015062	132.272			OK
hsa-miR-3183	MIMAT0015063	145.016	12.6958	11.8341	OK
hsa-miR-3184-5p	MIMAT0015064	761.279	628.959	586.268	OK
hsa-miR-3185	MIMAT0015065	421.267	288.947	269.335	OK
hsa-miR-3065-5p	MIMAT0015066	133.22			OK
hsa-miR-3186-5p	MIMAT0015067	132.262			OK
hsa-miR-3186-3p	MIMAT0015068	153.192	20.8718	19.4551	OK
hsa-miR-3187-3p	MIMAT0015069	171.396	39.076	36.4237	OK
hsa-miR-3188	MIMAT0015070	230.861	98.5414	91.8529	OK
hsa-miR-3189-3p	MIMAT0015071	145.085	12.7646	11.8982	OK
hsa-miR-320e	MIMAT0015072	357.866	225.546	210.237	OK
hsa-miR-3190-5p	MIMAT0015073	142.165	9.84545	9.17718	OK
hsa-miR-3191-3p	MIMAT0015075	209.058	76.7383	71.5297	OK
hsa-miR-3192-5p	MIMAT0015076	154.287	21.9671	20.4761	OK
hsa-miR-3193	MIMAT0015077	131.225			OK
hsa-miR-3194-5p	MIMAT0015078	177.773	45.4531	42.368	OK
hsa-miR-3195	MIMAT0015079	380.091	247.771	230.954	OK
hsa-miR-3196	MIMAT0015080	5344.74	5212.42	4858.63	OK
hsa-miR-548x-3p	MIMAT0015081	132.387			OK
hsa-miR-3197	MIMAT0015082	2057.57	1925.25	1794.58	OK
hsa-miR-3198	MIMAT0015083	168.258	35.9376	33.4983	OK
hsa-miR-3199	MIMAT0015084	133.74			OK
hsa-miR-3200-3p	MIMAT0015085	137.173	4.85351	4.52407	OK
hsa-miR-3201	MIMAT0015086	122.378			OK
hsa-miR-514b-5p	MIMAT0015087	167.876	35.5565	33.143	OK
hsa-miR-514b-3p	MIMAT0015088	137.461	5.14125	4.79228	OK
hsa-miR-3202	MIMAT0015089	173.389	41.069	38.2814	OK
hsa-miR-3126-3p	MIMAT0015377	143.822	11.5017	10.721	OK
hsa-miR-3065-3p	MIMAT0015378	136.904			OK
hsa-miR-4295	MIMAT0016844	132.968			OK
hsa-miR-4296	MIMAT0016845	143.982	11.6616	10.8701	OK
hsa-miR-4297	MIMAT0016846	150.055	17.7346	16.5308	OK
hsa-miR-378c	MIMAT0016847	131.523			OK
hsa-miR-4293	MIMAT0016848	131.268			OK
hsa-miR-4294	MIMAT0016849	1713.2	1580.88	1473.57	OK
hsa-miR-4301	MIMAT0016850	145.659	13.3394	12.4339	OK
hsa-miR-4299	MIMAT0016851	164.011	31.6909	29.5399	OK
hsa-miR-4298	MIMAT0016852	267.772	135.452	126.258	OK
hsa-miR-4300	MIMAT0016853	191.902	59.5817	55.5376	OK
hsa-miR-4304	MIMAT0016854	152.069	19.7494	18.4089	OK
hsa-miR-4302	MIMAT0016855	135.412			OK
hsa-miR-4303	MIMAT0016856	138.051	5.73126	5.34225	OK
hsa-miR-4305	MIMAT0016857	141.055	8.73541	8.14249	OK
hsa-miR-4306	MIMAT0016858	159.519	27.1992	25.3531	OK
hsa-miR-4309	MIMAT0016859	127.776			OK
hsa-miR-4307	MIMAT0016860	134.16			OK
hsa-miR-4308	MIMAT0016861	131.293			OK
hsa-miR-4310	MIMAT0016862	141.875	9.5552	8.90663	OK
hsa-miR-4311	MIMAT0016863	149.936	17.6161	16.4204	OK
hsa-miR-4312	MIMAT0016864	139.647	7.3268	6.82949	OK
hsa-miR-4313	MIMAT0016865	155.371	23.0514	21.4868	OK
hsa-miR-4315	MIMAT0016866	138.221	5.90146	5.50089	OK
hsa-miR-4316	MIMAT0016867	159.165	26.8451	25.023	OK
hsa-miR-4314	MIMAT0016868	142.881	10.5611	9.84428	OK
hsa-miR-4318	MIMAT0016869	135.645			OK
hsa-miR-4319	MIMAT0016870	142.968	10.6482	9.92546	OK
hsa-miR-4320	MIMAT0016871	130.07			OK
hsa-miR-4317	MIMAT0016872	145.088	12.7681	11.9014	OK
hsa-miR-4322	MIMAT0016873	240.862	108.542	101.174	OK
hsa-miR-4321	MIMAT0016874	145.805	13.4848	12.5695	OK
hsa-miR-4323	MIMAT0016875	175.969	43.6487	40.686	OK
hsa-miR-4324	MIMAT0016876	148.316	15.9957	14.91	OK
hsa-miR-4256	MIMAT0016877	131.22			OK
hsa-miR-4257	MIMAT0016878	457.717	325.397	303.311	OK
hsa-miR-4258	MIMAT0016879	460.17	327.85	305.597	OK
hsa-miR-4259	MIMAT0016880	253.058	120.738	112.542	OK
hsa-miR-4260	MIMAT0016881	157.694	25.3745	23.6522	OK
hsa-miR-4253	MIMAT0016882	204.516	72.196	67.2957	OK
hsa-miR-4251	MIMAT0016883	144.389	12.069	11.2498	OK
hsa-miR-4254	MIMAT0016884	146.268	13.9477	13.001	OK
hsa-miR-4255	MIMAT0016885	130.474			OK
hsa-miR-4252	MIMAT0016886	147.607	15.2871	14.2495	OK
hsa-miR-4325	MIMAT0016887	134.097			OK
hsa-miR-4326	MIMAT0016888	143.062	10.7417	10.0126	OK
hsa-miR-4327	MIMAT0016889	900.327	768.007	715.878	OK
hsa-miR-4261	MIMAT0016890	158.099	25.7789	24.0292	OK
hsa-miR-4265	MIMAT0016891	182.725	50.4049	46.9837	OK
hsa-miR-4266	MIMAT0016892	135.503			OK
hsa-miR-4267	MIMAT0016893	139.974	7.65444	7.13488	OK
hsa-miR-4262	MIMAT0016894	130.644			OK
hsa-miR-2355-5p	MIMAT0016895	146.487	14.1672	13.2056	OK
hsa-miR-4268	MIMAT0016896	152.936	20.6159	19.2165	OK
hsa-miR-4269	MIMAT0016897	185.786	53.4658	49.8367	OK
hsa-miR-4263	MIMAT0016898	128.797			OK
hsa-miR-4264	MIMAT0016899	135.869			OK
hsa-miR-4270	MIMAT0016900	452.204	319.884	298.172	OK
hsa-miR-4271	MIMAT0016901	460.414	328.094	305.824	OK
hsa-miR-4272	MIMAT0016902	127.493			OK
hsa-miR-4273	MIMAT0016903	139.481	7.16135	6.67527	OK
hsa-miR-4276	MIMAT0016904	223.479	91.1593	84.9718	OK
hsa-miR-4275	MIMAT0016905	130.886			OK
hsa-miR-4274	MIMAT0016906	168.956	36.6364	34.1497	OK
hsa-miR-4281	MIMAT0016907	2483.78	2351.46	2191.85	OK
hsa-miR-4277	MIMAT0016908	136.74			OK
hsa-miR-4279	MIMAT0016909	172.35	40.0301	37.313	OK
hsa-miR-4278	MIMAT0016910	150.249	17.9285	16.7116	OK
hsa-miR-4280	MIMAT0016911	135.306			OK
hsa-miR-4282	MIMAT0016912	132.559			OK
hsa-miR-4285	MIMAT0016913	142.392	10.0724	9.3887	OK
hsa-miR-4283	MIMAT0016914	144.313	11.9933	11.1793	OK
hsa-miR-4284	MIMAT0016915	215.622	83.3022	77.648	OK
hsa-miR-4286	MIMAT0016916	495.262	362.942	338.307	OK
hsa-miR-4287	MIMAT0016917	143.166	10.8456	10.1094	OK
hsa-miR-4288	MIMAT0016918	142.113	9.79321	9.12849	OK
hsa-miR-4292	MIMAT0016919	146.665	14.3449	13.3712	OK
hsa-miR-4289	MIMAT0016920	155.905	23.5849	21.984	OK
hsa-miR-4290	MIMAT0016921	153.061	20.7412	19.3334	OK
hsa-miR-4291	MIMAT0016922	142.777	10.457	9.74725	OK
hsa-miR-4329	MIMAT0016923	152.213	19.8926	18.5424	OK
hsa-miR-4330	MIMAT0016924	135.329			OK
hsa-miR-500b-5p	MIMAT0016925	133.957			OK
hsa-miR-4328	MIMAT0016926	135.196			OK
hsa-miR-2277-5p	MIMAT0017352	144.061	11.7413	10.9443	OK
hsa-miR-3200-5p	MIMAT0017392	139.026	6.7062	6.25101	OK
hsa-miR-2355-3p	MIMAT0017950	134.433			OK
hsa-miR-3605-5p	MIMAT0017981	156.503	24.1826	22.5412	OK
hsa-miR-3605-3p	MIMAT0017982	146.317	13.9974	13.0473	OK
hsa-miR-3606-5p	MIMAT0017983	129.447			OK
hsa-miR-3609	MIMAT0017986	126.104			OK
hsa-miR-3610	MIMAT0017987	178.259	45.9395	42.8213	OK
hsa-miR-3611	MIMAT0017988	127.915			OK
hsa-miR-3612	MIMAT0017989	139.012	6.69232	6.23808	OK
hsa-miR-3613-5p	MIMAT0017990	125.945			OK
hsa-miR-3613-3p	MIMAT0017991	132.261			OK
hsa-miR-3614-5p	MIMAT0017992	158.603	26.2834	24.4994	OK
hsa-miR-3614-3p	MIMAT0017993	129.7			OK
hsa-miR-3615	MIMAT0017994	146.487	14.1673	13.2057	OK
hsa-miR-3616-5p	MIMAT0017995	128.63			OK
hsa-miR-3616-3p	MIMAT0017996	201.984	69.6641	64.9356	OK
hsa-miR-3617-5p	MIMAT0017997	133.153			OK
hsa-miR-3618	MIMAT0017998	126.816			OK
hsa-miR-3619-5p	MIMAT0017999	164.441	32.1212	29.941	OK
hsa-miR-23c	MIMAT0018000	126.336			OK
hsa-miR-3620-3p	MIMAT0018001	155.901	23.5807	21.9801	OK
hsa-miR-3621	MIMAT0018002	2883.79	2751.47	2564.71	OK
hsa-miR-3622a-5p	MIMAT0018003	235.277	102.957	95.9688	OK
hsa-miR-3622a-3p	MIMAT0018004	147.531	15.2108	14.1783	OK
hsa-miR-3622b-5p	MIMAT0018005	221.98	89.6603	83.5746	OK
hsa-miR-3622b-3p	MIMAT0018006	136.289			OK
hsa-miR-3646	MIMAT0018065	163.827	31.5067	29.3681	OK
hsa-miR-3648	MIMAT0018068	7009.04	6876.72	6409.96	OK
hsa-miR-3649	MIMAT0018069	138.606	6.28606	5.85939	OK
hsa-miR-3650	MIMAT0018070	134.356			OK
hsa-miR-3651	MIMAT0018071	143.564	11.2436	10.4804	OK
hsa-miR-3652	MIMAT0018072	241.784	109.464	102.034	OK
hsa-miR-3654	MIMAT0018074	165.794	33.4741	31.202	OK
hsa-miR-3655	MIMAT0018075	133.775			OK
hsa-miR-3657	MIMAT0018077	139.242	6.92203	6.45219	OK
hsa-miR-3658	MIMAT0018078	131.329			OK
hsa-miR-3659	MIMAT0018080	147.821	15.5011	14.449	OK
hsa-miR-3660	MIMAT0018081	136.206			OK
hsa-miR-3661	MIMAT0018082	155.787	23.4675	21.8746	OK
hsa-miR-3662	MIMAT0018083	129.101			OK
hsa-miR-3663-5p	MIMAT0018084	188.032	55.7122	51.9307	OK
hsa-miR-3663-3p	MIMAT0018085	3495.56	3363.24	3134.95	OK
hsa-miR-3664-5p	MIMAT0018086	137.444	5.12393	4.77614	OK
hsa-miR-3665	MIMAT0018087	11778.3	11646	10855.5	OK
hsa-miR-3666	MIMAT0018088	142.827	10.5074	9.79422	OK
hsa-miR-3667-5p	MIMAT0018089	135.291			OK
hsa-miR-3667-3p	MIMAT0018090	148.124	15.804	14.7313	OK
hsa-miR-3668	MIMAT0018091	124.093			OK
hsa-miR-3670	MIMAT0018093	137.546	5.2262	4.87147	OK
hsa-miR-3671	MIMAT0018094	129.015			OK
hsa-miR-3672	MIMAT0018095	130.215			OK
hsa-miR-3674	MIMAT0018097	135.157			OK
hsa-miR-3675-5p	MIMAT0018098	133.598			OK
hsa-miR-3675-3p	MIMAT0018099	169.335	37.0151	34.5026	OK
hsa-miR-3677-3p	MIMAT0018101	132.435			OK
hsa-miR-3678-5p	MIMAT0018102	130.882			OK
hsa-miR-3678-3p	MIMAT0018103	143.761	11.4408	10.6642	OK
hsa-miR-3679-5p	MIMAT0018104	479.708	347.388	323.809	OK
hsa-miR-3679-3p	MIMAT0018105	193.914	61.5943	57.4135	OK
hsa-miR-3680-5p	MIMAT0018106	129.464			OK
hsa-miR-3680-3p	MIMAT0018107	142.605	10.2849	9.58679	OK
hsa-miR-3681-5p	MIMAT0018108	128.996			OK
hsa-miR-3681-3p	MIMAT0018109	133.049			OK
hsa-miR-3682-3p	MIMAT0018110	173.441	41.1213	38.3301	OK
hsa-miR-3683	MIMAT0018111	124.901			OK
hsa-miR-3684	MIMAT0018112	127.696			OK
hsa-miR-3685	MIMAT0018113	141.212	8.89251	8.28893	OK
hsa-miR-3686	MIMAT0018114	120.877			OK
hsa-miR-3688-3p	MIMAT0018116	126.973			OK
hsa-miR-3689a-5p, hsa-miR-3689b-5p, hsa-miR-3689e	MIMAT0018117, MIMAT0018180, MIMAT0019009	127.916			OK
hsa-miR-3689a-3p	MIMAT0018118	148.99	16.6703	15.5388	OK
hsa-miR-3690	MIMAT0018119	131.906			OK
hsa-miR-3691-5p	MIMAT0018120	146.18	13.8601	12.9194	OK
hsa-miR-3692-5p	MIMAT0018121	145.168	12.8485	11.9764	OK
hsa-miR-3692-3p	MIMAT0018122	134.088			OK
hsa-miR-3713	MIMAT0018164	153.193	20.8726	19.4559	OK
hsa-miR-3714	MIMAT0018165	185.75	53.4301	49.8035	OK
hsa-miR-3180	MIMAT0018178	693.813	561.493	523.381	OK
hsa-miR-3907	MIMAT0018179	189.577	57.2566	53.3703	OK
hsa-miR-3689b-3p, hsa-miR-3689c	MIMAT0018181, MIMAT0019007	145.992	13.6721	12.7441	OK
hsa-miR-3908	MIMAT0018182	128.13			OK
hsa-miR-3909	MIMAT0018183	130.956			OK
hsa-miR-3910	MIMAT0018184	127.569			OK
hsa-miR-3911	MIMAT0018185	153.221	20.9013	19.4827	OK
hsa-miR-3912-3p	MIMAT0018186	123.133			OK
hsa-miR-3913-5p	MIMAT0018187	123.985			OK
hsa-miR-3914	MIMAT0018188	127.721			OK
hsa-miR-3915	MIMAT0018189	126.869			OK
hsa-miR-3916	MIMAT0018190	129.562			OK
hsa-miR-3917	MIMAT0018191	290.027	157.707	147.002	OK
hsa-miR-3918	MIMAT0018192	207.291	74.9707	69.882	OK
hsa-miR-3919	MIMAT0018193	136.887			OK
hsa-miR-3150b-3p	MIMAT0018194	141.327	9.00734	8.39596	OK
hsa-miR-3920	MIMAT0018195	125.411			OK
hsa-miR-3921	MIMAT0018196	127.402			OK
hsa-miR-3922-3p	MIMAT0018197	132.42			OK
hsa-miR-3923	MIMAT0018198	122.184			OK
hsa-miR-3924	MIMAT0018199	126.339			OK
hsa-miR-3925-5p	MIMAT0018200	204.531	72.211	67.3096	OK
hsa-miR-3926	MIMAT0018201	136.186			OK
hsa-miR-3927-3p	MIMAT0018202	131.052			OK
hsa-miR-676-5p	MIMAT0018203	134.451			OK
hsa-miR-676-3p	MIMAT0018204	128.44			OK
hsa-miR-3928-3p	MIMAT0018205	329.945	197.626	184.212	OK
hsa-miR-3929	MIMAT0018206	129.59			OK
hsa-miR-3934-5p	MIMAT0018349	203.418	71.0983	66.2725	OK
hsa-miR-3935	MIMAT0018350	160.21	27.8898	25.9968	OK
hsa-miR-3936	MIMAT0018351	152.388	20.0679	18.7057	OK
hsa-miR-3937	MIMAT0018352	898.528	766.208	714.201	OK
hsa-miR-3938	MIMAT0018353	130.405			OK
hsa-miR-548y	MIMAT0018354	133.44			OK
hsa-miR-3939	MIMAT0018355	127.486			OK
hsa-miR-3940-3p	MIMAT0018356	167.694	35.3742	32.9731	OK
hsa-miR-3941	MIMAT0018357	134.625			OK
hsa-miR-3942-5p	MIMAT0018358	138.583	6.26272	5.83764	OK
hsa-miR-3943	MIMAT0018359	143.985	11.6647	10.8729	OK
hsa-miR-3944-3p	MIMAT0018360	159.036	26.7156	24.9023	OK
hsa-miR-3945	MIMAT0018361	164.553	32.2329	30.0451	OK
hsa-miR-374c-5p	MIMAT0018443	135.035			OK
hsa-miR-642b-3p	MIMAT0018444	682.528	550.208	512.862	OK
hsa-miR-550b-3p	MIMAT0018445	145.12	12.7999	11.9311	OK
hsa-miR-548z, hsa-miR-548h-3p	MIMAT0018446, MIMAT0022723	135.3			OK
hsa-miR-548aa, hsa-miR-548t-3p	MIMAT0018447, MIMAT0022730	126.269			OK
hsa-miR-1268b	MIMAT0018925	1751.64	1619.32	1509.4	OK
hsa-miR-378d	MIMAT0018926	133.259			OK
hsa-miR-378e	MIMAT0018927	136.137			OK
hsa-miR-548ab	MIMAT0018928	136.717			OK
hsa-miR-4418	MIMAT0018930	133.077			OK
hsa-miR-378f	MIMAT0018932	136.866			OK
hsa-miR-4420	MIMAT0018933	133.095			OK
hsa-miR-4421	MIMAT0018934	144.483	12.1625	11.337	OK
hsa-miR-4422	MIMAT0018935	142.372	10.0521	9.36981	OK
hsa-miR-4423-3p	MIMAT0018936	143.926	11.6058	10.818	OK
hsa-miR-378g	MIMAT0018937	134.117			OK
hsa-miR-548ac	MIMAT0018938	127.792			OK
hsa-miR-4424	MIMAT0018939	127.536			OK
hsa-miR-4425	MIMAT0018940	142.017	9.69676	9.03858	OK
hsa-miR-4426	MIMAT0018941	124.72			OK
hsa-miR-4427	MIMAT0018942	123.419			OK
hsa-miR-4428	MIMAT0018943	278.711	146.391	136.454	OK
hsa-miR-4429	MIMAT0018944	326.892	194.572	181.365	OK
hsa-miR-4430	MIMAT0018945	226.76	94.4404	88.0302	OK
hsa-miR-548ad-3p	MIMAT0018946	126.851			OK
hsa-miR-4431	MIMAT0018947	134.125			OK
hsa-miR-4432	MIMAT0018948	132.151			OK
hsa-miR-4433a-3p	MIMAT0018949	393.526	261.206	243.477	OK
hsa-miR-4434	MIMAT0018950	123.79			OK
hsa-miR-4435	MIMAT0018951	148.589	16.2693	15.1651	OK
hsa-miR-4436a	MIMAT0018952	169.788	37.4683	34.9251	OK
hsa-miR-4437	MIMAT0018953	148.986	16.6664	15.5352	OK
hsa-miR-548ae-3p	MIMAT0018954	126.313			OK
hsa-miR-4438	MIMAT0018956	138.927	6.60712	6.15866	OK
hsa-miR-4439	MIMAT0018957	134.524			OK
hsa-miR-4440	MIMAT0018958	183.647	51.3266	47.8427	OK
hsa-miR-4441	MIMAT0018959	143.634	11.3142	10.5463	OK
hsa-miR-4442	MIMAT0018960	789.492	657.172	612.566	OK
hsa-miR-4443	MIMAT0018961	391.407	259.087	241.501	OK
hsa-miR-4444	MIMAT0018962	159.455	27.1354	25.2936	OK
hsa-miR-4445-5p	MIMAT0018963	126.459			OK
hsa-miR-4445-3p	MIMAT0018964	134.096			OK
hsa-miR-4446-3p	MIMAT0018965	479.097	346.777	323.24	OK
hsa-miR-4447	MIMAT0018966	344.729	212.409	197.991	OK
hsa-miR-4448	MIMAT0018967	184.449	52.1286	48.5904	OK
hsa-miR-4449	MIMAT0018968	221.313	88.9927	82.9523	OK
hsa-miR-548ag	MIMAT0018969	134.886			OK
hsa-miR-4450	MIMAT0018971	166.265	33.9448	31.6408	OK
hsa-miR-548ah-5p	MIMAT0018972	126.079			OK
hsa-miR-4451	MIMAT0018973	144.078	11.7577	10.9596	OK
hsa-miR-4452	MIMAT0018974	128.977			OK
hsa-miR-4453	MIMAT0018975	142.361	10.0407	9.35919	OK
hsa-miR-4454	MIMAT0018976	8540.27	8407.95	7837.25	OK
hsa-miR-4455	MIMAT0018977	142.718	10.3985	9.69266	OK
hsa-miR-4456	MIMAT0018978	147.47	15.1498	14.1215	OK
hsa-miR-4457	MIMAT0018979	122.84			OK
hsa-miR-4458	MIMAT0018980	140.615	8.2955	7.73244	OK
hsa-miR-4460	MIMAT0018982	132.859			OK
hsa-miR-378h	MIMAT0018984	133.278			OK
hsa-miR-3135b	MIMAT0018985	541.331	409.011	381.249	OK
hsa-miR-4462	MIMAT0018986	249.017	116.697	108.776	OK
hsa-miR-4463	MIMAT0018987	1318.05	1185.73		NG
hsa-miR-4464	MIMAT0018988	127.73			OK
hsa-miR-548ai, hsa-miR-570-5p	MIMAT0018989, MIMAT0022707	128.355			OK
hsa-miR-548aj-3p	MIMAT0018990	129.949			OK
hsa-miR-4465	MIMAT0018992	145.234	12.9137	12.0371	OK
hsa-miR-4466	MIMAT0018993	5753.92	5621.6	5240.03	OK
hsa-miR-4467	MIMAT0018994	1429.3	1296.98	1208.95	OK
hsa-miR-4468	MIMAT0018995	124.47			OK
hsa-miR-4469	MIMAT0018996	131.4			OK
hsa-miR-4470	MIMAT0018997	151.576	19.2557	17.9487	OK
hsa-miR-4471	MIMAT0018998	119.051			OK
hsa-miR-4472	MIMAT0018999	217.193	84.8734	79.1125	OK
hsa-miR-4473	MIMAT0019000	132.398			OK
hsa-miR-4474-3p	MIMAT0019001	140.69	8.37008	7.80196	OK
hsa-miR-4475	MIMAT0019002	139.008	6.68816	6.2342	OK
hsa-miR-4476	MIMAT0019003	296.854	164.534	153.366	OK
hsa-miR-4477a	MIMAT0019004	127.663			OK
hsa-miR-4477b	MIMAT0019005	129.226			OK
hsa-miR-4478	MIMAT0019006	213.322	81.0025	75.5044	OK
hsa-miR-3689d	MIMAT0019008	142.414	10.0938	9.40865	OK
hsa-miR-3689f	MIMAT0019010	134.925			OK
hsa-miR-4479	MIMAT0019011	146.293	13.9728	13.0244	OK
hsa-miR-3155b	MIMAT0019012	156.188	23.8679	22.2478	OK
hsa-miR-548ak	MIMAT0019013	128.323			OK
hsa-miR-4480	MIMAT0019014	126.602			OK
hsa-miR-4481	MIMAT0019015	201.949	69.6292	64.9031	OK
hsa-miR-4482-5p	MIMAT0019016	126.714			OK
hsa-miR-4483	MIMAT0019017	199.403	67.0829	62.5296	OK
hsa-miR-4484	MIMAT0019018	1719.46	1587.14	1479.42	OK
hsa-miR-4485-3p	MIMAT0019019	168.566	36.2458	33.7856	OK
hsa-miR-4486	MIMAT0019020	326.214	193.894	180.734	OK
hsa-miR-4487	MIMAT0019021	183.232	50.9123	47.4566	OK
hsa-miR-4488	MIMAT0019022	7332.84	7200.52	6711.78	OK
hsa-miR-4489	MIMAT0019023	235.258	102.938	95.9511	OK
hsa-miR-548al	MIMAT0019024	127.68			OK
hsa-miR-4490	MIMAT0019025	127.074			OK
hsa-miR-4491	MIMAT0019026	131.275			OK
hsa-miR-4492	MIMAT0019027	1324.1	1191.78	1110.89	OK
hsa-miR-4493	MIMAT0019028	130.687			OK
hsa-miR-4494	MIMAT0019029	136.745			OK
hsa-miR-4495	MIMAT0019030	128.771			OK
hsa-miR-4496	MIMAT0019031	249.101	116.781	108.855	OK
hsa-miR-4497	MIMAT0019032	2400.74	2268.42	2114.45	OK
hsa-miR-4498	MIMAT0019033	238.545	106.225	99.0152	OK
hsa-miR-4499	MIMAT0019035	161.172	28.8523	26.8939	OK
hsa-miR-4500	MIMAT0019036	127.594			OK
hsa-miR-4501	MIMAT0019037	130.407			OK
hsa-miR-4502	MIMAT0019038	145.25	12.93	12.0524	OK
hsa-miR-4503	MIMAT0019039	125.08			OK
hsa-miR-4504	MIMAT0019040	124.37			OK
hsa-miR-4505	MIMAT0019041	1080.48	948.157	883.801	OK
hsa-miR-4506	MIMAT0019042	155.204	22.8837	21.3304	OK
hsa-miR-2392	MIMAT0019043	263.505	131.185	122.281	OK
hsa-miR-4507	MIMAT0019044	423.862	291.542	271.754	OK
hsa-miR-4508	MIMAT0019045	8442.6	8310.28	7746.21	OK
hsa-miR-4509	MIMAT0019046	125.351			OK
hsa-miR-4510	MIMAT0019047	133.728			OK
hsa-miR-4511	MIMAT0019048	127.902			OK
hsa-miR-4512	MIMAT0019049	135.459			OK
hsa-miR-4513	MIMAT0019050	235.246	102.926	95.9397	OK
hsa-miR-4514	MIMAT0019051	186.779	54.4594	50.7629	OK
hsa-miR-4515	MIMAT0019052	139.401	7.08108	6.60044	OK
hsa-miR-4516	MIMAT0019053	7706.99	7574.67	7060.54	OK
hsa-miR-4517	MIMAT0019054	129.598			OK
hsa-miR-4518	MIMAT0019055	147.809	15.4886	14.4373	OK
hsa-miR-4519	MIMAT0019056	138.664	6.34422	5.9136	OK
hsa-miR-4520-3p	MIMAT0019057	132.898			OK
hsa-miR-4521	MIMAT0019058	133.502			OK
hsa-miR-1269b	MIMAT0019059	138.252	5.93181	5.52918	OK
hsa-miR-4522	MIMAT0019060	129.109			OK
hsa-miR-4523	MIMAT0019061	159.534	27.2139	25.3668	OK
hsa-miR-4524a-5p	MIMAT0019062	135.575			OK
hsa-miR-4524a-3p	MIMAT0019063	131.515			OK
hsa-miR-4525	MIMAT0019064	245.29	112.97	105.302	OK
hsa-miR-4526	MIMAT0019065	164.496	32.1763	29.9924	OK
hsa-miR-4527	MIMAT0019066	128.462			OK
hsa-miR-4528	MIMAT0019067	122.035			OK
hsa-miR-4529-3p	MIMAT0019068	140.997	8.67708	8.08812	OK
hsa-miR-4530	MIMAT0019069	917.592	785.272	731.971	OK
hsa-miR-4531	MIMAT0019070	151.02	18.7004	17.4311	OK
hsa-miR-4533	MIMAT0019072	175.162	42.8419	39.934	OK
hsa-miR-4534	MIMAT0019073	372.535	240.215	223.911	OK
hsa-miR-378i	MIMAT0019074	135.406			OK
hsa-miR-4535	MIMAT0019075	235.538	103.218	96.2118	OK
hsa-miR-548am-3p	MIMAT0019076	128.777			OK
hsa-miR-1587	MIMAT0019077	296.843	164.523	153.356	OK
hsa-miR-4536-5p	MIMAT0019078	131.498			OK
hsa-miR-548an	MIMAT0019079	124.953			OK
hsa-miR-4537	MIMAT0019080	137.729	5.40937	5.04221	OK
hsa-miR-4538	MIMAT0019081	220.144	87.8243	81.8632	OK
hsa-miR-4539	MIMAT0019082	221.282	88.9617	82.9233	OK
hsa-miR-4540	MIMAT0019083	141.17	8.85037	8.24964	OK
hsa-miR-3117-5p	MIMAT0019197	127.321			OK
hsa-miR-3120-5p	MIMAT0019198	141.429	9.10912	8.49083	OK
hsa-miR-3121-5p	MIMAT0019199	129.912			OK
hsa-miR-3124-3p	MIMAT0019200	135.356			OK
hsa-miR-3127-3p	MIMAT0019201	134.602			OK
hsa-miR-3129-3p	MIMAT0019202	132.1			OK
hsa-miR-3136-3p	MIMAT0019203	130.87			OK
hsa-miR-3140-5p	MIMAT0019204	134.606			OK
hsa-miR-3145-5p	MIMAT0019205	137.041	4.72107	4.40062	OK
hsa-miR-3150a-5p	MIMAT0019206	135.408			OK
hsa-miR-3152-5p	MIMAT0019207	132.649			OK
hsa-miR-3074-5p	MIMAT0019208	135.094			OK
hsa-miR-3156-3p	MIMAT0019209	155.654	23.3336	21.7498	OK
hsa-miR-3157-3p	MIMAT0019210	133.263			OK
hsa-miR-3158-5p	MIMAT0019211	200.792	68.4716	63.8241	OK
hsa-miR-3160-5p	MIMAT0019212	143.029	10.7092	9.98232	OK
hsa-miR-3162-3p	MIMAT0019213	160.899	28.579	26.6392	OK
hsa-miR-3173-5p	MIMAT0019214	151.21	18.8902	17.608	OK
hsa-miR-3177-5p	MIMAT0019215	168.428	36.1076	33.6568	OK
hsa-miR-3187-5p	MIMAT0019216	209.732	77.4118	72.1575	OK
hsa-miR-3189-5p	MIMAT0019217	146.067	13.7473	12.8142	OK
hsa-miR-3194-3p	MIMAT0019218	138.081	5.76103	5.37	OK
hsa-miR-3619-3p	MIMAT0019219	984.525	852.205	794.361	OK
hsa-miR-3664-3p	MIMAT0019220	125.23			OK
hsa-miR-3677-5p	MIMAT0019221	132.395			OK
hsa-miR-3682-5p	MIMAT0019222	126.327			OK
hsa-miR-3688-5p	MIMAT0019223	128.936			OK
hsa-miR-3691-3p	MIMAT0019224	139.733	7.4131	6.90993	OK
hsa-miR-3913-3p	MIMAT0019225	129.859			OK
hsa-miR-3150b-5p	MIMAT0019226	145.297	12.9773	12.0965	OK
hsa-miR-3922-5p	MIMAT0019227	162.144	29.8242	27.7998	OK
hsa-miR-3925-3p	MIMAT0019228	130.204			OK
hsa-miR-3940-5p	MIMAT0019229	5285.99	5153.67	4803.86	OK
hsa-miR-3942-3p	MIMAT0019230	126.558			OK
hsa-miR-3944-5p	MIMAT0019231	155.254	22.9342	21.3775	OK
hsa-miR-4423-5p	MIMAT0019232	129.417			OK
hsa-miR-4446-5p	MIMAT0019233	139.449	7.12862	6.64476	OK
hsa-miR-4474-5p	MIMAT0019234	133.438			OK
hsa-miR-4520-5p	MIMAT0019235	137.317	4.99654	4.6574	OK
hsa-miR-4529-5p	MIMAT0019236	145.842	13.5217	12.6039	OK
hsa-miR-3960	MIMAT0019337	30588	30455.7	28388.5	OK
hsa-miR-3972	MIMAT0019357	139.636	7.31624	6.81965	OK
hsa-miR-3973	MIMAT0019358	140.63	8.31031	7.74625	OK
hsa-miR-3974	MIMAT0019359	137.661	5.34084	4.97832	OK
hsa-miR-3975	MIMAT0019360	133.367			OK
hsa-miR-3976	MIMAT0019361	127.528			OK
hsa-miR-3977	MIMAT0019362	127.185			OK
hsa-miR-3978	MIMAT0019363	131.911			OK
hsa-miR-4632-3p	MIMAT0019688	148.211	15.8913	14.8127	OK
hsa-miR-4633-5p	MIMAT0019689	136.857			OK
hsa-miR-4633-3p	MIMAT0019690	133.988			OK
hsa-miR-4634	MIMAT0019691	825.933	693.613	646.534	OK
hsa-miR-4635	MIMAT0019692	178.674	46.3536	43.2073	OK
hsa-miR-4636	MIMAT0019693	125.169			OK
hsa-miR-4637	MIMAT0019694	126.402			OK
hsa-miR-4638-5p	MIMAT0019695	237.21	104.89	97.7704	OK
hsa-miR-4638-3p	MIMAT0019696	159.772	27.4523	25.589	OK
hsa-miR-4639-5p	MIMAT0019697	130.113			OK
hsa-miR-4639-3p	MIMAT0019698	145.497	13.1765	12.2822	OK
hsa-miR-4640-5p	MIMAT0019699	475.11	342.79	319.522	OK
hsa-miR-4640-3p	MIMAT0019700	147.784	15.4637	14.4141	OK
hsa-miR-4641	MIMAT0019701	139.724	7.40403	6.90148	OK
hsa-miR-4642	MIMAT0019702	148.031	15.7112	14.6448	OK
hsa-miR-4643	MIMAT0019703	132.448			OK
hsa-miR-4644	MIMAT0019704	144.021	11.7011	10.9069	OK
hsa-miR-4645-5p	MIMAT0019705	137.934	5.61365	5.23262	OK
hsa-miR-4645-3p	MIMAT0019706	129.055			OK
hsa-miR-4646-5p	MIMAT0019707	206.036	73.7165	68.7129	OK
hsa-miR-4646-3p	MIMAT0019708	160.398	28.0779	26.1721	OK
hsa-miR-4647	MIMAT0019709	139.545	7.22454	6.73417	OK
hsa-miR-4648	MIMAT0019710	201.795	69.4753	64.7596	OK
hsa-miR-4649-5p	MIMAT0019711	987.315	854.995	796.962	OK
hsa-miR-4649-3p	MIMAT0019712	143.082	10.7616	10.0312	OK
hsa-miR-4650-5p	MIMAT0019713	138.813	6.49267	6.05197	OK
hsa-miR-4650-3p	MIMAT0019714	135.196			OK
hsa-miR-4651	MIMAT0019715	2454.88	2322.56	2164.92	OK
hsa-miR-4652-5p	MIMAT0019716	138.096	5.77649	5.38441	OK
hsa-miR-4652-3p	MIMAT0019717	144.329	12.0088	11.1937	OK
hsa-miR-4653-5p	MIMAT0019718	137.451	5.1313	4.78301	OK
hsa-miR-4653-3p	MIMAT0019719	133.959			OK
hsa-miR-4654	MIMAT0019720	162.636	30.3156	28.2579	OK
hsa-miR-4655-5p	MIMAT0019721	497.115	364.795	340.035	OK
hsa-miR-4655-3p	MIMAT0019722	150.014	17.6943	16.4933	OK
hsa-miR-4656	MIMAT0019723	350.029	217.709	202.932	OK
hsa-miR-4657	MIMAT0019724	156.197	23.8767	22.256	OK
hsa-miR-4658	MIMAT0019725	132.625			OK
hsa-miR-4659a-5p	MIMAT0019726	129.216			OK
hsa-miR-4659a-3p	MIMAT0019727	125.781			OK
hsa-miR-4660	MIMAT0019728	140.877	8.5571	7.97628	OK
hsa-miR-4661-5p	MIMAT0019729	130.499			OK
hsa-miR-4661-3p	MIMAT0019730	134.677			OK
hsa-miR-4662a-5p	MIMAT0019731	131.256			OK
hsa-miR-4662a-3p	MIMAT0019732	123.036			OK
hsa-miR-4659b-5p	MIMAT0019733	127.442			OK
hsa-miR-4659b-3p	MIMAT0019734	128.743			OK
hsa-miR-4663	MIMAT0019735	132.782			OK
hsa-miR-4662b	MIMAT0019736	133.798			OK
hsa-miR-4664-5p	MIMAT0019737	302.073	169.753	158.231	OK
hsa-miR-4664-3p	MIMAT0019738	153.115	20.795	19.3835	OK
hsa-miR-4665-5p	MIMAT0019739	696.414	564.094	525.806	OK
hsa-miR-4665-3p	MIMAT0019740	181.282	48.9616	45.6383	OK
hsa-miR-4666a-5p	MIMAT0019741	134.673			OK
hsa-miR-4666a-3p	MIMAT0019742	129.227			OK
hsa-miR-4667-5p	MIMAT0019743	295.513	163.193	152.117	OK
hsa-miR-4667-3p	MIMAT0019744	166.219	33.8992	31.5983	OK
hsa-miR-4668-5p	MIMAT0019745	128.786			OK
hsa-miR-4668-3p	MIMAT0019746	128.715			OK
hsa-miR-219b-5p	MIMAT0019747	134.96			OK
hsa-miR-219b-3p	MIMAT0019748	132.04			OK
hsa-miR-4669	MIMAT0019749	203.975	71.655	66.7914	OK
hsa-miR-4670-5p	MIMAT0019750	128.096			OK
hsa-miR-4670-3p	MIMAT0019751	127.565			OK
hsa-miR-4671-5p	MIMAT0019752	130.712			OK
hsa-miR-4671-3p	MIMAT0019753	128.518			OK
hsa-miR-4672	MIMAT0019754	138.92	6.59966	6.1517	OK
hsa-miR-4673	MIMAT0019755	206.088	73.7681	68.761	OK
hsa-miR-4674	MIMAT0019756	1541.16	1408.84	1313.22	OK
hsa-miR-4675	MIMAT0019757	273.036	140.716	131.164	OK
hsa-miR-4676-5p	MIMAT0019758	161.113	28.7927	26.8384	OK
hsa-miR-4676-3p	MIMAT0019759	130.803			OK
hsa-miR-4677-5p	MIMAT0019760	124.289			OK
hsa-miR-4677-3p	MIMAT0019761	128.742			OK
hsa-miR-4678	MIMAT0019762	128.699			OK
hsa-miR-4679	MIMAT0019763	124.127			OK
hsa-miR-4680-5p	MIMAT0019764	124.954			OK
hsa-miR-4680-3p	MIMAT0019765	124.771			OK
hsa-miR-4681	MIMAT0019766	147.106	14.786	13.7824	OK
hsa-miR-4682	MIMAT0019767	136.343			OK
hsa-miR-4683	MIMAT0019768	131.118			OK
hsa-miR-4684-5p	MIMAT0019769	133.848			OK
hsa-miR-4684-3p	MIMAT0019770	149.683	17.3625	16.184	OK
hsa-miR-4685-5p	MIMAT0019771	201.496	69.1759	64.4806	OK
hsa-miR-4685-3p	MIMAT0019772	166.958	34.638	32.2869	OK
hsa-miR-4686	MIMAT0019773	131.506			OK
hsa-miR-4687-5p	MIMAT0019774	210.308	77.9882	72.6947	OK
hsa-miR-4687-3p	MIMAT0019775	940.383	808.063	753.215	OK
hsa-miR-1343-3p	MIMAT0019776	282.986	150.666	140.44	OK
hsa-miR-4688	MIMAT0019777	557.771	425.451	396.574	OK
hsa-miR-4689	MIMAT0019778	1087.53	955.214	890.379	OK
hsa-miR-4690-5p	MIMAT0019779	305.098	172.778	161.051	OK
hsa-miR-4690-3p	MIMAT0019780	143.069	10.7488	10.0192	OK
hsa-miR-4691-5p	MIMAT0019781	143.101	10.7812	10.0494	OK
hsa-miR-4691-3p	MIMAT0019782	139.025	6.70536	6.25023	OK
hsa-miR-4692	MIMAT0019783	145.355	13.0346	12.1499	OK
hsa-miR-4693-5p	MIMAT0019784	131.781			OK
hsa-miR-4693-3p	MIMAT0019785	129.689			OK
hsa-miR-4694-5p	MIMAT0019786	131.525			OK
hsa-miR-4694-3p	MIMAT0019787	135.019			OK
hsa-miR-4695-5p	MIMAT0019788	690.413	558.093	520.212	OK
hsa-miR-4695-3p	MIMAT0019789	180.865	48.5451	45.2501	OK
hsa-miR-4696	MIMAT0019790	131.481			OK
hsa-miR-4697-5p	MIMAT0019791	421.827	289.507	269.857	OK
hsa-miR-4697-3p	MIMAT0019792	152.675	20.3555	18.9739	OK
hsa-miR-4698	MIMAT0019793	142.497	10.1774	9.48661	OK
hsa-miR-4699-5p	MIMAT0019794	124.855			OK
hsa-miR-4699-3p	MIMAT0019795	133.913			OK
hsa-miR-4700-5p	MIMAT0019796	167.7	35.3797	32.9783	OK
hsa-miR-4700-3p	MIMAT0019797	162.621	30.3013	28.2446	OK
hsa-miR-4701-5p	MIMAT0019798	155.703	23.3835	21.7963	OK
hsa-miR-4701-3p	MIMAT0019799	157.273	24.9532	23.2595	OK
hsa-miR-4703-5p	MIMAT0019801	130.467			OK
hsa-miR-4703-3p	MIMAT0019802	130.131			OK
hsa-miR-4704-5p	MIMAT0019803	127.075			OK
hsa-miR-4704-3p	MIMAT0019804	133.795			OK
hsa-miR-4705	MIMAT0019805	130.179			OK
hsa-miR-4706	MIMAT0019806	436.11	303.79	283.17	OK
hsa-miR-4707-5p	MIMAT0019807	414.26	281.94	262.803	OK
hsa-miR-4707-3p	MIMAT0019808	220.264	87.9437	81.9745	OK
hsa-miR-4708-5p	MIMAT0019809	146.484	14.1642	13.2028	OK
hsa-miR-4708-3p	MIMAT0019810	156.28	23.9596	22.3333	OK
hsa-miR-4709-5p	MIMAT0019811	133.272			OK
hsa-miR-4709-3p	MIMAT0019812	153.157	20.8373	19.423	OK
hsa-miR-203b-5p	MIMAT0019813	128.701			OK
hsa-miR-203b-3p	MIMAT0019814	127.828			OK
hsa-miR-4710	MIMAT0019815	206.096	73.776	68.7684	OK
hsa-miR-4711-5p	MIMAT0019816	129.777			OK
hsa-miR-4711-3p	MIMAT0019817	139.223	6.9033	6.43474	OK
hsa-miR-4712-5p	MIMAT0019818	133.939			OK
hsa-miR-4712-3p	MIMAT0019819	129.034			OK
hsa-miR-4713-5p	MIMAT0019820	171.274	38.9544	36.3104	OK
hsa-miR-4713-3p	MIMAT0019821	140.967	8.64697	8.06005	OK
hsa-miR-4714-5p	MIMAT0019822	138.724	6.40386	5.96919	OK
hsa-miR-4714-3p	MIMAT0019823	130.937			OK
hsa-miR-4715-5p	MIMAT0019824	130.178			OK
hsa-miR-4715-3p	MIMAT0019825	136.281			OK
hsa-miR-4716-5p	MIMAT0019826	159.24	26.92	25.0928	OK
hsa-miR-4716-3p	MIMAT0019827	165.86	33.5396	31.263	OK
hsa-miR-3529-5p	MIMAT0019828	132.255			OK
hsa-miR-4717-5p	MIMAT0019829	136.495			OK
hsa-miR-4717-3p	MIMAT0019830	148.9	16.5802	15.4548	OK
hsa-miR-4718	MIMAT0019831	143.223	10.9027	10.1627	OK
hsa-miR-4719	MIMAT0019832	123.668			OK
hsa-miR-4720-5p	MIMAT0019833	136.328			OK
hsa-miR-4720-3p	MIMAT0019834	123.11			OK
hsa-miR-4721	MIMAT0019835	243.808	111.488	103.921	OK
hsa-miR-4722-5p	MIMAT0019836	312.674	180.354	168.112	OK
hsa-miR-4722-3p	MIMAT0019837	171.026	38.7057	36.0785	OK
hsa-miR-4723-5p	MIMAT0019838	1234.73	1102.41	1027.58	OK
hsa-miR-4723-3p	MIMAT0019839	171.578	39.2576	36.5929	OK
hsa-miR-451b	MIMAT0019840	132.977			OK
hsa-miR-4724-5p	MIMAT0019841	141.228	8.90756	8.30296	OK
hsa-miR-4724-3p	MIMAT0019842	135.754			OK
hsa-miR-4725-5p	MIMAT0019843	141.706	9.38601	8.74893	OK
hsa-miR-4725-3p	MIMAT0019844	1014.46	882.141	822.265	OK
hsa-miR-4726-5p	MIMAT0019845	412.855	280.535	261.494	OK
hsa-miR-4726-3p	MIMAT0019846	142.275	9.9547	9.27902	OK
hsa-miR-4727-5p	MIMAT0019847	136.742			OK
hsa-miR-4727-3p	MIMAT0019848	206.742	74.4219	69.3705	OK
hsa-miR-4728-5p	MIMAT0019849	440.736	308.416	287.482	OK
hsa-miR-4728-3p	MIMAT0019850	181.385	49.0646	45.7343	OK
hsa-miR-4729	MIMAT0019851	125.575			OK
hsa-miR-4730	MIMAT0019852	2299.53	2167.21	2020.11	OK
hsa-miR-4731-5p	MIMAT0019853	276.086	143.766	134.008	OK
hsa-miR-4731-3p	MIMAT0019854	160.885	28.5653	26.6264	OK
hsa-miR-4732-5p	MIMAT0019855	203.353	71.0331	66.2117	OK
hsa-miR-4732-3p	MIMAT0019856	158.231	25.9108	24.1521	OK
hsa-miR-4733-5p	MIMAT0019857	135.788			OK
hsa-miR-4733-3p	MIMAT0019858	155.561	23.2413	21.6637	OK
hsa-miR-4734	MIMAT0019859	4067.11	3934.79	3667.71	OK
hsa-miR-4735-5p	MIMAT0019860	134.562			OK
hsa-miR-4735-3p	MIMAT0019861	130.225			OK
hsa-miR-4736	MIMAT0019862	192.617	60.2975	56.2047	OK
hsa-miR-4737	MIMAT0019863	148.7	16.3803	15.2685	OK
hsa-miR-3064-5p	MIMAT0019864	145.165	12.8451	11.9732	OK
hsa-miR-3064-3p	MIMAT0019865	151.79	19.4697	18.1482	OK
hsa-miR-4738-5p	MIMAT0019866	134.228			OK
hsa-miR-4738-3p	MIMAT0019867	185.802	53.4823	49.8522	OK
hsa-miR-4739	MIMAT0019868	5168.16	5035.84	4694.03	OK
hsa-miR-4740-5p	MIMAT0019869	143.615	11.2949	10.5283	OK
hsa-miR-4740-3p	MIMAT0019870	159.824	27.5044	25.6375	OK
hsa-miR-4741	MIMAT0019871	1964.71	1832.39	1708.01	OK
hsa-miR-4742-5p	MIMAT0019872	132.742			OK
hsa-miR-4742-3p	MIMAT0019873	130.757			OK
hsa-miR-4743-5p	MIMAT0019874	204.779	72.4587	67.5405	OK
hsa-miR-4744	MIMAT0019875	126.323			OK
hsa-miR-122b-5p	MIMAT0019876	133.16			OK
hsa-miR-122b-3p	MIMAT0019877	136.511			OK
hsa-miR-4745-5p	MIMAT0019878	2132.58	2000.26	1864.49	OK
hsa-miR-4745-3p	MIMAT0019879	130.408			OK
hsa-miR-4746-5p	MIMAT0019880	159.432	27.1116	25.2713	OK
hsa-miR-4746-3p	MIMAT0019881	230.434	98.114	91.4545	OK
hsa-miR-4747-5p	MIMAT0019882	213.643	81.323	75.8031	OK
hsa-miR-4747-3p	MIMAT0019883	153.638	21.3175	19.8706	OK
hsa-miR-4748	MIMAT0019884	176.233	43.9126	40.932	OK
hsa-miR-4749-5p	MIMAT0019885	703.796	571.476	532.686	OK
hsa-miR-4749-3p	MIMAT0019886	173.903	41.5829	38.7604	OK
hsa-miR-4750-5p	MIMAT0019887	288.837	156.517	145.893	OK
hsa-miR-4751	MIMAT0019888	204.061	71.7409	66.8714	OK
hsa-miR-4752	MIMAT0019889	125.223			OK
hsa-miR-4753-5p	MIMAT0019890	164.667	32.3469	30.1513	OK
hsa-miR-4753-3p	MIMAT0019891	136.247			OK
hsa-miR-371b-5p	MIMAT0019892	258.931	126.611	118.018	OK
hsa-miR-371b-3p	MIMAT0019893	151.007	18.6873	17.4189	OK
hsa-miR-4754	MIMAT0019894	144.041	11.7208	10.9252	OK
hsa-miR-4755-5p	MIMAT0019895	130.473			OK
hsa-miR-4755-3p	MIMAT0019896	134.858			OK
hsa-miR-499b-5p	MIMAT0019897	134.615			OK
hsa-miR-499b-3p	MIMAT0019898	130.098			OK
hsa-miR-4756-5p	MIMAT0019899	162.777	30.4566	28.3894	OK
hsa-miR-4756-3p	MIMAT0019900	138.192	5.87157	5.47304	OK
hsa-miR-4757-5p	MIMAT0019901	128.137			OK
hsa-miR-4757-3p	MIMAT0019902	136.725			OK
hsa-miR-4758-5p	MIMAT0019903	838.922	706.602	658.641	OK
hsa-miR-4758-3p	MIMAT0019904	212.517	80.1967	74.7533	OK
hsa-miR-4759	MIMAT0019905	126.163			OK
hsa-miR-4760-5p	MIMAT0019906	130.279			OK
hsa-miR-4760-3p	MIMAT0019907	128.792			OK
hsa-miR-4761-5p	MIMAT0019908	138.371	6.05149	5.64074	OK
hsa-miR-4761-3p	MIMAT0019909	146.152	13.8322	12.8933	OK
hsa-miR-4762-5p	MIMAT0019910	137.274	4.95416	4.61789	OK
hsa-miR-4762-3p	MIMAT0019911	138.373	6.0528	5.64196	OK
hsa-miR-4763-5p	MIMAT0019912	183.458	51.1378	47.6667	OK
hsa-miR-4763-3p	MIMAT0019913	1044.82	912.501	850.565	OK
hsa-miR-4764-5p	MIMAT0019914	126.583			OK
hsa-miR-4764-3p	MIMAT0019915	139.188	6.86849	6.40229	OK
hsa-miR-4765	MIMAT0019916	127.746			OK
hsa-miR-4766-5p	MIMAT0019917	124.331			OK
hsa-miR-4766-3p	MIMAT0019918	127.481			OK
hsa-miR-4767	MIMAT0019919	159.414	27.0935	25.2545	OK
hsa-miR-4768-5p	MIMAT0019920	123.309			OK
hsa-miR-4768-3p	MIMAT0019921	143.054	10.7339	10.0053	OK
hsa-miR-4769-5p	MIMAT0019922	150.894	18.5735	17.3128	OK
hsa-miR-4769-3p	MIMAT0019923	160.293	27.9731	26.0744	OK
hsa-miR-4770	MIMAT0019924	129.414			OK
hsa-miR-4771	MIMAT0019925	129.81			OK
hsa-miR-4772-5p	MIMAT0019926	129.783			OK
hsa-miR-4772-3p	MIMAT0019927	135.834			OK
hsa-miR-4773	MIMAT0019928	136.604			OK
hsa-miR-4774-5p	MIMAT0019929	124.241			OK
hsa-miR-4774-3p	MIMAT0019930	130.908			OK
hsa-miR-4775	MIMAT0019931	133.876			OK
hsa-miR-4776-5p	MIMAT0019932	202.777	70.457	65.6747	OK
hsa-miR-4776-3p	MIMAT0019933	144.689	12.3689	11.5294	OK
hsa-miR-4777-5p	MIMAT0019934	131.168			OK
hsa-miR-4777-3p	MIMAT0019935	128.153			OK
hsa-miR-4778-5p	MIMAT0019936	130.279			OK
hsa-miR-4778-3p	MIMAT0019937	124.321			OK
hsa-miR-4779	MIMAT0019938	137.548	5.22845	4.87357	OK
hsa-miR-4780	MIMAT0019939	145.9	13.5799	12.6582	OK
hsa-miR-4436b-5p	MIMAT0019940	169.54	37.2201	34.6938	OK
hsa-miR-4436b-3p	MIMAT0019941	171.325	39.0055	36.358	OK
hsa-miR-4781-5p	MIMAT0019942	136.592			OK
hsa-miR-4781-3p	MIMAT0019943	123.473			OK
hsa-miR-4782-5p	MIMAT0019944	133.767			OK
hsa-miR-4782-3p	MIMAT0019945	129.829			OK
hsa-miR-4783-5p	MIMAT0019946	154.215	21.8951	20.409	OK
hsa-miR-4783-3p	MIMAT0019947	199.185	66.8651	62.3266	OK
hsa-miR-4784	MIMAT0019948	159.648	27.3276	25.4728	OK
hsa-miR-4785	MIMAT0019949	136.873			OK
hsa-miR-1245b-5p	MIMAT0019950	134.168			OK
hsa-miR-1245b-3p	MIMAT0019951	130.864			OK
hsa-miR-2467-5p	MIMAT0019952	129.972			OK
hsa-miR-2467-3p	MIMAT0019953	168.986	36.6658	34.1771	OK
hsa-miR-4786-5p	MIMAT0019954	155.874	23.5544	21.9556	OK
hsa-miR-4786-3p	MIMAT0019955	132.279			OK
hsa-miR-4787-5p	MIMAT0019956	12879	12746.7	11881.5	OK
hsa-miR-4787-3p	MIMAT0019957	205.056	72.7357	67.7987	OK
hsa-miR-4788	MIMAT0019958	171.064	38.7444	36.1146	OK
hsa-miR-4789-5p	MIMAT0019959	131.211			OK
hsa-miR-4789-3p	MIMAT0019960	127.291			OK
hsa-miR-4790-5p	MIMAT0019961	133.779			OK
hsa-miR-4790-3p	MIMAT0019962	128.438			OK
hsa-miR-4791	MIMAT0019963	126.58			OK
hsa-miR-4793-5p	MIMAT0019965	140.17	7.84959	7.3168	OK
hsa-miR-4793-3p	MIMAT0019966	141.402	9.08227	8.46581	OK
hsa-miR-4794	MIMAT0019967	130.808			OK
hsa-miR-4795-5p	MIMAT0019968	128.811			OK
hsa-miR-4795-3p	MIMAT0019969	134.5			OK
hsa-miR-4796-5p	MIMAT0019970	132.432			OK
hsa-miR-4796-3p	MIMAT0019971	126.312			OK
hsa-miR-4797-5p	MIMAT0019972	125.314			OK
hsa-miR-4797-3p	MIMAT0019973	127.688			OK
hsa-miR-4798-5p	MIMAT0019974	124.99			OK
hsa-miR-4798-3p	MIMAT0019975	133.163			OK
hsa-miR-4799-5p	MIMAT0019976	135.802			OK
hsa-miR-4799-3p	MIMAT0019977	127.516			OK
hsa-miR-4800-5p	MIMAT0019978	308.911	176.591	164.605	OK
hsa-miR-4800-3p	MIMAT0019979	223.511	91.1909	85.0012	OK
hsa-miR-4801	MIMAT0019980	129.136			OK
hsa-miR-4802-5p	MIMAT0019981	128.503			OK
hsa-miR-4802-3p	MIMAT0019982	129.493			OK
hsa-miR-4803	MIMAT0019983	130.258			OK
hsa-miR-4804-5p	MIMAT0019984	130.786			OK
hsa-miR-4804-3p	MIMAT0019985	148.711	16.3914	15.2788	OK
hsa-miR-4520-2-3p	MIMAT0020300	128.332			OK
hsa-miR-5047	MIMAT0020541	130.992			OK
hsa-miR-642a-3p	MIMAT0020924	459.835	327.515	305.284	OK
hsa-miR-550a-3-5p	MIMAT0020925	169.697	37.3766	34.8396	OK
hsa-miR-4433a-5p	MIMAT0020956	177.37	45.0495	41.9918	OK
hsa-miR-548ah-3p	MIMAT0020957	125.374			OK
hsa-miR-4482-3p	MIMAT0020958	156.474	24.1539	22.5145	OK
hsa-miR-4536-3p	MIMAT0020959	129.502			OK
hsa-miR-4999-5p	MIMAT0021017	127.388			OK
hsa-miR-4999-3p	MIMAT0021018	130.124			OK
hsa-miR-5000-5p	MIMAT0021019	132.408			OK
hsa-miR-5000-3p	MIMAT0021020	128.12			OK
hsa-miR-5001-5p	MIMAT0021021	587.703	455.383	424.473	OK
hsa-miR-5001-3p	MIMAT0021022	145.861	13.5407	12.6216	OK
hsa-miR-5002-5p	MIMAT0021023	127.528			OK
hsa-miR-5002-3p	MIMAT0021024	154.42	22.0999	20.5999	OK
hsa-miR-5003-5p	MIMAT0021025	137.849	5.52895	5.15367	OK
hsa-miR-5003-3p	MIMAT0021026	131.516			OK
hsa-miR-5004-5p	MIMAT0021027	152.509	20.1888	18.8185	OK
hsa-miR-5004-3p	MIMAT0021028	134.599			OK
hsa-miR-548ao-5p	MIMAT0021029	124.02			OK
hsa-miR-548ao-3p	MIMAT0021030	129.811			OK
hsa-miR-5006-5p	MIMAT0021033	162.047	29.7268	27.7091	OK
hsa-miR-5006-3p	MIMAT0021034	137.68	5.35963	4.99584	OK
hsa-miR-5007-5p	MIMAT0021035	133.727			OK
hsa-miR-5007-3p	MIMAT0021036	128.676			OK
hsa-miR-548ap-5p	MIMAT0021037	128.141			OK
hsa-miR-548ap-3p	MIMAT0021038	135.494			OK
hsa-miR-5008-5p	MIMAT0021039	197.36	65.0398	60.6252	OK
hsa-miR-5008-3p	MIMAT0021040	144.263	11.943	11.1323	OK
hsa-miR-5009-5p	MIMAT0021041	128.271			OK
hsa-miR-5009-3p	MIMAT0021042	132.167			OK
hsa-miR-5010-5p	MIMAT0021043	225.345	93.025	86.7109	OK
hsa-miR-5010-3p	MIMAT0021044	145.697	13.3767	12.4688	OK
hsa-miR-5011-5p	MIMAT0021045	132.282			OK
hsa-miR-5011-3p	MIMAT0021046	131.821			OK
hsa-miR-5087	MIMAT0021079	131.392			OK
hsa-miR-5088-5p	MIMAT0021080	301.61	169.29	157.799	OK
hsa-miR-5089-5p	MIMAT0021081	129.674			OK
hsa-miR-5090	MIMAT0021082	476.317	343.997	320.648	OK
hsa-miR-5091	MIMAT0021083	148.705	16.3848	15.2726	OK
hsa-miR-5092	MIMAT0021084	127.38			OK
hsa-miR-5093	MIMAT0021085	142.989	10.6689	9.94475	OK
hsa-miR-5094	MIMAT0021086	129.597			OK
hsa-miR-5186	MIMAT0021116	122.289			OK
hsa-miR-5187-5p	MIMAT0021117	155.668	23.3485	21.7637	OK
hsa-miR-5187-3p	MIMAT0021118	136.778			OK
hsa-miR-5188	MIMAT0021119	135.339			OK
hsa-miR-5189-5p	MIMAT0021120	220.979	88.6591	82.6413	OK
hsa-miR-5190	MIMAT0021121	150.664	18.3438	17.0987	OK
hsa-miR-5191	MIMAT0021122	125.422			OK
hsa-miR-5192	MIMAT0021123	148.106	15.7859	14.7144	OK
hsa-miR-5193	MIMAT0021124	151.68	19.3601	18.046	OK
hsa-miR-5194	MIMAT0021125	135.384			OK
hsa-miR-5195-5p	MIMAT0021126	139.067	6.74697	6.28901	OK
hsa-miR-5195-3p	MIMAT0021127	235.862	103.542	96.5144	OK
hsa-miR-5196-5p	MIMAT0021128	285.886	153.566	143.142	OK
hsa-miR-5196-3p	MIMAT0021129	154.594	22.2742	20.7623	OK
hsa-miR-5197-5p	MIMAT0021130	129.759			OK
hsa-miR-5197-3p	MIMAT0021131	127.195			OK
hsa-miR-4524b-5p	MIMAT0022255	131.822			OK
hsa-miR-4524b-3p	MIMAT0022256	129.017			OK
hsa-miR-5571-5p	MIMAT0022257	136.41			OK
hsa-miR-5571-3p	MIMAT0022258	135.959			OK
hsa-miR-5100	MIMAT0022259	2337.04	2204.72	2055.08	OK
hsa-miR-5572	MIMAT0022260	266.35	134.03	124.933	OK
hsa-miR-548aq-5p	MIMAT0022263	129.32			OK
hsa-miR-548aq-3p	MIMAT0022264	133.638			OK
hsa-miR-548ar-5p	MIMAT0022265	125.693			OK
hsa-miR-548ar-3p	MIMAT0022266	130.915			OK
hsa-miR-548as-5p	MIMAT0022267	124.927			OK
hsa-miR-548as-3p	MIMAT0022268	129.801			OK
hsa-miR-5579-5p	MIMAT0022269	129.702			OK
hsa-miR-5579-3p	MIMAT0022270	125.361			OK
hsa-miR-664b-5p	MIMAT0022271	137.845	5.52527	5.15024	OK
hsa-miR-664b-3p	MIMAT0022272	151.903	19.5829	18.2537	OK
hsa-miR-5580-5p	MIMAT0022273	132.345			OK
hsa-miR-5580-3p	MIMAT0022274	143.72	11.3997	10.6259	OK
hsa-miR-5581-5p	MIMAT0022275	137			OK
hsa-miR-5581-3p	MIMAT0022276	144.768	12.4483	11.6034	OK
hsa-miR-548at-5p	MIMAT0022277	125.696			OK
hsa-miR-548at-3p	MIMAT0022278	128.614			OK
hsa-miR-5582-5p	MIMAT0022279	135.688			OK
hsa-miR-5582-3p	MIMAT0022280	126.924			OK
hsa-miR-5583-5p	MIMAT0022281	128.66			OK
hsa-miR-5583-3p	MIMAT0022282	123.259			OK
hsa-miR-5584-5p	MIMAT0022283	134.016			OK
hsa-miR-5584-3p	MIMAT0022284	140.815	8.49521	7.91859	OK
hsa-miR-5585-5p	MIMAT0022285	128.351			OK
hsa-miR-5585-3p	MIMAT0022286	158.347	26.0269	24.2603	OK
hsa-miR-5586-5p	MIMAT0022287	131.947			OK
hsa-miR-5586-3p	MIMAT0022288	128.481			OK
hsa-miR-5587-5p	MIMAT0022289	138.438	6.11783	5.70258	OK
hsa-miR-5587-3p	MIMAT0022290	149.573	17.2529	16.0819	OK
hsa-miR-548au-5p	MIMAT0022291	128.307			OK
hsa-miR-548au-3p	MIMAT0022292	132.175			OK
hsa-miR-1295b-5p	MIMAT0022293	130.459			OK
hsa-miR-1295b-3p	MIMAT0022294	130.506			OK
hsa-miR-5588-5p	MIMAT0022295	135.925			OK
hsa-miR-5588-3p	MIMAT0022296	138.257	5.9369	5.53393	OK
hsa-miR-5589-5p	MIMAT0022297	162.811	30.4913	28.4217	OK
hsa-miR-5589-3p	MIMAT0022298	132.758			OK
hsa-miR-5590-5p	MIMAT0022299	130.179			OK
hsa-miR-5590-3p	MIMAT0022300	126.296			OK
hsa-miR-5591-5p	MIMAT0022301	139.319	6.99939	6.5243	OK
hsa-miR-5591-3p	MIMAT0022302	134.656			OK
hsa-miR-548av-5p	MIMAT0022303	130.869			OK
hsa-miR-548av-3p	MIMAT0022304	132.68			OK
hsa-miR-5680	MIMAT0022468	125.475			OK
hsa-miR-5681a	MIMAT0022469	134.492			OK
hsa-miR-5682	MIMAT0022470	130.515			OK
hsa-miR-548aw	MIMAT0022471	125.001			OK
hsa-miR-5683	MIMAT0022472	128.719			OK
hsa-miR-5684	MIMAT0022473	145.844	13.5236	12.6057	OK
hsa-miR-548ax	MIMAT0022474	128.971			OK
hsa-miR-5685	MIMAT0022475	141.892	9.57239	8.92266	OK
hsa-miR-5692c	MIMAT0022476	127.595			OK
hsa-miR-5687	MIMAT0022478	128.533			OK
hsa-miR-5688	MIMAT0022479	128.291			OK
hsa-miR-5681b	MIMAT0022480	137.518	5.1978	4.845	OK
hsa-miR-5689	MIMAT0022481	127.672			OK
hsa-miR-5690	MIMAT0022482	128.843			OK
hsa-miR-5691	MIMAT0022483	136.777			OK
hsa-miR-5692a	MIMAT0022484	124.478			OK
hsa-miR-4666b	MIMAT0022485	126.265			OK
hsa-miR-5693	MIMAT0022486	125.148			OK
hsa-miR-5694	MIMAT0022487	132.107			OK
hsa-miR-5695	MIMAT0022488	130.687			OK
hsa-miR-5696	MIMAT0022489	135.46			OK
hsa-miR-5697	MIMAT0022490	123.606			OK
hsa-miR-5698	MIMAT0022491	332.974	200.654	187.034	OK
hsa-miR-5699-3p	MIMAT0022492	135.112			OK
hsa-miR-5700	MIMAT0022493	127.197			OK
hsa-miR-5701	MIMAT0022494	129.307			OK
hsa-miR-5702	MIMAT0022495	131.301			OK
hsa-miR-5703	MIMAT0022496	193.624	61.3045	57.1434	OK
hsa-miR-5692b	MIMAT0022497	123.529			OK
hsa-miR-5704	MIMAT0022498	129.673			OK
hsa-miR-5705	MIMAT0022499	157.107	24.7868	23.1044	OK
hsa-miR-5706	MIMAT0022500	127.231			OK
hsa-miR-5707	MIMAT0022501	124.519			OK
hsa-miR-5708	MIMAT0022502	153.995	21.6747	20.2035	OK
hsa-miR-197-5p	MIMAT0022691	546.171	413.851	385.761	OK
hsa-miR-181b-3p	MIMAT0022692	129.977			OK
hsa-miR-204-3p	MIMAT0022693	2782.51	2650.19	2470.3	OK
hsa-miR-211-3p	MIMAT0022694	340.754	208.434	194.286	OK
hsa-miR-212-5p	MIMAT0022695	137.253	4.93258	4.59778	OK
hsa-miR-301a-5p	MIMAT0022696	136.269			OK
hsa-miR-382-3p	MIMAT0022697	133.799			OK
hsa-miR-345-3p	MIMAT0022698	197.884	65.5639	61.1137	OK
hsa-miR-450a-1-3p	MIMAT0022700	128.217			OK
hsa-miR-506-5p	MIMAT0022701	126.113			OK
hsa-miR-514a-5p	MIMAT0022702	130.262			OK
hsa-miR-539-3p	MIMAT0022705	132.891			OK
hsa-miR-561-5p	MIMAT0022706	127.543			OK
hsa-miR-584-3p	MIMAT0022708	139.409	7.08902	6.60785	OK
hsa-miR-652-5p	MIMAT0022709	273.609	141.289	131.699	OK
hsa-miR-659-5p	MIMAT0022710	126.11			OK
hsa-miR-660-3p	MIMAT0022711	134.075			OK
hsa-miR-1271-3p	MIMAT0022712	127.652			OK
hsa-miR-1185-2-3p	MIMAT0022713	188.247	55.9269	52.1308	OK
hsa-miR-766-5p	MIMAT0022714	136.852			OK
hsa-miR-873-3p	MIMAT0022717	150.77	18.45	17.1977	OK
hsa-miR-1285-5p	MIMAT0022719	131.348			OK
hsa-miR-1304-3p	MIMAT0022720	155.07	22.7497	21.2056	OK
hsa-miR-1247-3p	MIMAT0022721	316.389	184.069	171.575	OK
hsa-miR-548g-5p, hsa-miR-548x-5p, hsa-miR-548aj-5p	MIMAT0022722, MIMAT0022733, MIMAT0022739	126.165			OK
hsa-miR-1277-5p	MIMAT0022724	133.11			OK
hsa-miR-1255b-2-3p	MIMAT0022725	138.276	5.95617	5.55189	OK
hsa-miR-1306-5p	MIMAT0022726	162.899	30.5794	28.5038	OK
hsa-miR-1307-5p	MIMAT0022727	146.44	14.1196	13.1612	OK
hsa-miR-513c-3p	MIMAT0022728	134.761			OK
hsa-miR-3184-3p	MIMAT0022731	166.67	34.35	32.0185	OK
hsa-miR-3191-5p	MIMAT0022732	155.97	23.6497	22.0445	OK
hsa-miR-374c-3p	MIMAT0022735	137.666	5.34612	4.98325	OK
hsa-miR-642b-5p	MIMAT0022736	149.343	17.023	15.8675	OK
hsa-miR-550b-2-5p	MIMAT0022737	139	6.68027	6.22684	OK
hsa-miR-3529-3p	MIMAT0022741	132.148			OK
hsa-miR-365b-5p	MIMAT0022833	187.357	55.0369	51.3012	OK
hsa-miR-1185-1-3p	MIMAT0022838	228.308	95.988	89.4727	OK
hsa-miR-3190-3p	MIMAT0022839	172.099	39.7791	37.079	OK
hsa-miR-98-3p	MIMAT0022842	140.834	8.51436	7.93644	OK
hsa-miR-216a-3p	MIMAT0022844	135.773			OK
hsa-miR-376c-5p	MIMAT0022861	122.684			OK
hsa-miR-381-5p	MIMAT0022862	128.941			OK
hsa-miR-376b-5p	MIMAT0022923	132.321			OK
hsa-miR-495-5p	MIMAT0022924	130.788			OK
hsa-miR-503-3p	MIMAT0022925	156.35	24.0305	22.3994	OK
hsa-miR-376a-2-5p	MIMAT0022928	127.469			OK
hsa-miR-758-5p	MIMAT0022929	140.144	7.82427	7.29319	OK
hsa-miR-937-5p	MIMAT0022938	783.722	651.402	607.188	OK
hsa-miR-939-3p	MIMAT0022939	155.664	23.3444	21.7599	OK
hsa-miR-1178-5p	MIMAT0022940	131.38			OK
hsa-miR-1227-5p	MIMAT0022941	1306.09	1173.77	1094.1	OK
hsa-miR-1229-5p	MIMAT0022942	428.895	296.575	276.445	OK
hsa-miR-1233-5p	MIMAT0022943	1981.29	1848.97	1723.47	OK
hsa-miR-1236-5p	MIMAT0022945	200.633	68.313	63.6763	OK
hsa-miR-1237-5p	MIMAT0022946	5674.35	5542.03	5165.86	OK
hsa-miR-1238-5p	MIMAT0022947	255.423	123.103	114.747	OK
hsa-miR-1292-3p	MIMAT0022948	181.58	49.2598	45.9162	OK
hsa-miR-3606-3p	MIMAT0022965	125.993			OK
hsa-miR-3617-3p	MIMAT0022966	151.232	18.9121	17.6285	OK
hsa-miR-3620-5p	MIMAT0022967	593.742	461.422	430.102	OK
hsa-miR-3927-5p	MIMAT0022970	135.899			OK
hsa-miR-3934-3p	MIMAT0022975	138.699	6.37926	5.94626	OK
hsa-miR-4632-5p	MIMAT0022977	976.497	844.177	786.878	OK
hsa-miR-4743-3p	MIMAT0022978	128.852			OK
hsa-miR-4750-3p	MIMAT0022979	154.276	21.9563	20.466	OK
hsa-miR-5089-3p	MIMAT0022984	131.883			OK
hsa-miR-5739	MIMAT0023116	388.048	255.729	238.371	OK
hsa-miR-5787	MIMAT0023252	7600.56	7468.24	6961.33	OK
hsa-miR-6068	MIMAT0023693	203.265	70.945	66.1296	OK
hsa-miR-6069	MIMAT0023694	163.668	31.3481	29.2204	OK
hsa-miR-6070	MIMAT0023695	137.545	5.22471	4.87008	OK
hsa-miR-6071	MIMAT0023696	149.634	17.3137	16.1386	OK
hsa-miR-6072	MIMAT0023697	149.195	16.8754	15.73	OK
hsa-miR-6073	MIMAT0023698	180.501	48.1806	44.9103	OK
hsa-miR-6074	MIMAT0023699	138.124	5.80435	5.41038	OK
hsa-miR-6075	MIMAT0023700	725.182	592.862	552.622	OK
hsa-miR-6076	MIMAT0023701	355.582	223.262	208.108	OK
hsa-miR-6077	MIMAT0023702	144.163	11.8434	11.0395	OK
hsa-miR-6078	MIMAT0023703	132.881			OK
hsa-miR-6079	MIMAT0023704	126.067			OK
hsa-miR-6080	MIMAT0023705	144.865	12.5447	11.6932	OK
hsa-miR-6081	MIMAT0023706	153.122	20.8021	19.3902	OK
hsa-miR-6082	MIMAT0023707	131.045			OK
hsa-miR-6083	MIMAT0023708	157.477	25.1567	23.4492	OK
hsa-miR-6084	MIMAT0023709	137.826	5.50564	5.13194	OK
hsa-miR-6085	MIMAT0023710	2260.41	2128.09	1983.64	OK
hsa-miR-6086	MIMAT0023711	253.026	120.706	112.513	OK
hsa-miR-6088	MIMAT0023713	2148.45	2016.13	1879.28	OK
hsa-miR-6089	MIMAT0023714	11441.6	11309.3	10541.6	OK
hsa-miR-6090	MIMAT0023715	9677.7	9545.38	8897.48	OK
hsa-miR-6124	MIMAT0024597	384.518	252.198	235.08	OK
hsa-miR-6125	MIMAT0024598	5010.98	4878.66	4547.52	OK
hsa-miR-6126	MIMAT0024599	1822.83	1690.51	1575.77	OK
hsa-miR-6127	MIMAT0024610	240.349	108.029	100.697	OK
hsa-miR-6128	MIMAT0024611	126.039			OK
hsa-miR-378j	MIMAT0024612	133.209			OK
hsa-miR-6129	MIMAT0024613	135.071			OK
hsa-miR-6130	MIMAT0024614	141.618	9.29781	8.66672	OK
hsa-miR-6131	MIMAT0024615	2962.08	2829.76	2637.69	OK
hsa-miR-6132	MIMAT0024616	592.466	460.146	428.913	OK
hsa-miR-6133	MIMAT0024617	156.783	24.4634	22.803	OK
hsa-miR-6134	MIMAT0024618	138.103	5.78343	5.39088	OK
hsa-miR-6165	MIMAT0024782	286.539	154.219	143.751	OK
hsa-miR-6499-5p	MIMAT0025450	146.606	14.2864	13.3167	OK
hsa-miR-6499-3p	MIMAT0025451	136.046			OK
hsa-miR-548ay-5p	MIMAT0025452	123.356			OK
hsa-miR-548ay-3p	MIMAT0025453	132.246			OK
hsa-miR-6500-5p	MIMAT0025454	127.865			OK
hsa-miR-6500-3p	MIMAT0025455	138.772	6.45182	6.0139	OK
hsa-miR-548az-5p	MIMAT0025456	122.668			OK
hsa-miR-548az-3p	MIMAT0025457	135.593			OK
hsa-miR-6501-5p	MIMAT0025458	149.015	16.6955	15.5622	OK
hsa-miR-6501-3p	MIMAT0025459	213.2	80.8803	75.3905	OK
hsa-miR-6502-5p	MIMAT0025460	127.814			OK
hsa-miR-6502-3p	MIMAT0025461	128.485			OK
hsa-miR-6503-5p	MIMAT0025462	132.443			OK
hsa-miR-6503-3p	MIMAT0025463	149.482	17.162	15.9971	OK
hsa-miR-6504-5p	MIMAT0025464	134.868			OK
hsa-miR-6504-3p	MIMAT0025465	136.025			OK
hsa-miR-6505-5p	MIMAT0025466	132.927			OK
hsa-miR-6505-3p	MIMAT0025467	127.564			OK
hsa-miR-6506-5p	MIMAT0025468	126.722			OK
hsa-miR-6506-3p	MIMAT0025469	124.183			OK
hsa-miR-6507-5p	MIMAT0025470	165.944	33.6243	31.3421	OK
hsa-miR-6507-3p	MIMAT0025471	132.957			OK
hsa-miR-6508-5p	MIMAT0025472	144.31	11.9899	11.1761	OK
hsa-miR-6508-3p	MIMAT0025473	131.87			OK
hsa-miR-6509-5p	MIMAT0025474	136.303			OK
hsa-miR-6509-3p	MIMAT0025475	146.986	14.6655	13.6701	OK
hsa-miR-6510-5p	MIMAT0025476	247.137	114.817	107.024	OK
hsa-miR-6510-3p	MIMAT0025477	139.816	7.49586	6.98707	OK
hsa-miR-6511a-5p	MIMAT0025478	370.369	238.049	221.891	OK
hsa-miR-6511a-3p	MIMAT0025479	159.478	27.1579	25.3145	OK
hsa-miR-6512-5p	MIMAT0025480	121.801			OK
hsa-miR-6512-3p	MIMAT0025481	141.323	9.00318	8.39208	OK
hsa-miR-6513-5p	MIMAT0025482	134.996			OK
hsa-miR-6513-3p	MIMAT0025483	136.518			OK
hsa-miR-6514-5p	MIMAT0025484	133.142			OK
hsa-miR-6514-3p	MIMAT0025485	153.06	20.7405	19.3327	OK
hsa-miR-6515-5p	MIMAT0025486	244.195	111.875	104.281	OK
hsa-miR-6515-3p	MIMAT0025487	272.065	139.745	130.259	OK
hsa-miR-6715a-3p	MIMAT0025841	133.556			OK
hsa-miR-6715b-5p	MIMAT0025842	166.03	33.7102	31.4221	OK
hsa-miR-6715b-3p	MIMAT0025843	133.328			OK
hsa-miR-6716-5p	MIMAT0025844	293.848	161.528	150.564	OK
hsa-miR-6716-3p	MIMAT0025845	146.772	14.4516	13.4707	OK
hsa-miR-6717-5p	MIMAT0025846	490.226	357.906	333.613	OK
hsa-miR-6511b-5p	MIMAT0025847	289.935	157.615	146.916	OK
hsa-miR-6511b-3p	MIMAT0025848	162.332	30.0121	27.975	OK
hsa-miR-6718-5p	MIMAT0025849	155.761	23.4415	21.8504	OK
hsa-miR-6719-3p	MIMAT0025850	130.657			OK
hsa-miR-6720-3p	MIMAT0025851	135.827			OK
hsa-miR-6721-5p	MIMAT0025852	458.519	326.199	304.058	OK
hsa-miR-6722-5p	MIMAT0025853	220.57	88.2503	82.2603	OK
hsa-miR-6722-3p	MIMAT0025854	959.164	826.844	770.721	OK
hsa-miR-6724-5p	MIMAT0025856	1261.86	1129.54	1052.87	OK
hsa-miR-892c-5p	MIMAT0025857	137.233	4.91272	4.57926	OK
hsa-miR-892c-3p	MIMAT0025858	134.439			OK
hsa-let-7c-3p	MIMAT0026472	142.457	10.1373	9.4492	OK
hsa-miR-95-5p	MIMAT0026473	128.736			OK
hsa-miR-208a-5p	MIMAT0026474	154.402	22.0817	20.5829	OK
hsa-miR-210-5p	MIMAT0026475	188.91	56.5904	52.7493	OK
hsa-miR-215-3p	MIMAT0026476	137.786	5.46651	5.09547	OK
hsa-miR-128-1-5p	MIMAT0026477	546.734	414.414	386.286	OK
hsa-miR-133a-5p	MIMAT0026478	136.577			OK
hsa-miR-152-5p	MIMAT0026479	132.82			OK
hsa-miR-153-5p	MIMAT0026480	130.239			OK
hsa-miR-134-3p	MIMAT0026481	144.379	12.0585	11.2401	OK
[truncated: 1,201 more rows]

## Sheet: CPP_Data3
Name	ID	Raw data	BG subtraction	global normalization	Flag
hsa-let-7a-5p	MIMAT0000062	489.454	358.088	268.808	OK
hsa-let-7b-5p	MIMAT0000063	394.744	263.378	197.711	OK
hsa-let-7c-5p	MIMAT0000064	355.234	223.867	168.052	OK
hsa-let-7d-5p	MIMAT0000065	435.629	304.262	228.402	OK
hsa-let-7e-5p	MIMAT0000066	256.929	125.563	94.2567	OK
hsa-let-7f-5p	MIMAT0000067	354.05	222.684	167.163	OK
hsa-miR-15a-5p	MIMAT0000068	221.498	90.1321	67.6599	OK
hsa-miR-16-5p	MIMAT0000069	751.06	619.694	465.188	OK
hsa-miR-17-5p	MIMAT0000070	418.032	286.665	215.192	OK
hsa-miR-17-3p	MIMAT0000071	132.634			OK
hsa-miR-18a-5p	MIMAT0000072	152.038	20.6714	15.5175	OK
hsa-miR-19a-3p	MIMAT0000073	173.416	42.0497	31.5657	OK
hsa-miR-19b-3p	MIMAT0000074	258.457	127.09	95.4034	OK
hsa-miR-20a-5p	MIMAT0000075	331.589	200.223	150.302	OK
hsa-miR-21-5p	MIMAT0000076	296.802	165.436	124.188	OK
hsa-miR-22-3p	MIMAT0000077	360.061	228.695	171.676	OK
hsa-miR-23a-3p	MIMAT0000078	513.631	382.264	286.956	OK
hsa-miR-24-1-5p	MIMAT0000079	130.429			OK
hsa-miR-24-3p	MIMAT0000080	844.262	712.896	535.153	OK
hsa-miR-25-3p	MIMAT0000081	225.671	94.3048	70.7923	OK
hsa-miR-26a-5p	MIMAT0000082	599.099	467.733	351.115	OK
hsa-miR-26b-5p	MIMAT0000083	236.4	105.034	78.8463	OK
hsa-miR-27a-3p	MIMAT0000084	217.931	86.5642	64.9815	OK
hsa-miR-28-5p	MIMAT0000085	175.257	43.8904	32.9474	OK
hsa-miR-29a-3p	MIMAT0000086	157.861	26.4946	19.8888	OK
hsa-miR-30a-5p	MIMAT0000087	225.544	94.1774	70.6966	OK
hsa-miR-30a-3p	MIMAT0000088	133.632			OK
hsa-miR-31-5p	MIMAT0000089	131.217			OK
hsa-miR-32-5p	MIMAT0000090	129.875			OK
hsa-miR-33a-5p	MIMAT0000091	135.693			OK
hsa-miR-92a-3p	MIMAT0000092	573.994	442.627	332.269	OK
hsa-miR-93-5p	MIMAT0000093	312.058	180.691	135.64	OK
hsa-miR-95-3p	MIMAT0000094	132.478			OK
hsa-miR-96-5p	MIMAT0000095	138.209	6.84303	5.13689	OK
hsa-miR-98-5p	MIMAT0000096	143.566	12.1996	9.15796	OK
hsa-miR-99a-5p	MIMAT0000097	131.243			OK
hsa-miR-100-5p	MIMAT0000098	137.081	5.71511	4.29019	OK
hsa-miR-101-3p	MIMAT0000099	134.382			OK
hsa-miR-29b-3p	MIMAT0000100	141.63	10.2633	7.70442	OK
hsa-miR-103a-3p	MIMAT0000101	427.853	296.487	222.565	OK
hsa-miR-105-5p	MIMAT0000102	132.669			OK
hsa-miR-106a-5p	MIMAT0000103	391.792	260.426	195.495	OK
hsa-miR-107	MIMAT0000104	365.872	234.505	176.037	OK
hsa-miR-192-5p	MIMAT0000222	160.986	29.6194	22.2346	OK
hsa-miR-196a-5p	MIMAT0000226	129.533			OK
hsa-miR-197-3p	MIMAT0000227	179.06	47.6937	35.8025	OK
hsa-miR-198	MIMAT0000228	163.85	32.4832	24.3843	OK
hsa-miR-199a-5p	MIMAT0000231	174.464	43.0982	32.3527	OK
hsa-miR-199a-3p, hsa-miR-199b-3p	MIMAT0000232, MIMAT0004563	181.202	49.8352	37.41	OK
hsa-miR-208a-3p	MIMAT0000241	135.948			OK
hsa-miR-129-5p	MIMAT0000242	143.685	12.319	9.24758	OK
hsa-miR-148a-3p	MIMAT0000243	139.079	7.71224	5.78938	OK
hsa-miR-30c-5p	MIMAT0000244	225.106	93.7401	70.3683	OK
hsa-miR-30d-5p	MIMAT0000245	264.855	133.489	100.207	OK
hsa-miR-139-5p	MIMAT0000250	132.128			OK
hsa-miR-147a	MIMAT0000251	135.388			OK
hsa-miR-7-5p	MIMAT0000252	122.861			OK
hsa-miR-10a-5p	MIMAT0000253	134.219			OK
hsa-miR-10b-5p	MIMAT0000254	135.447			OK
hsa-miR-34a-5p	MIMAT0000255	134.701			OK
hsa-miR-181a-5p	MIMAT0000256	206.786	75.4197	56.6156	OK
hsa-miR-181b-5p	MIMAT0000257	138.272	6.90614	5.18426	OK
hsa-miR-181c-5p	MIMAT0000258	149.561	18.1946	13.6583	OK
hsa-miR-182-5p	MIMAT0000259	130.974			OK
hsa-miR-182-3p	MIMAT0000260	130.179			OK
hsa-miR-183-5p	MIMAT0000261	127.893			OK
hsa-miR-187-3p	MIMAT0000262	140.116	8.74963	6.56813	OK
hsa-miR-199b-5p	MIMAT0000263	136.215			OK
hsa-miR-203a-3p	MIMAT0000264	129.903			OK
hsa-miR-204-5p	MIMAT0000265	143.165	11.799	8.85718	OK
hsa-miR-205-5p	MIMAT0000266	146.545	15.1784	11.3941	OK
hsa-miR-210-3p	MIMAT0000267	156.559	25.1925	18.9113	OK
hsa-miR-211-5p	MIMAT0000268	154.344	22.9772	17.2484	OK
hsa-miR-212-3p	MIMAT0000269	145.185	13.8188	10.3734	OK
hsa-miR-181a-3p	MIMAT0000270	132.33			OK
hsa-miR-214-3p	MIMAT0000271	243.431	112.064	84.1238	OK
hsa-miR-215-5p	MIMAT0000272	137.47	6.10326	4.58156	OK
hsa-miR-216a-5p	MIMAT0000273	127.702			OK
hsa-miR-217-5p	MIMAT0000274	130.344			OK
hsa-miR-218-5p	MIMAT0000275	128.043			OK
hsa-miR-219a-5p	MIMAT0000276	127.644			OK
hsa-miR-221-3p	MIMAT0000278	308.866	177.5	133.244	OK
hsa-miR-222-3p	MIMAT0000279	185.313	53.9462	40.4961	OK
hsa-miR-223-3p	MIMAT0000280	1130.58	999.213	750.084	OK
hsa-miR-224-5p	MIMAT0000281	130.285			OK
hsa-miR-200b-3p	MIMAT0000318	133.902			OK
hsa-let-7g-5p	MIMAT0000414	246.894	115.528	86.7236	OK
hsa-let-7i-5p	MIMAT0000415	242.608	111.242	83.5064	OK
hsa-miR-1-3p	MIMAT0000416	131.324			OK
hsa-miR-15b-5p	MIMAT0000417	235.642	104.276	78.2771	OK
hsa-miR-23b-3p	MIMAT0000418	429.716	298.349	223.963	OK
hsa-miR-27b-3p	MIMAT0000419	178.73	47.3641	35.555	OK
hsa-miR-30b-5p	MIMAT0000420	216.593	85.2268	63.9776	OK
hsa-miR-122-5p	MIMAT0000421	351.831	220.465	165.497	OK
hsa-miR-124-3p	MIMAT0000422	150.055	18.6884	14.0289	OK
hsa-miR-125b-5p	MIMAT0000423	154.964	23.5979	17.7143	OK
hsa-miR-128-3p	MIMAT0000424	144.317	12.9503	9.72143	OK
hsa-miR-130a-3p	MIMAT0000425	172.637	41.2708	30.9809	OK
hsa-miR-132-3p	MIMAT0000426	132.361			OK
hsa-miR-133a-3p	MIMAT0000427	137.842	6.4757	4.86115	OK
hsa-miR-135a-5p	MIMAT0000428	124.294			OK
hsa-miR-137-3p	MIMAT0000429	131.061			OK
hsa-miR-138-5p	MIMAT0000430	143.137	11.7705	8.83578	OK
hsa-miR-140-5p	MIMAT0000431	138.934	7.56807	5.68116	OK
hsa-miR-141-3p	MIMAT0000432	127.765			OK
hsa-miR-142-5p	MIMAT0000433	152.443	21.0762	15.8214	OK
hsa-miR-142-3p	MIMAT0000434	174.203	42.837	32.1567	OK
hsa-miR-143-3p	MIMAT0000435	139.562	8.19579	6.15237	OK
hsa-miR-144-3p	MIMAT0000436	166.081	34.7148	26.0595	OK
hsa-miR-145-5p	MIMAT0000437	171.407	40.041	30.0578	OK
hsa-miR-152-3p	MIMAT0000438	132.999			OK
hsa-miR-153-3p	MIMAT0000439	131.249			OK
hsa-miR-191-5p	MIMAT0000440	233.379	102.012	76.5781	OK
hsa-miR-9-5p	MIMAT0000441	128.323			OK
hsa-miR-9-3p	MIMAT0000442	125.94			OK
hsa-miR-125a-5p	MIMAT0000443	165.686	34.3199	25.7631	OK
hsa-miR-126-5p	MIMAT0000444	166.953	35.5868	26.7141	OK
hsa-miR-126-3p	MIMAT0000445	361.909	230.543	173.063	OK
hsa-miR-127-3p	MIMAT0000446	133.178			OK
hsa-miR-134-5p	MIMAT0000447	156.032	24.6657	18.5159	OK
hsa-miR-136-5p	MIMAT0000448	128.902			OK
hsa-miR-146a-5p	MIMAT0000449	237.832	106.466	79.9213	OK
hsa-miR-149-5p	MIMAT0000450	160.661	29.2945	21.9906	OK
hsa-miR-150-5p	MIMAT0000451	198.803	67.4364	50.6228	OK
hsa-miR-154-5p	MIMAT0000452	139.568	8.20179	6.15688	OK
hsa-miR-154-3p	MIMAT0000453	123.469			OK
hsa-miR-184	MIMAT0000454	165.171	33.8046	25.3762	OK
hsa-miR-185-5p	MIMAT0000455	233.324	101.958	76.537	OK
hsa-miR-186-5p	MIMAT0000456	166.431	35.0642	26.3218	OK
hsa-miR-188-5p	MIMAT0000457	174.858	43.4912	32.6477	OK
hsa-miR-190a-5p	MIMAT0000458	122.646			OK
hsa-miR-193a-3p	MIMAT0000459	132.791			OK
hsa-miR-194-5p	MIMAT0000460	136.619			OK
hsa-miR-195-5p	MIMAT0000461	177.391	46.0246	34.5495	OK
hsa-miR-206	MIMAT0000462	136.152			OK
hsa-miR-320a-3p	MIMAT0000510	244.717	113.351	85.0898	OK
hsa-miR-200c-3p	MIMAT0000617	130.633			OK
hsa-miR-155-5p	MIMAT0000646	140.176	8.80942	6.61301	OK
hsa-miR-106b-5p	MIMAT0000680	187.49	56.1241	42.1309	OK
hsa-miR-29c-3p	MIMAT0000681	151.144	19.778	14.8468	OK
hsa-miR-200a-3p	MIMAT0000682	134.293			OK
hsa-miR-302a-5p	MIMAT0000683	130.3			OK
hsa-miR-302a-3p	MIMAT0000684	131.077			OK
hsa-miR-34b-5p	MIMAT0000685	131.556			OK
hsa-miR-34c-5p	MIMAT0000686	130.184			OK
hsa-miR-299-3p	MIMAT0000687	132.806			OK
hsa-miR-301a-3p	MIMAT0000688	136.511			OK
hsa-miR-99b-5p	MIMAT0000689	153.295	21.9282	16.4609	OK
hsa-miR-296-5p	MIMAT0000690	317.183	185.816	139.488	OK
hsa-miR-130b-3p	MIMAT0000691	147.292	15.9259	11.9551	OK
hsa-miR-30e-5p	MIMAT0000692	182.426	51.0599	38.3294	OK
hsa-miR-30e-3p	MIMAT0000693	141.763	10.397	7.8048	OK
hsa-miR-361-5p	MIMAT0000703	150.869	19.5023	14.6398	OK
hsa-miR-362-5p	MIMAT0000705	127.19			OK
hsa-miR-363-3p	MIMAT0000707	146.923	15.5568	11.6781	OK
hsa-miR-365a-3p, hsa-miR-365b-3p	MIMAT0000710, MIMAT0022834	141.061	9.69511	7.27787	OK
hsa-miR-302b-5p	MIMAT0000714	128.78			OK
hsa-miR-302b-3p	MIMAT0000715	127.696			OK
hsa-miR-302c-5p	MIMAT0000716	184.789	53.4229	40.1032	OK
hsa-miR-302c-3p	MIMAT0000717	129.914			OK
hsa-miR-302d-3p	MIMAT0000718	128.564			OK
hsa-miR-367-3p	MIMAT0000719	125.015			OK
hsa-miR-376c-3p	MIMAT0000720	129.067			OK
hsa-miR-369-3p	MIMAT0000721	128.707			OK
hsa-miR-370-3p	MIMAT0000722	238.983	107.617	80.7853	OK
hsa-miR-371a-3p	MIMAT0000723	132.368			OK
hsa-miR-372-3p	MIMAT0000724	125.468			OK
hsa-miR-373-5p	MIMAT0000725	166.832	35.466	26.6234	OK
hsa-miR-373-3p	MIMAT0000726	138.841	7.47479	5.61113	OK
hsa-miR-374a-5p	MIMAT0000727	137.413	6.04662	4.53904	OK
hsa-miR-375-3p	MIMAT0000728	130.738			OK
hsa-miR-376a-3p	MIMAT0000729	137.865	6.4984	4.87819	OK
hsa-miR-377-3p	MIMAT0000730	130.256			OK
hsa-miR-378a-5p	MIMAT0000731	132.659			OK
hsa-miR-378a-3p	MIMAT0000732	143.772	12.4057	9.31268	OK
hsa-miR-379-5p	MIMAT0000733	144.99	13.6239	10.2271	OK
hsa-miR-380-5p	MIMAT0000734	130.146			OK
hsa-miR-380-3p	MIMAT0000735	134.012			OK
hsa-miR-381-3p	MIMAT0000736	137.932	6.56595	4.92889	OK
hsa-miR-382-5p	MIMAT0000737	134.541			OK
hsa-miR-383-5p	MIMAT0000738	129.897			OK
hsa-miR-340-3p	MIMAT0000750	134.979			OK
hsa-miR-330-3p	MIMAT0000751	149.432	18.0658	13.5615	OK
hsa-miR-328-3p	MIMAT0000752	176.811	45.4445	34.114	OK
hsa-miR-342-3p	MIMAT0000753	187.034	55.668	41.7885	OK
hsa-miR-337-3p	MIMAT0000754	142.493	11.1269	8.35269	OK
hsa-miR-323a-3p	MIMAT0000755	134.348			OK
hsa-miR-326	MIMAT0000756	162.696	31.3296	23.5183	OK
hsa-miR-151a-3p	MIMAT0000757	170.529	39.1622	29.3981	OK
hsa-miR-135b-5p	MIMAT0000758	129.893			OK
hsa-miR-148b-3p	MIMAT0000759	151.921	20.5551	15.4302	OK
hsa-miR-331-3p	MIMAT0000760	150.559	19.1922	14.4071	OK
hsa-miR-324-5p	MIMAT0000761	137.131	5.76436	4.32716	OK
hsa-miR-324-3p	MIMAT0000762	154.518	23.1517	17.3794	OK
hsa-miR-338-3p	MIMAT0000763	135.443			OK
hsa-miR-339-5p	MIMAT0000764	162.363	30.9962	23.2681	OK
hsa-miR-335-5p	MIMAT0000765	128.319			OK
hsa-miR-133b	MIMAT0000770	147.127	15.761	11.8314	OK
hsa-miR-325	MIMAT0000771	126.005			OK
hsa-miR-345-5p	MIMAT0000772	144.398	13.0313	9.78228	OK
hsa-miR-346	MIMAT0000773	155.304	23.9373	17.9691	OK
hsa-miR-384	MIMAT0001075	127.187			OK
hsa-miR-196b-5p	MIMAT0001080	123.656			OK
hsa-miR-422a	MIMAT0001339	150.759	19.3925	14.5575	OK
hsa-miR-423-3p	MIMAT0001340	197.071	65.7051	49.3232	OK
hsa-miR-424-5p	MIMAT0001341	135.599			OK
hsa-miR-425-3p	MIMAT0001343	148.553	17.1862	12.9012	OK
hsa-miR-18b-5p	MIMAT0001412	155.839	24.4731	18.3713	OK
hsa-miR-20b-5p	MIMAT0001413	318.424	187.058	140.42	OK
hsa-miR-448	MIMAT0001532	129.453			OK
hsa-miR-429	MIMAT0001536	125.621			OK
hsa-miR-449a	MIMAT0001541	127.21			OK
hsa-miR-450a-5p	MIMAT0001545	131.443			OK
hsa-miR-191-3p	MIMAT0001618	137.445	6.07854	4.56301	OK
hsa-miR-200a-5p	MIMAT0001620	142.53	11.1641	8.38061	OK
hsa-miR-369-5p	MIMAT0001621	131.47			OK
hsa-miR-431-5p	MIMAT0001625	134.009			OK
hsa-miR-433-3p	MIMAT0001627	134.653			OK
hsa-miR-329-3p	MIMAT0001629	137.231	5.8643	4.40218	OK
hsa-miR-323b-5p	MIMAT0001630	141.428	10.0618	7.55312	OK
hsa-miR-451a	MIMAT0001631	3559.22	3427.86	2573.2	OK
hsa-miR-452-5p	MIMAT0001635	130.44			OK
hsa-miR-452-3p	MIMAT0001636	131.935			OK
hsa-miR-409-5p	MIMAT0001638	131.562			OK
hsa-miR-409-3p	MIMAT0001639	147.673	16.3066	12.2409	OK
hsa-miR-412-3p	MIMAT0002170	140.118	8.75205	6.56995	OK
hsa-miR-410-3p	MIMAT0002171	130.114			OK
hsa-miR-376b-3p	MIMAT0002172	128.639			OK
hsa-miR-483-3p	MIMAT0002173	144.988	13.6218	10.2255	OK
hsa-miR-484	MIMAT0002174	258.872	127.505	95.7149	OK
hsa-miR-485-5p	MIMAT0002175	136.727	5.36023	4.02379	OK
hsa-miR-485-3p	MIMAT0002176	150.649	19.2829	14.4752	OK
hsa-miR-486-5p	MIMAT0002177	733.404	602.038	451.934	OK
hsa-miR-487a-3p	MIMAT0002178	131.669			OK
hsa-miR-488-5p	MIMAT0002804	139.209	7.84311	5.88762	OK
hsa-miR-489-3p	MIMAT0002805	143.79	12.4238	9.32621	OK
hsa-miR-490-3p	MIMAT0002806	140.656	9.28944	6.97335	OK
hsa-miR-491-5p	MIMAT0002807	253.486	122.12	91.6722	OK
hsa-miR-511-5p	MIMAT0002808	136.739	5.37312	4.03346	OK
hsa-miR-146b-5p	MIMAT0002809	182.305	50.9388	38.2385	OK
hsa-miR-202-5p	MIMAT0002810	126.165			OK
hsa-miR-202-3p	MIMAT0002811	145.751	14.3849	10.7984	OK
hsa-miR-492	MIMAT0002812	134.349			OK
hsa-miR-493-5p	MIMAT0002813	133.074			OK
hsa-miR-432-5p	MIMAT0002814	140.057	8.69098	6.5241	OK
hsa-miR-432-3p	MIMAT0002815	139.509	8.14248	6.11235	OK
hsa-miR-494-3p	MIMAT0002816	162.692	31.3259	23.5155	OK
hsa-miR-495-3p	MIMAT0002817	134.149			OK
hsa-miR-496	MIMAT0002818	128.461			OK
hsa-miR-193b-3p	MIMAT0002819	143.217	11.8503	8.89573	OK
hsa-miR-497-5p	MIMAT0002820	139.183	7.81664	5.86775	OK
hsa-miR-181d-5p	MIMAT0002821	135.257			OK
hsa-miR-512-5p	MIMAT0002822	148.323	16.9566	12.7289	OK
hsa-miR-512-3p	MIMAT0002823	135.703			OK
hsa-miR-498-5p	MIMAT0002824	277.861	146.495	109.97	OK
hsa-miR-520e-3p	MIMAT0002825	142.054	10.6878	8.02305	OK
hsa-miR-515-5p	MIMAT0002826	132.439			OK
hsa-miR-515-3p	MIMAT0002827	130.034			OK
hsa-miR-519e-5p	MIMAT0002828	137.841	6.47442	4.86018	OK
hsa-miR-519e-3p	MIMAT0002829	133.326			OK
hsa-miR-520f-3p	MIMAT0002830	126.118			OK
hsa-miR-519c-5p, hsa-miR-523-5p, hsa-miR-518e-5p, hsa-miR-522-5p, hsa-miR-519a-5p, hsa-miR-519b-5p	MIMAT0002831, MIMAT0005449, MIMAT0005450, MIMAT0005451, MIMAT0005452, MIMAT0005454	133.883			OK
hsa-miR-519c-3p	MIMAT0002832	129.959			OK
hsa-miR-520a-5p	MIMAT0002833	128.478			OK
hsa-miR-520a-3p	MIMAT0002834	129.585			OK
hsa-miR-526b-5p	MIMAT0002835	143.847	12.4811	9.36922	OK
hsa-miR-526b-3p	MIMAT0002836	133.455			OK
hsa-miR-519b-3p	MIMAT0002837	131.455			OK
hsa-miR-525-5p	MIMAT0002838	147.177	15.8108	11.8688	OK
hsa-miR-525-3p	MIMAT0002839	130.728			OK
hsa-miR-523-3p	MIMAT0002840	128.554			OK
hsa-miR-518f-5p	MIMAT0002841	135.332			OK
hsa-miR-518f-3p	MIMAT0002842	127.691			OK
hsa-miR-520b-3p	MIMAT0002843	130.973			OK
hsa-miR-518b	MIMAT0002844	140.091	8.72454	6.54929	OK
hsa-miR-526a-5p, hsa-miR-520c-5p, hsa-miR-518d-5p	MIMAT0002845, MIMAT0005455, MIMAT0005456	151.863	20.4968	15.3865	OK
hsa-miR-520c-3p	MIMAT0002846	130.662			OK
hsa-miR-518c-5p	MIMAT0002847	156.725	25.3586	19.036	OK
hsa-miR-518c-3p	MIMAT0002848	122.672			OK
hsa-miR-524-5p	MIMAT0002849	147.455	16.0889	12.0776	OK
hsa-miR-524-3p	MIMAT0002850	123.17			OK
hsa-miR-517-5p	MIMAT0002851	132.028			OK
hsa-miR-517a-3p, hsa-miR-517b-3p	MIMAT0002852, MIMAT0002857	134.826			OK
hsa-miR-519d-3p	MIMAT0002853	143.899	12.5331	9.40826	OK
hsa-miR-521	MIMAT0002854	137.392	6.02614	4.52367	OK
hsa-miR-520d-5p	MIMAT0002855	157.16	25.7938	19.3627	OK
hsa-miR-520d-3p	MIMAT0002856	124.729			OK
hsa-miR-520g-3p	MIMAT0002858	137.375	6.00847	4.51041	OK
hsa-miR-516b-5p	MIMAT0002859	140.201	8.83467	6.63196	OK
hsa-miR-516b-3p, hsa-miR-516a-3p	MIMAT0002860, MIMAT0006778	130.285			OK
hsa-miR-518e-3p	MIMAT0002861	132.815			OK
hsa-miR-527, hsa-miR-518a-5p	MIMAT0002862, MIMAT0005457	145.997	14.631	10.9831	OK
hsa-miR-518a-3p	MIMAT0002863	125.106			OK
hsa-miR-518d-3p	MIMAT0002864	131.227			OK
hsa-miR-517c-3p	MIMAT0002866	125.837			OK
hsa-miR-520h	MIMAT0002867	127.837			OK
hsa-miR-522-3p	MIMAT0002868	129.234			OK
hsa-miR-519a-3p	MIMAT0002869	131.131			OK
hsa-miR-499a-5p	MIMAT0002870	129.205			OK
hsa-miR-500a-3p	MIMAT0002871	143.134	11.7675	8.83356	OK
hsa-miR-501-5p	MIMAT0002872	131.412			OK
hsa-miR-502-5p	MIMAT0002873	134.575			OK
hsa-miR-503-5p	MIMAT0002874	135.907			OK
hsa-miR-504-5p	MIMAT0002875	137.481	6.11434	4.58988	OK
hsa-miR-505-3p	MIMAT0002876	136.293			OK
hsa-miR-513a-5p	MIMAT0002877	189.297	57.9304	43.4869	OK
hsa-miR-506-3p	MIMAT0002878	132.462			OK
hsa-miR-507	MIMAT0002879	126.005			OK
hsa-miR-508-3p	MIMAT0002880	126.215			OK
hsa-miR-509-3p	MIMAT0002881	141.578	10.2116	7.66558	OK
hsa-miR-510-5p	MIMAT0002882	133.139			OK
hsa-miR-514a-3p	MIMAT0002883	126.744			OK
hsa-miR-532-5p	MIMAT0002888	134.682			OK
hsa-miR-299-5p	MIMAT0002890	143.011	11.6451	8.74171	OK
hsa-miR-18a-3p	MIMAT0002891	135.84			OK
hsa-miR-455-5p	MIMAT0003150	133.516			OK
hsa-miR-493-3p	MIMAT0003161	138.899	7.53299	5.65482	OK
hsa-miR-539-5p	MIMAT0003163	133.3			OK
hsa-miR-544a	MIMAT0003164	124.486			OK
hsa-miR-545-3p	MIMAT0003165	125.798			OK
hsa-miR-487b-3p	MIMAT0003180	184.82	53.4534	40.1261	OK
hsa-miR-551a	MIMAT0003214	138.19	6.82397	5.12258	OK
hsa-miR-552-3p	MIMAT0003215	132.054			OK
hsa-miR-553	MIMAT0003216	126.441			OK
hsa-miR-554	MIMAT0003217	132.052			OK
hsa-miR-92b-3p	MIMAT0003218	361.134	229.768	172.481	OK
hsa-miR-555	MIMAT0003219	129.924			OK
hsa-miR-556-5p	MIMAT0003220	127.086			OK
hsa-miR-557	MIMAT0003221	376.189	244.823	183.782	OK
hsa-miR-558	MIMAT0003222	134.478			OK
hsa-miR-559	MIMAT0003223	132.261			OK
hsa-miR-561-3p	MIMAT0003225	129.64			OK
hsa-miR-562	MIMAT0003226	128.542			OK
hsa-miR-563	MIMAT0003227	129.984			OK
hsa-miR-564	MIMAT0003228	250.534	119.168	89.4564	OK
hsa-miR-567	MIMAT0003231	133.895			OK
hsa-miR-568	MIMAT0003232	129.536			OK
hsa-miR-551b-3p	MIMAT0003233	133.625			OK
hsa-miR-569	MIMAT0003234	127.682			OK
hsa-miR-570-3p	MIMAT0003235	130.504			OK
hsa-miR-571	MIMAT0003236	127.821			OK
hsa-miR-572	MIMAT0003237	154.372	23.0061	17.2701	OK
hsa-miR-573	MIMAT0003238	124.426			OK
hsa-miR-574-3p	MIMAT0003239	178.102	46.7352	35.0829	OK
hsa-miR-575	MIMAT0003240	285.782	154.415	115.916	OK
hsa-miR-576-5p	MIMAT0003241	129.512			OK
hsa-miR-577	MIMAT0003242	125.554			OK
hsa-miR-578	MIMAT0003243	133			OK
hsa-miR-579-3p	MIMAT0003244	132.415			OK
hsa-miR-580-3p	MIMAT0003245	124.432			OK
hsa-miR-581	MIMAT0003246	128.346			OK
hsa-miR-582-5p	MIMAT0003247	129.708			OK
hsa-miR-583	MIMAT0003248	163.787	32.4206	24.3373	OK
hsa-miR-584-5p	MIMAT0003249	181.141	49.7745	37.3645	OK
hsa-miR-585-3p	MIMAT0003250	129.243			OK
hsa-miR-548a-3p	MIMAT0003251	129.7			OK
hsa-miR-586	MIMAT0003252	127.536			OK
hsa-miR-587	MIMAT0003253	122.745			OK
hsa-miR-548b-3p	MIMAT0003254	130.782			OK
hsa-miR-588	MIMAT0003255	126.369			OK
hsa-miR-589-3p	MIMAT0003256	136.34			OK
hsa-miR-550a-3p	MIMAT0003257	142.48	11.1139	8.34296	OK
hsa-miR-590-5p	MIMAT0003258	136.7	5.33359	4.00379	OK
hsa-miR-591	MIMAT0003259	134.435			OK
hsa-miR-592	MIMAT0003260	130.87			OK
hsa-miR-593-5p	MIMAT0003261	204.214	72.8475	54.6848	OK
hsa-miR-595	MIMAT0003263	147.861	16.4942	12.3818	OK
hsa-miR-596	MIMAT0003264	139.458	8.0912	6.07386	OK
hsa-miR-597-5p	MIMAT0003265	133.137			OK
hsa-miR-598-3p	MIMAT0003266	139.633	8.26658	6.20551	OK
hsa-miR-599	MIMAT0003267	126.572			OK
hsa-miR-600	MIMAT0003268	125.788			OK
hsa-miR-601	MIMAT0003269	134.931			OK
hsa-miR-602	MIMAT0003270	184.154	52.7872	39.626	OK
hsa-miR-603	MIMAT0003271	138.508	7.14165	5.36105	OK
hsa-miR-604	MIMAT0003272	143.805	12.4382	9.33706	OK
hsa-miR-605-5p	MIMAT0003273	138.748	7.38181	5.54134	OK
hsa-miR-606	MIMAT0003274	128.497			OK
hsa-miR-607	MIMAT0003275	134.338			OK
hsa-miR-608	MIMAT0003276	157.401	26.0344	19.5434	OK
hsa-miR-609	MIMAT0003277	137.827	6.46065	4.84985	OK
hsa-miR-610	MIMAT0003278	140.176	8.8095	6.61307	OK
hsa-miR-611	MIMAT0003279	127.438			OK
hsa-miR-612	MIMAT0003280	169.337	37.9708	28.5037	OK
hsa-miR-613	MIMAT0003281	125.862			OK
hsa-miR-614	MIMAT0003282	425.467	294.101	220.774	OK
hsa-miR-615-3p	MIMAT0003283	151.794	20.428	15.3348	OK
hsa-miR-616-5p	MIMAT0003284	131.18			OK
hsa-miR-548c-3p	MIMAT0003285	133.928			OK
hsa-miR-617	MIMAT0003286	137.913	6.54633	4.91417	OK
hsa-miR-618	MIMAT0003287	127.264			OK
hsa-miR-619-3p	MIMAT0003288	126.909			OK
hsa-miR-620	MIMAT0003289	126.729			OK
hsa-miR-621	MIMAT0003290	138.874	7.50811	5.63615	OK
hsa-miR-622	MIMAT0003291	133.82			OK
hsa-miR-623	MIMAT0003292	133.688			OK
hsa-miR-624-5p	MIMAT0003293	135.722			OK
hsa-miR-625-5p	MIMAT0003294	136.946	5.57919	4.18816	OK
hsa-miR-626	MIMAT0003295	131.796			OK
hsa-miR-627-5p	MIMAT0003296	126.203			OK
hsa-miR-628-3p	MIMAT0003297	130.483			OK
hsa-miR-629-3p	MIMAT0003298	139.93	8.56408	6.42884	OK
hsa-miR-630	MIMAT0003299	137.485	6.11824	4.59281	OK
hsa-miR-631	MIMAT0003300	150.167	18.8002	14.1128	OK
hsa-miR-33b-5p	MIMAT0003301	126.382			OK
hsa-miR-632	MIMAT0003302	142.973	11.607	8.71308	OK
hsa-miR-633	MIMAT0003303	128.655			OK
hsa-miR-634	MIMAT0003304	160.355	28.9886	21.761	OK
hsa-miR-635	MIMAT0003305	133.604			OK
hsa-miR-636	MIMAT0003306	153.488	22.1217	16.6062	OK
hsa-miR-637	MIMAT0003307	185.512	54.1452	40.6454	OK
hsa-miR-638	MIMAT0003308	6455.46	6324.09	4747.34	OK
hsa-miR-639	MIMAT0003309	133.195			OK
hsa-miR-640	MIMAT0003310	130.812			OK
hsa-miR-641	MIMAT0003311	127.357			OK
hsa-miR-642a-5p	MIMAT0003312	156.445	25.0788	18.826	OK
hsa-miR-643	MIMAT0003313	125.059			OK
hsa-miR-644a	MIMAT0003314	132.098			OK
hsa-miR-645	MIMAT0003315	136.774	5.40808	4.05971	OK
hsa-miR-646	MIMAT0003316	134.343			OK
hsa-miR-647	MIMAT0003317	135.698			OK
hsa-miR-648	MIMAT0003318	140.889	9.52291	7.14861	OK
hsa-miR-649	MIMAT0003319	128.925			OK
hsa-miR-650	MIMAT0003320	220.603	89.2362	66.9874	OK
hsa-miR-651-5p	MIMAT0003321	127.155			OK
hsa-miR-652-3p	MIMAT0003322	151.95	20.5835	15.4515	OK
hsa-miR-548d-3p	MIMAT0003323	130.31			OK
hsa-miR-661	MIMAT0003324	140.534	9.16765	6.88192	OK
hsa-miR-662	MIMAT0003325	134.946			OK
hsa-miR-663a	MIMAT0003326	1998.25	1866.88	1401.42	OK
hsa-miR-449b-5p	MIMAT0003327	134.926			OK
hsa-miR-653-5p	MIMAT0003328	131.801			OK
hsa-miR-411-5p	MIMAT0003329	137.872	6.50533	4.88339	OK
hsa-miR-654-5p	MIMAT0003330	175.64	44.2742	33.2355	OK
hsa-miR-655-3p	MIMAT0003331	123.349			OK
hsa-miR-656-3p	MIMAT0003332	135.315			OK
hsa-miR-549a-3p	MIMAT0003333	129.346			OK
hsa-miR-657	MIMAT0003335	155.662	24.2953	18.2378	OK
hsa-miR-658	MIMAT0003336	275.607	144.241	108.278	OK
hsa-miR-659-3p	MIMAT0003337	154.213	22.8465	17.1503	OK
hsa-miR-660-5p	MIMAT0003338	131.654			OK
hsa-miR-421	MIMAT0003339	132.253			OK
hsa-miR-542-5p	MIMAT0003340	136.898	5.53143	4.15231	OK
hsa-miR-363-5p	MIMAT0003385	132.398			OK
hsa-miR-376a-5p	MIMAT0003386	126.636			OK
hsa-miR-542-3p	MIMAT0003389	125.685			OK
hsa-miR-425-5p	MIMAT0003393	191.483	60.1164	45.1279	OK
hsa-miR-758-3p	MIMAT0003879	133.276			OK
hsa-miR-671-5p	MIMAT0003880	376.121	244.755	183.731	OK
hsa-miR-668-3p	MIMAT0003881	156.014	24.6476	18.5023	OK
hsa-miR-767-5p	MIMAT0003882	133.562			OK
hsa-miR-767-3p	MIMAT0003883	143.855	12.4886	9.37484	OK
hsa-miR-454-5p	MIMAT0003884	140.24	8.874	6.66149	OK
hsa-miR-454-3p	MIMAT0003885	135.602			OK
hsa-miR-769-5p	MIMAT0003886	153.981	22.6144	16.976	OK
hsa-miR-769-3p	MIMAT0003887	150.537	19.1711	14.3913	OK
hsa-miR-766-3p	MIMAT0003888	185.032	53.6657	40.2855	OK
hsa-miR-765	MIMAT0003945	151.121	19.755	14.8296	OK
hsa-miR-770-5p	MIMAT0003948	140.784	9.4176	7.06955	OK
hsa-miR-802	MIMAT0004185	132.612			OK
hsa-miR-675-5p	MIMAT0004284	290.781	159.414	119.668	OK
hsa-miR-297	MIMAT0004450	130.643			OK
hsa-let-7a-3p	MIMAT0004481	126.45			OK
hsa-let-7b-3p	MIMAT0004482	148.651	17.2842	12.9748	OK
hsa-let-7d-3p	MIMAT0004484	174.336	42.9697	32.2563	OK
hsa-let-7e-3p	MIMAT0004485	135.884			OK
hsa-let-7f-1-3p	MIMAT0004486	141.282	9.91573	7.44349	OK
hsa-let-7f-2-3p	MIMAT0004487	134.455			OK
hsa-miR-15a-3p	MIMAT0004488	133.147			OK
hsa-miR-16-1-3p	MIMAT0004489	134.85			OK
hsa-miR-19a-5p	MIMAT0004490	132.234			OK
hsa-miR-19b-1-5p	MIMAT0004491	127.319			OK
hsa-miR-19b-2-5p	MIMAT0004492	127.458			OK
hsa-miR-20a-3p	MIMAT0004493	130.955			OK
hsa-miR-21-3p	MIMAT0004494	136.193			OK
hsa-miR-22-5p	MIMAT0004495	165.154	33.7878	25.3637	OK
hsa-miR-23a-5p	MIMAT0004496	174.924	43.5573	32.6974	OK
hsa-miR-24-2-5p	MIMAT0004497	134.252			OK
hsa-miR-25-5p	MIMAT0004498	162.225	30.859	23.1651	OK
hsa-miR-26a-1-3p	MIMAT0004499	130.262			OK
hsa-miR-26b-3p	MIMAT0004500	142.464	11.0976	8.33066	OK
hsa-miR-27a-5p	MIMAT0004501	132.691			OK
hsa-miR-28-3p	MIMAT0004502	136.55			OK
hsa-miR-29a-5p	MIMAT0004503	132.254			OK
hsa-miR-31-3p	MIMAT0004504	134.72			OK
hsa-miR-32-3p	MIMAT0004505	129.941			OK
hsa-miR-33a-3p	MIMAT0004506	134.728			OK
hsa-miR-92a-1-5p	MIMAT0004507	130.844			OK
hsa-miR-92a-2-5p	MIMAT0004508	1315.22	1183.85	888.687	OK
hsa-miR-93-3p	MIMAT0004509	135.029			OK
hsa-miR-96-3p	MIMAT0004510	130.641			OK
hsa-miR-99a-3p	MIMAT0004511	135.787			OK
hsa-miR-100-3p	MIMAT0004512	129.145			OK
hsa-miR-101-5p	MIMAT0004513	130.961			OK
hsa-miR-29b-1-5p	MIMAT0004514	124.841			OK
hsa-miR-29b-2-5p	MIMAT0004515	125.468			OK
hsa-miR-105-3p	MIMAT0004516	128.586			OK
hsa-miR-106a-3p	MIMAT0004517	139.721	8.35438	6.27142	OK
hsa-miR-16-2-3p	MIMAT0004518	144.438	13.0721	9.81291	OK
hsa-miR-192-3p	MIMAT0004543	132.453			OK
hsa-miR-129-1-3p	MIMAT0004548	140.139	8.77276	6.58549	OK
hsa-miR-148a-5p	MIMAT0004549	128.226			OK
hsa-miR-30c-2-3p	MIMAT0004550	147.308	15.9419	11.9672	OK
hsa-miR-30d-3p	MIMAT0004551	128.163			OK
hsa-miR-139-3p	MIMAT0004552	199.342	67.9759	51.0278	OK
hsa-miR-7-1-3p	MIMAT0004553	131.4			OK
hsa-miR-7-2-3p	MIMAT0004554	141.447	10.081	7.56756	OK
hsa-miR-10a-3p	MIMAT0004555	126.618			OK
hsa-miR-10b-3p	MIMAT0004556	134.112			OK
hsa-miR-34a-3p	MIMAT0004557	129.383			OK
hsa-miR-181a-2-3p	MIMAT0004558	135.335			OK
hsa-miR-181c-3p	MIMAT0004559	135.491			OK
hsa-miR-183-3p	MIMAT0004560	135.923			OK
hsa-miR-187-5p	MIMAT0004561	1798.35	1666.98	1251.36	OK
hsa-miR-196a-3p	MIMAT0004562	124.092			OK
hsa-miR-214-5p	MIMAT0004564	140.868	9.50198	7.1329	OK
hsa-miR-218-1-3p	MIMAT0004565	133.11			OK
hsa-miR-218-2-3p	MIMAT0004566	132.006			OK
hsa-miR-219a-1-3p	MIMAT0004567	129.242			OK
hsa-miR-221-5p	MIMAT0004568	130.307			OK
hsa-miR-222-5p	MIMAT0004569	133.347			OK
hsa-miR-223-5p	MIMAT0004570	131.928			OK
hsa-miR-200b-5p	MIMAT0004571	135.703			OK
hsa-let-7g-3p	MIMAT0004584	132.832			OK
hsa-let-7i-3p	MIMAT0004585	134.698			OK
hsa-miR-15b-3p	MIMAT0004586	134.942			OK
hsa-miR-23b-5p	MIMAT0004587	128.934			OK
hsa-miR-27b-5p	MIMAT0004588	122.91			OK
hsa-miR-30b-3p	MIMAT0004589	148.894	17.5275	13.1575	OK
hsa-miR-122-3p	MIMAT0004590	129.792			OK
hsa-miR-124-5p	MIMAT0004591	126.066			OK
hsa-miR-125b-1-3p	MIMAT0004592	230.161	98.7944	74.1625	OK
hsa-miR-130a-5p	MIMAT0004593	127.584			OK
hsa-miR-132-5p	MIMAT0004594	125.364			OK
hsa-miR-135a-3p	MIMAT0004595	572.515	441.149	331.159	OK
hsa-miR-138-2-3p	MIMAT0004596	138.024	6.65738	4.99752	OK
hsa-miR-140-3p	MIMAT0004597	155.075	23.709	17.7978	OK
hsa-miR-141-5p	MIMAT0004598	124.917			OK
hsa-miR-143-5p	MIMAT0004599	132.783			OK
hsa-miR-144-5p	MIMAT0004600	133.292			OK
hsa-miR-145-3p	MIMAT0004601	137.747	6.38088	4.78996	OK
hsa-miR-125a-3p	MIMAT0004602	231.738	100.371	75.3463	OK
hsa-miR-125b-2-3p	MIMAT0004603	139.944	8.57723	6.43871	OK
hsa-miR-127-5p	MIMAT0004604	134.878			OK
hsa-miR-129-2-3p	MIMAT0004605	135.37			OK
hsa-miR-136-3p	MIMAT0004606	133.377			OK
hsa-miR-138-1-3p	MIMAT0004607	163.426	32.06	24.0666	OK
hsa-miR-146a-3p	MIMAT0004608	129.104			OK
hsa-miR-149-3p	MIMAT0004609	1414.28	1282.91	963.048	OK
hsa-miR-150-3p	MIMAT0004610	221.738	90.372	67.84	OK
hsa-miR-185-3p	MIMAT0004611	189.486	58.1192	43.6286	OK
hsa-miR-186-3p	MIMAT0004612	135.099			OK
hsa-miR-188-3p	MIMAT0004613	128.211			OK
hsa-miR-193a-5p	MIMAT0004614	180.378	49.0114	36.7916	OK
hsa-miR-195-3p	MIMAT0004615	136.497			OK
hsa-miR-200c-5p	MIMAT0004657	139.705	8.33885	6.25976	OK
hsa-miR-155-3p	MIMAT0004658	139.727	8.36039	6.27594	OK
hsa-miR-194-3p	MIMAT0004671	163.348	31.982	24.0081	OK
hsa-miR-106b-3p	MIMAT0004672	143.09	11.7233	8.80041	OK
hsa-miR-29c-5p	MIMAT0004673	133.595			OK
hsa-miR-30c-1-3p	MIMAT0004674	210.719	79.3526	59.568	OK
hsa-miR-219a-2-3p	MIMAT0004675	129.661			OK
hsa-miR-34b-3p	MIMAT0004676	146.164	14.7974	11.108	OK
hsa-miR-34c-3p	MIMAT0004677	146.898	15.5317	11.6593	OK
hsa-miR-99b-3p	MIMAT0004678	142.594	11.2274	8.42813	OK
hsa-miR-296-3p	MIMAT0004679	564.125	432.759	324.861	OK
hsa-miR-130b-5p	MIMAT0004680	140.558	9.19162	6.89992	OK
hsa-miR-26a-2-3p	MIMAT0004681	127.205			OK
hsa-miR-361-3p	MIMAT0004682	155.162	23.7958	17.8629	OK
hsa-miR-362-3p	MIMAT0004683	133.353			OK
hsa-miR-302d-5p	MIMAT0004685	134.326			OK
hsa-miR-367-5p	MIMAT0004686	125.973			OK
hsa-miR-371a-5p	MIMAT0004687	367.283	235.917	177.097	OK
hsa-miR-374a-3p	MIMAT0004688	127.289			OK
hsa-miR-377-5p	MIMAT0004689	131.692			OK
hsa-miR-379-3p	MIMAT0004690	129.445			OK
hsa-miR-340-5p	MIMAT0004692	130.068			OK
hsa-miR-330-5p	MIMAT0004693	138.617	7.2511	5.44322	OK
hsa-miR-342-5p	MIMAT0004694	174.247	42.8809	32.1896	OK
hsa-miR-337-5p	MIMAT0004695	131.787			OK
hsa-miR-323a-5p	MIMAT0004696	167.286	35.9195	26.9639	OK
hsa-miR-151a-5p	MIMAT0004697	179.383	48.0162	36.0446	OK
hsa-miR-135b-3p	MIMAT0004698	135.593			OK
hsa-miR-148b-5p	MIMAT0004699	128.357			OK
hsa-miR-331-5p	MIMAT0004700	137.711	6.34478	4.76287	OK
hsa-miR-338-5p	MIMAT0004701	132.331			OK
hsa-miR-339-3p	MIMAT0004702	142.043	10.6769	8.01487	OK
hsa-miR-335-3p	MIMAT0004703	135.024			OK
hsa-miR-423-5p	MIMAT0004748	351.409	220.042	165.18	OK
hsa-miR-424-3p	MIMAT0004749	133.05			OK
hsa-miR-18b-3p	MIMAT0004751	160.395	29.0288	21.7912	OK
hsa-miR-20b-3p	MIMAT0004752	129.57			OK
hsa-miR-431-3p	MIMAT0004757	141.963	10.5967	7.9547	OK
hsa-miR-483-5p	MIMAT0004761	176.103	44.7366	33.5826	OK
hsa-miR-486-3p	MIMAT0004762	611.008	479.642	360.055	OK
hsa-miR-488-3p	MIMAT0004763	129.823			OK
hsa-miR-490-5p	MIMAT0004764	124.265			OK
hsa-miR-491-3p	MIMAT0004765	132.493			OK
hsa-miR-146b-3p	MIMAT0004766	139.188	7.82153	5.87143	OK
hsa-miR-193b-5p	MIMAT0004767	198.14	66.7741	50.1257	OK
hsa-miR-497-3p	MIMAT0004768	123.707			OK
hsa-miR-516a-5p	MIMAT0004770	135.268			OK
hsa-miR-499a-3p	MIMAT0004772	126.621			OK
hsa-miR-500a-5p	MIMAT0004773	129.808			OK
hsa-miR-501-3p	MIMAT0004774	127.973			OK
hsa-miR-502-3p	MIMAT0004775	138.105	6.73861	5.05851	OK
hsa-miR-505-5p	MIMAT0004776	165.833	34.4666	25.8732	OK
hsa-miR-513a-3p	MIMAT0004777	128.992			OK
hsa-miR-508-5p	MIMAT0004778	147.6	16.2341	12.1866	OK
hsa-miR-509-5p	MIMAT0004779	121.764			OK
hsa-miR-532-3p	MIMAT0004780	178.634	47.2676	35.4826	OK
hsa-miR-455-3p	MIMAT0004784	135.411			OK
hsa-miR-545-5p	MIMAT0004785	125.697			OK
hsa-miR-92b-5p	MIMAT0004792	723.863	592.497	444.772	OK
hsa-miR-556-3p	MIMAT0004793	133.626			OK
hsa-miR-551b-5p	MIMAT0004794	205.597	74.2307	55.7231	OK
hsa-miR-574-5p	MIMAT0004795	150.847	19.4809	14.6238	OK
hsa-miR-576-3p	MIMAT0004796	126.549			OK
hsa-miR-582-3p	MIMAT0004797	130.45			OK
hsa-miR-548b-5p	MIMAT0004798	123.278			OK
hsa-miR-589-5p	MIMAT0004799	136.792	5.42594	4.07312	OK
hsa-miR-550a-5p	MIMAT0004800	217.63	86.2633	64.7557	OK
hsa-miR-590-3p	MIMAT0004801	128.305			OK
hsa-miR-593-3p	MIMAT0004802	139.387	8.02061	6.02087	OK
hsa-miR-548a-5p	MIMAT0004803	126.637			OK
hsa-miR-615-5p	MIMAT0004804	253.789	122.423	91.8998	OK
hsa-miR-616-3p	MIMAT0004805	137.059	5.69227	4.27304	OK
hsa-miR-548c-5p, hsa-miR-548o-5p, hsa-miR-548am-5p	MIMAT0004806, MIMAT0022738, MIMAT0022740	122.977			OK
hsa-miR-624-3p	MIMAT0004807	129.32			OK
hsa-miR-625-3p	MIMAT0004808	173.032	41.6653	31.2771	OK
hsa-miR-628-5p	MIMAT0004809	127.045			OK
hsa-miR-629-5p	MIMAT0004810	131.516			OK
hsa-miR-33b-3p	MIMAT0004811	149.786	18.4193	13.8269	OK
hsa-miR-548d-5p	MIMAT0004812	127.827			OK
hsa-miR-411-3p	MIMAT0004813	133.455			OK
hsa-miR-654-3p	MIMAT0004814	133.444			OK
hsa-miR-671-3p	MIMAT0004819	156.93	25.5637	19.19	OK
hsa-miR-298	MIMAT0004901	139.274	7.90761	5.93605	OK
hsa-miR-891a-5p	MIMAT0004902	143.828	12.4617	9.35471	OK
hsa-miR-300	MIMAT0004903	134.357			OK
hsa-miR-892a	MIMAT0004907	137.316	5.94982	4.46638	OK
hsa-miR-450b-5p	MIMAT0004909	131.659			OK
hsa-miR-450b-3p	MIMAT0004910	128.738			OK
hsa-miR-874-3p	MIMAT0004911	188.377	57.0102	42.7961	OK
hsa-miR-890	MIMAT0004912	125.155			OK
hsa-miR-891b	MIMAT0004913	129.085			OK
hsa-miR-888-5p	MIMAT0004916	129.699			OK
hsa-miR-888-3p	MIMAT0004917	134.108			OK
hsa-miR-892b	MIMAT0004918	140.511	9.14431	6.8644	OK
hsa-miR-541-5p	MIMAT0004919	144.191	12.8247	9.62716	OK
hsa-miR-541-3p	MIMAT0004920	141.688	10.3216	7.74818	OK
hsa-miR-889-3p	MIMAT0004921	134.861			OK
hsa-miR-875-5p	MIMAT0004922	122.294			OK
hsa-miR-875-3p	MIMAT0004923	137.532	6.16534	4.62817	OK
hsa-miR-876-5p	MIMAT0004924	130.101			OK
hsa-miR-876-3p	MIMAT0004925	132.476			OK
hsa-miR-708-5p	MIMAT0004926	138.733	7.36652	5.52986	OK
hsa-miR-708-3p	MIMAT0004927	128.886			OK
hsa-miR-147b-3p	MIMAT0004928	128.727			OK
hsa-miR-190b-5p	MIMAT0004929	122.477			OK
hsa-miR-744-5p	MIMAT0004945	389.454	258.088	193.74	OK
hsa-miR-744-3p	MIMAT0004946	145.758	14.3919	10.8037	OK
hsa-miR-885-5p	MIMAT0004947	141.412	10.0454	7.54081	OK
hsa-miR-885-3p	MIMAT0004948	210.992	79.6261	59.7733	OK
hsa-miR-877-5p	MIMAT0004949	194.851	63.4847	47.6563	OK
hsa-miR-877-3p	MIMAT0004950	164.468	33.1019	24.8488	OK
hsa-miR-887-3p	MIMAT0004951	370.411	239.044	179.444	OK
hsa-miR-665	MIMAT0004952	228.885	97.5186	73.2047	OK
hsa-miR-873-5p	MIMAT0004953	125.607			OK
hsa-miR-543	MIMAT0004954	131.885			OK
hsa-miR-374b-5p	MIMAT0004955	136.321			OK
hsa-miR-374b-3p	MIMAT0004956	128.863			OK
hsa-miR-760	MIMAT0004957	769.44	638.073	478.986	OK
hsa-miR-301b-3p	MIMAT0004958	129.862			OK
hsa-miR-216b-5p	MIMAT0004959	122.731			OK
hsa-miR-208b-3p	MIMAT0004960	126.876			OK
hsa-miR-920	MIMAT0004970	388.721	257.355	193.19	OK
hsa-miR-921	MIMAT0004971	147.973	16.6062	12.4659	OK
hsa-miR-922	MIMAT0004972	127.414			OK
hsa-miR-924	MIMAT0004974	133.231			OK
hsa-miR-509-3-5p	MIMAT0004975	126.688			OK
hsa-miR-933	MIMAT0004976	142.934	11.5677	8.68356	OK
hsa-miR-934	MIMAT0004977	132.131			OK
hsa-miR-935	MIMAT0004978	153.359	21.9931	16.5097	OK
hsa-miR-936	MIMAT0004979	161.016	29.65	22.2575	OK
hsa-miR-937-3p	MIMAT0004980	141.925	10.5587	7.92615	OK
hsa-miR-938	MIMAT0004981	135.649			OK
hsa-miR-939-5p	MIMAT0004982	484.105	352.738	264.792	OK
hsa-miR-940	MIMAT0004983	367.414	236.048	177.195	OK
hsa-miR-941	MIMAT0004984	137.79	6.4239	4.82226	OK
hsa-miR-942-5p	MIMAT0004985	134.208			OK
hsa-miR-943	MIMAT0004986	139.269	7.90315	5.9327	OK
hsa-miR-944	MIMAT0004987	129.959			OK
hsa-miR-1224-5p	MIMAT0005458	259.202	127.835	95.9627	OK
hsa-miR-1224-3p	MIMAT0005459	181.897	50.5311	37.9324	OK
hsa-miR-1225-5p	MIMAT0005572	413.367	282.001	211.691	OK
hsa-miR-1225-3p	MIMAT0005573	207.718	76.3521	57.3156	OK
hsa-miR-1226-5p	MIMAT0005576	153.534	22.1674	16.6405	OK
hsa-miR-1226-3p	MIMAT0005577	147.377	16.0104	12.0186	OK
hsa-miR-1227-3p	MIMAT0005580	149.831	18.4644	13.8607	OK
hsa-miR-1228-5p	MIMAT0005582	4993.8	4862.44	3650.11	OK
hsa-miR-1228-3p	MIMAT0005583	230.581	99.2142	74.4776	OK
hsa-miR-1229-3p	MIMAT0005584	178.76	47.3932	35.5769	OK
hsa-miR-1231	MIMAT0005586	232.528	101.161	75.9393	OK
hsa-miR-1233-3p	MIMAT0005588	148.588	17.2217	12.9279	OK
hsa-miR-1234-3p	MIMAT0005589	169.783	38.4163	28.8381	OK
hsa-miR-1236-3p	MIMAT0005591	170.198	38.8318	29.1501	OK
hsa-miR-1237-3p	MIMAT0005592	176.906	45.5397	34.1855	OK
hsa-miR-1238-3p	MIMAT0005593	174.608	43.2413	32.4602	OK
hsa-miR-513b-5p	MIMAT0005788	127.802			OK
hsa-miR-513c-5p	MIMAT0005789	135.335			OK
hsa-miR-1264	MIMAT0005791	127.759			OK
hsa-miR-320b	MIMAT0005792	218.49	87.1235	65.4014	OK
hsa-miR-320c	MIMAT0005793	176.013	44.6471	33.5154	OK
hsa-miR-1296-5p	MIMAT0005794	148.62	17.2532	12.9515	OK
hsa-miR-1323	MIMAT0005795	254.028	122.662	92.0791	OK
hsa-miR-1271-5p	MIMAT0005796	137.427	6.06094	4.54979	OK
hsa-miR-1301-3p	MIMAT0005797	135.814			OK
hsa-miR-1185-5p	MIMAT0005798	127.521			OK
hsa-miR-1283	MIMAT0005799	132.88			OK
hsa-miR-1298-5p	MIMAT0005800	135.448			OK
hsa-miR-1178-3p	MIMAT0005823	135.812			OK
hsa-miR-1179	MIMAT0005824	125.791			OK
hsa-miR-1180-3p	MIMAT0005825	128.701			OK
hsa-miR-1181	MIMAT0005826	212.341	80.9742	60.7853	OK
hsa-miR-1182	MIMAT0005827	187.321	55.9542	42.0034	OK
hsa-miR-1183	MIMAT0005828	131.669			OK
hsa-miR-1184	MIMAT0005829	141.637	10.2702	7.70956	OK
hsa-miR-1200	MIMAT0005863	142.513	11.1464	8.36734	OK
hsa-miR-1202	MIMAT0005865	470.123	338.757	254.296	OK
hsa-miR-1203	MIMAT0005866	338.64	207.274	155.595	OK
hsa-miR-663b	MIMAT0005867	359.011	227.645	170.887	OK
hsa-miR-1204	MIMAT0005868	140.774	9.40741	7.06191	OK
hsa-miR-1205	MIMAT0005869	128.204			OK
hsa-miR-1206	MIMAT0005870	124.496			OK
hsa-miR-1207-5p	MIMAT0005871	351.748	220.382	165.435	OK
hsa-miR-1207-3p	MIMAT0005872	133.64			OK
hsa-miR-1208	MIMAT0005873	133.983			OK
hsa-miR-548e-3p	MIMAT0005874	127.925			OK
hsa-miR-548j-5p	MIMAT0005875	125.797			OK
hsa-miR-1285-3p	MIMAT0005876	143.138	11.7713	8.8364	OK
hsa-miR-1286	MIMAT0005877	137.8	6.43369	4.82961	OK
hsa-miR-1287-5p	MIMAT0005878	141.069	9.70308	7.28386	OK
hsa-miR-1289	MIMAT0005879	128.93			OK
hsa-miR-1290	MIMAT0005880	174.795	43.4284	32.6006	OK
hsa-miR-1291	MIMAT0005881	138.314	6.94722	5.2151	OK
hsa-miR-548k	MIMAT0005882	123.212			OK
hsa-miR-1293	MIMAT0005883	141.572	10.2055	7.66102	OK
hsa-miR-1294	MIMAT0005884	132.082			OK
hsa-miR-1295a	MIMAT0005885	132.995			OK
hsa-miR-1297	MIMAT0005886	133.013			OK
hsa-miR-1299	MIMAT0005887	129.467			OK
hsa-miR-548l	MIMAT0005889	124.987			OK
hsa-miR-1302	MIMAT0005890	126.107			OK
hsa-miR-1303	MIMAT0005891	166.75	35.3841	26.562	OK
hsa-miR-1304-5p	MIMAT0005892	123.452			OK
hsa-miR-1305	MIMAT0005893	122.611			OK
hsa-miR-1243	MIMAT0005894	127.872			OK
hsa-miR-548f-3p	MIMAT0005895	127.122			OK
hsa-miR-1244	MIMAT0005896	127.103			OK
hsa-miR-1245a	MIMAT0005897	126.373			OK
hsa-miR-1246	MIMAT0005898	263.012	131.646	98.823	OK
hsa-miR-1247-5p	MIMAT0005899	149.146	17.7795	13.3466	OK
hsa-miR-1248	MIMAT0005900	132.244			OK
hsa-miR-1249-3p	MIMAT0005901	226.681	95.3142	71.5499	OK
hsa-miR-1250-5p	MIMAT0005902	152.183	20.8167	15.6265	OK
hsa-miR-1251-5p	MIMAT0005903	129.8			OK
hsa-miR-1253	MIMAT0005904	136.823	5.45627	4.09589	OK
hsa-miR-1255a	MIMAT0005906	124.903			OK
hsa-miR-1256	MIMAT0005907	132.623			OK
hsa-miR-1257	MIMAT0005908	134.154			OK
hsa-miR-1258	MIMAT0005909	124.294			OK
hsa-miR-1260a	MIMAT0005911	623.81	492.444	369.665	OK
hsa-miR-548g-3p	MIMAT0005912	135.187			OK
hsa-miR-1261	MIMAT0005913	124.589			OK
hsa-miR-1262	MIMAT0005914	132.579			OK
hsa-miR-1263	MIMAT0005915	133.092			OK
hsa-miR-548n	MIMAT0005916	129.904			OK
hsa-miR-548m	MIMAT0005917	124.067			OK
hsa-miR-1265	MIMAT0005918	134.078			OK
hsa-miR-548o-3p	MIMAT0005919	129.838			OK
hsa-miR-1266-5p	MIMAT0005920	149.803	18.4363	13.8397	OK
hsa-miR-1267	MIMAT0005921	136.114			OK
hsa-miR-1268a	MIMAT0005922	4695.8	4564.44	3426.41	OK
hsa-miR-1269a	MIMAT0005923	137.251	5.88514	4.41782	OK
hsa-miR-1270	MIMAT0005924	131.546			OK
hsa-miR-1272	MIMAT0005925	133.526			OK
hsa-miR-548h-5p	MIMAT0005928	132.762			OK
hsa-miR-1275	MIMAT0005929	350.932	219.566	164.823	OK
hsa-miR-1276	MIMAT0005930	138.073	6.70707	5.03483	OK
hsa-miR-302e	MIMAT0005931	130.352			OK
hsa-miR-302f	MIMAT0005932	133.871			OK
hsa-miR-1277-3p	MIMAT0005933	129.152			OK
hsa-miR-548p	MIMAT0005934	134.897			OK
hsa-miR-548i	MIMAT0005935	124.821			OK
hsa-miR-1278	MIMAT0005936	124.823			OK
hsa-miR-1279	MIMAT0005937	124.647			OK
hsa-miR-1281	MIMAT0005939	168.669	37.3031	28.0025	OK
hsa-miR-1282	MIMAT0005940	132.262			OK
hsa-miR-1284	MIMAT0005941	134.671			OK
hsa-miR-1288-3p	MIMAT0005942	164.058	32.6919	24.541	OK
hsa-miR-1292-5p	MIMAT0005943	162.03	30.6638	23.0186	OK
hsa-miR-1252-5p	MIMAT0005944	121.618			OK
hsa-miR-1255b-5p	MIMAT0005945	124.54			OK
hsa-miR-664a-5p	MIMAT0005948	126.381			OK
hsa-miR-664a-3p	MIMAT0005949	144.435	13.0687	9.81035	OK
hsa-miR-1306-3p	MIMAT0005950	141.986	10.62	7.97214	OK
hsa-miR-1307-3p	MIMAT0005951	213.417	82.0512	61.5937	OK
hsa-miR-1321	MIMAT0005952	135.003			OK
hsa-miR-1322	MIMAT0005953	134.968			OK
hsa-miR-1197	MIMAT0005955	128.309			OK
hsa-miR-1324	MIMAT0005956	130.444			OK
hsa-miR-320d	MIMAT0006764	169.109	37.7424	28.3322	OK
hsa-miR-1825	MIMAT0006765	155.255	23.889	17.9329	OK
hsa-miR-1827	MIMAT0006767	125.416			OK
hsa-miR-1468-5p	MIMAT0006789	135.604			OK
hsa-miR-675-3p	MIMAT0006790	161.395	30.0286	22.5417	OK
hsa-miR-1469	MIMAT0007347	1993.78	1862.41	1398.07	OK
hsa-miR-1470	MIMAT0007348	183.315	51.949	38.9968	OK
hsa-miR-1471	MIMAT0007349	176.425	45.0587	33.8245	OK
hsa-miR-1537-3p	MIMAT0007399	127.878			OK
hsa-miR-1538	MIMAT0007400	149.019	17.6524	13.2512	OK
hsa-miR-1539	MIMAT0007401	155.533	24.1663	18.141	OK
hsa-miR-103b	MIMAT0007402	132.165			OK
hsa-miR-1908-5p	MIMAT0007881	3363.63	3232.27	2426.38	OK
hsa-miR-1909-5p	MIMAT0007882	178.526	47.1595	35.4014	OK
hsa-miR-1909-3p	MIMAT0007883	963.003	831.637	624.289	OK
hsa-miR-1910-5p	MIMAT0007884	151.069	19.7027	14.7904	OK
hsa-miR-1911-5p	MIMAT0007885	135.35			OK
hsa-miR-1911-3p	MIMAT0007886	129.126			OK
hsa-miR-1912-3p	MIMAT0007887	129.95			OK
hsa-miR-1913	MIMAT0007888	220.17	88.8038	66.6628	OK
hsa-miR-1914-5p	MIMAT0007889	146.884	15.518	11.6489	OK
hsa-miR-1914-3p	MIMAT0007890	473.171	341.805	256.584	OK
hsa-miR-1915-5p	MIMAT0007891	155.401	24.0348	18.0423	OK
hsa-miR-1915-3p	MIMAT0007892	2000.03	1868.66	1402.76	OK
hsa-miR-103a-2-5p	MIMAT0009196	134.729			OK
hsa-miR-205-3p	MIMAT0009197	125.144			OK
hsa-miR-224-3p	MIMAT0009198	133.149			OK
hsa-miR-365a-5p	MIMAT0009199	338.296	206.93	155.337	OK
hsa-miR-196b-3p	MIMAT0009201	135.28			OK
hsa-miR-449b-3p	MIMAT0009203	176.752	45.386	34.0701	OK
hsa-miR-2113	MIMAT0009206	145.459	14.0927	10.579	OK
hsa-miR-1972	MIMAT0009447	151.007	19.6411	14.7441	OK
hsa-miR-1973	MIMAT0009448	207.782	76.416	57.3635	OK
hsa-miR-1976	MIMAT0009451	178.081	46.7148	35.0676	OK
hsa-miR-2052	MIMAT0009977	126.983			OK
hsa-miR-2053	MIMAT0009978	128.2			OK
hsa-miR-2054	MIMAT0009979	126.994			OK
hsa-miR-2110	MIMAT0010133	245.523	114.157	85.6949	OK
hsa-let-7a-2-3p	MIMAT0010195	140.943	9.57648	7.18882	OK
hsa-miR-151b	MIMAT0010214	161.944	30.5773	22.9536	OK
hsa-miR-449c-5p	MIMAT0010251	129.752			OK
hsa-miR-762	MIMAT0010313	11501.2	11369.9	8535.07	OK
hsa-miR-670-5p	MIMAT0010357	135.549			OK
hsa-miR-761	MIMAT0010364	145.37	14.0033	10.512	OK
hsa-miR-764	MIMAT0010367	148.327	16.9604	12.7318	OK
hsa-miR-759	MIMAT0010497	131.09			OK
hsa-miR-2114-5p	MIMAT0011156	137.549	6.18236	4.64094	OK
hsa-miR-2114-3p	MIMAT0011157	132.95			OK
hsa-miR-2115-5p	MIMAT0011158	138.803	7.43648	5.58238	OK
hsa-miR-2115-3p	MIMAT0011159	127.966			OK
hsa-miR-2116-5p	MIMAT0011160	133.101			OK
hsa-miR-2116-3p	MIMAT0011161	162.914	31.5473	23.6818	OK
hsa-miR-2117	MIMAT0011162	132.568			OK
hsa-miR-548q	MIMAT0011163	267.741	136.375	102.373	OK
hsa-miR-2276-3p	MIMAT0011775	175.54	44.174	33.1603	OK
hsa-miR-2277-3p	MIMAT0011777	145.406	14.0394	10.539	OK
hsa-miR-2278	MIMAT0011778	170.46	39.0941	29.347	OK
hsa-miR-711	MIMAT0012734	483.572	352.206	264.392	OK
hsa-miR-718	MIMAT0012735	254.442	123.075	92.3894	OK
hsa-miR-2681-5p	MIMAT0013515	137.686	6.31923	4.74369	OK
hsa-miR-2681-3p	MIMAT0013516	138.242	6.87615	5.16176	OK
hsa-miR-2682-5p	MIMAT0013517	135.547			OK
hsa-miR-2682-3p	MIMAT0013518	146.79	15.4235	11.578	OK
hsa-miR-449c-3p	MIMAT0013771	137.795	6.42843	4.82566	OK
hsa-miR-2861	MIMAT0013802	6873.4	6742.03	5061.07	OK
hsa-miR-2909	MIMAT0013863	132.103			OK
hsa-miR-3115	MIMAT0014977	125.026			OK
hsa-miR-3116	MIMAT0014978	143.63	12.2637	9.20602	OK
hsa-miR-3117-3p	MIMAT0014979	130.178			OK
hsa-miR-3118	MIMAT0014980	125.19			OK
hsa-miR-3119	MIMAT0014981	131.219			OK
hsa-miR-3120-3p	MIMAT0014982	125.664			OK
hsa-miR-3121-3p	MIMAT0014983	134.49			OK
hsa-miR-3122	MIMAT0014984	190.987	59.6204	44.7555	OK
hsa-miR-3123	MIMAT0014985	126.869			OK
hsa-miR-3124-5p	MIMAT0014986	176.06	44.6936	33.5503	OK
hsa-miR-548s	MIMAT0014987	134.475			OK
hsa-miR-3125	MIMAT0014988	142.463	11.0966	8.32997	OK
hsa-miR-3126-5p	MIMAT0014989	183.877	52.5109	39.4186	OK
hsa-miR-3127-5p	MIMAT0014990	143.53	12.1639	9.13117	OK
hsa-miR-3128	MIMAT0014991	128.264			OK
hsa-miR-3129-5p	MIMAT0014992	126.152			OK
hsa-miR-3130-3p	MIMAT0014994	152.503	21.1368	15.8668	OK
hsa-miR-3130-5p	MIMAT0014995	157.439	26.0723	19.5718	OK
hsa-miR-3131	MIMAT0014996	645.761	514.395	386.143	OK
hsa-miR-3132	MIMAT0014997	149.073	17.7063	13.2916	OK
hsa-miR-3133	MIMAT0014998	131.44			OK
hsa-miR-378b	MIMAT0014999	151.078	19.7115	14.7969	OK
hsa-miR-3134	MIMAT0015000	123.372			OK
hsa-miR-3135a	MIMAT0015001	122.209			OK
hsa-miR-466	MIMAT0015002	141.214	9.84754	7.3923	OK
hsa-miR-3136-5p	MIMAT0015003	129.31			OK
hsa-miR-544b	MIMAT0015004	131.109			OK
hsa-miR-3137	MIMAT0015005	157.091	25.7248	19.311	OK
hsa-miR-3138	MIMAT0015006	152.855	21.489	16.1313	OK
hsa-miR-3139	MIMAT0015007	130.339			OK
hsa-miR-3140-3p	MIMAT0015008	129.285			OK
hsa-miR-548t-5p	MIMAT0015009	123.277			OK
hsa-miR-3141	MIMAT0015010	581.526	450.159	337.923	OK
hsa-miR-3142	MIMAT0015011	130.858			OK
hsa-miR-3143	MIMAT0015012	123.626			OK
hsa-miR-548u	MIMAT0015013	129.54			OK
hsa-miR-3144-5p	MIMAT0015014	160.4	29.0334	21.7947	OK
hsa-miR-3144-3p	MIMAT0015015	126.035			OK
hsa-miR-3145-3p	MIMAT0015016	131.802			OK
hsa-miR-1273c	MIMAT0015017	133.271			OK
hsa-miR-3146	MIMAT0015018	128.269			OK
hsa-miR-3147	MIMAT0015019	261.915	130.548	97.9994	OK
hsa-miR-548v	MIMAT0015020	131.719			OK
hsa-miR-3148	MIMAT0015021	129.819			OK
hsa-miR-3149	MIMAT0015022	126.763			OK
hsa-miR-3150a-3p	MIMAT0015023	196.842	65.4759	49.1511	OK
hsa-miR-3151-5p	MIMAT0015024	229.962	98.5954	74.013	OK
hsa-miR-3152-3p	MIMAT0015025	129.166			OK
hsa-miR-3153	MIMAT0015026	199.002	67.6352	50.7721	OK
hsa-miR-3074-3p	MIMAT0015027	134.494			OK
hsa-miR-3154	MIMAT0015028	317.78	186.414	139.936	OK
hsa-miR-3155a	MIMAT0015029	152.243	20.8765	15.6715	OK
hsa-miR-3156-5p	MIMAT0015030	331.239	199.873	150.039	OK
hsa-miR-3157-5p	MIMAT0015031	130.735			OK
hsa-miR-3158-3p	MIMAT0015032	152.466	21.1	15.8392	OK
hsa-miR-3159	MIMAT0015033	128.021			OK
hsa-miR-3160-3p	MIMAT0015034	143.09	11.7241	8.80096	OK
hsa-miR-3161	MIMAT0015035	136.016			OK
hsa-miR-3162-5p	MIMAT0015036	603.782	472.415	354.63	OK
hsa-miR-3163	MIMAT0015037	125.703			OK
hsa-miR-3164	MIMAT0015038	132.885			OK
hsa-miR-3165	MIMAT0015039	150.536	19.1695	14.3901	OK
hsa-miR-3166	MIMAT0015040	129.852			OK
hsa-miR-1260b	MIMAT0015041	1299.04	1167.68	876.547	OK
hsa-miR-3167	MIMAT0015042	126.829			OK
hsa-miR-3168	MIMAT0015043	124.991			OK
hsa-miR-3169	MIMAT0015044	126.579			OK
hsa-miR-3170	MIMAT0015045	138.485	7.11851	5.34369	OK
hsa-miR-3171	MIMAT0015046	130.417			OK
hsa-miR-3173-3p	MIMAT0015048	150.213	18.8468	14.1478	OK
hsa-miR-1193	MIMAT0015049	210.396	79.0292	59.3252	OK
hsa-miR-323b-3p	MIMAT0015050	130.206			OK
hsa-miR-3174	MIMAT0015051	125.848			OK
hsa-miR-3175	MIMAT0015052	196.099	64.7327	48.5932	OK
hsa-miR-3176	MIMAT0015053	164.762	33.3959	25.0695	OK
hsa-miR-3177-3p	MIMAT0015054	202.23	70.8632	53.1952	OK
hsa-miR-3178	MIMAT0015055	6018.38	5887.01	4419.23	OK
hsa-miR-3179	MIMAT0015056	138.669	7.30239	5.48172	OK
hsa-miR-3180-5p	MIMAT0015057	153.094	21.7274	16.3102	OK
hsa-miR-3180-3p	MIMAT0015058	1019.05	887.682	666.361	OK
hsa-miR-548w	MIMAT0015060	126.937			OK
hsa-miR-3181	MIMAT0015061	138.829	7.46276	5.6021	OK
hsa-miR-3182	MIMAT0015062	125.44			OK
hsa-miR-3183	MIMAT0015063	142.216	10.8496	8.14449	OK
hsa-miR-3184-5p	MIMAT0015064	821.312	689.945	517.925	OK
hsa-miR-3185	MIMAT0015065	402.713	271.346	203.693	OK
hsa-miR-3065-5p	MIMAT0015066	129.365			OK
hsa-miR-3186-5p	MIMAT0015067	137.486	6.11991	4.59406	OK
hsa-miR-3186-3p	MIMAT0015068	159.609	28.2422	21.2007	OK
hsa-miR-3187-3p	MIMAT0015069	174.417	43.0507	32.3171	OK
hsa-miR-3188	MIMAT0015070	249.109	117.743	88.3866	OK
hsa-miR-3189-3p	MIMAT0015071	145.414	14.0472	10.5449	OK
hsa-miR-320e	MIMAT0015072	463.982	332.615	249.686	OK
hsa-miR-3190-5p	MIMAT0015073	140.785	9.41888	7.07052	OK
hsa-miR-3191-3p	MIMAT0015075	245.78	114.414	85.8876	OK
hsa-miR-3192-5p	MIMAT0015076	165.07	33.7032	25.3002	OK
hsa-miR-3193	MIMAT0015077	137.359	5.99294	4.49875	OK
hsa-miR-3194-5p	MIMAT0015078	204.938	73.5721	55.2287	OK
hsa-miR-3195	MIMAT0015079	383.609	252.243	189.352	OK
hsa-miR-3196	MIMAT0015080	5826.79	5695.42	4275.41	OK
hsa-miR-548x-3p	MIMAT0015081	132.121			OK
hsa-miR-3197	MIMAT0015082	2446.56	2315.19	1737.96	OK
hsa-miR-3198	MIMAT0015083	168.438	37.0716	27.8287	OK
hsa-miR-3199	MIMAT0015084	137.533	6.16672	4.6292	OK
hsa-miR-3200-3p	MIMAT0015085	139.712	8.34522	6.26454	OK
hsa-miR-3201	MIMAT0015086	127.514			OK
hsa-miR-514b-5p	MIMAT0015087	172.762	41.3954	31.0745	OK
hsa-miR-514b-3p	MIMAT0015088	127.384			OK
hsa-miR-3202	MIMAT0015089	178.519	47.1524	35.3961	OK
hsa-miR-3126-3p	MIMAT0015377	144.692	13.3252	10.0029	OK
hsa-miR-3065-3p	MIMAT0015378	138.64	7.2738	5.46026	OK
hsa-miR-4295	MIMAT0016844	123.247			OK
hsa-miR-4296	MIMAT0016845	155.69	24.3241	18.2595	OK
hsa-miR-4297	MIMAT0016846	148.792	17.4261	13.0813	OK
hsa-miR-378c	MIMAT0016847	130.038			OK
hsa-miR-4293	MIMAT0016848	146.342	14.9758	11.2419	OK
hsa-miR-4294	MIMAT0016849	1718.95	1587.59	1191.76	OK
hsa-miR-4301	MIMAT0016850	142.456	11.0892	8.32435	OK
hsa-miR-4299	MIMAT0016851	180.601	49.2345	36.9591	OK
hsa-miR-4298	MIMAT0016852	310.733	179.366	134.646	OK
hsa-miR-4300	MIMAT0016853	187.445	56.0787	42.0968	OK
hsa-miR-4304	MIMAT0016854	159.486	28.1192	21.1084	OK
hsa-miR-4302	MIMAT0016855	137.404	6.03726	4.53202	OK
hsa-miR-4303	MIMAT0016856	139.486	8.11943	6.09505	OK
hsa-miR-4305	MIMAT0016857	156.307	24.9405	18.7222	OK
hsa-miR-4306	MIMAT0016858	187.594	56.2275	42.2085	OK
hsa-miR-4309	MIMAT0016859	131.754			OK
hsa-miR-4307	MIMAT0016860	136.336			OK
hsa-miR-4308	MIMAT0016861	129.144			OK
hsa-miR-4310	MIMAT0016862	141.366	10.0001	7.50685	OK
hsa-miR-4311	MIMAT0016863	171.785	40.4189	30.3415	OK
hsa-miR-4312	MIMAT0016864	145.261	13.8942	10.43	OK
hsa-miR-4313	MIMAT0016865	159.708	28.3413	21.2751	OK
hsa-miR-4315	MIMAT0016866	131.681			OK
hsa-miR-4316	MIMAT0016867	160.309	28.9428	21.7266	OK
hsa-miR-4314	MIMAT0016868	139.915	8.54845	6.41711	OK
hsa-miR-4318	MIMAT0016869	134.208			OK
hsa-miR-4319	MIMAT0016870	135.785			OK
hsa-miR-4320	MIMAT0016871	128.484			OK
hsa-miR-4317	MIMAT0016872	157.154	25.7879	19.3583	OK
hsa-miR-4322	MIMAT0016873	240.978	109.612	82.2827	OK
hsa-miR-4321	MIMAT0016874	139.331	7.96479	5.97896	OK
hsa-miR-4323	MIMAT0016875	178.259	46.8925	35.201	OK
hsa-miR-4324	MIMAT0016876	153.387	22.0209	16.5305	OK
hsa-miR-4256	MIMAT0016877	129.703			OK
hsa-miR-4257	MIMAT0016878	490.225	358.859	269.386	OK
hsa-miR-4258	MIMAT0016879	499.327	367.961	276.219	OK
hsa-miR-4259	MIMAT0016880	336.287	204.921	153.829	OK
hsa-miR-4260	MIMAT0016881	171.247	39.881	29.9376	OK
hsa-miR-4253	MIMAT0016882	235.815	104.448	78.4068	OK
hsa-miR-4251	MIMAT0016883	141.927	10.5611	7.92797	OK
hsa-miR-4254	MIMAT0016884	146.273	14.9071	11.1904	OK
hsa-miR-4255	MIMAT0016885	131.141			OK
hsa-miR-4252	MIMAT0016886	147.802	16.4352	12.3375	OK
hsa-miR-4325	MIMAT0016887	129.037			OK
hsa-miR-4326	MIMAT0016888	141.255	9.88881	7.42328	OK
hsa-miR-4327	MIMAT0016889	961.798	830.432	623.384	OK
hsa-miR-4261	MIMAT0016890	172.105	40.7383	30.5812	OK
hsa-miR-4265	MIMAT0016891	182.056	50.6893	38.0512	OK
hsa-miR-4266	MIMAT0016892	125.698			OK
hsa-miR-4267	MIMAT0016893	145.259	13.8922	10.4285	OK
hsa-miR-4262	MIMAT0016894	129.193			OK
hsa-miR-2355-5p	MIMAT0016895	138.307	6.94045	5.21002	OK
hsa-miR-4268	MIMAT0016896	154.483	23.1165	17.353	OK
hsa-miR-4269	MIMAT0016897	207.628	76.2619	57.2479	OK
hsa-miR-4263	MIMAT0016898	130.769			OK
hsa-miR-4264	MIMAT0016899	134.016			OK
hsa-miR-4270	MIMAT0016900	501.165	369.799	277.599	OK
hsa-miR-4271	MIMAT0016901	423.125	291.758	219.016	OK
hsa-miR-4272	MIMAT0016902	170.428	39.0618	29.3227	OK
hsa-miR-4273	MIMAT0016903	140.513	9.14662	6.86614	OK
hsa-miR-4276	MIMAT0016904	235.532	104.165	78.1943	OK
hsa-miR-4275	MIMAT0016905	130.387			OK
hsa-miR-4274	MIMAT0016906	173.73	42.3635	31.8012	OK
hsa-miR-4281	MIMAT0016907	2727.62	2596.26	1948.94	OK
hsa-miR-4277	MIMAT0016908	129.711			OK
hsa-miR-4279	MIMAT0016909	162.544	31.1779	23.4045	OK
hsa-miR-4278	MIMAT0016910	147.064	15.698	11.7841	OK
hsa-miR-4280	MIMAT0016911	138.231	6.86513	5.15348	OK
hsa-miR-4282	MIMAT0016912	127.717			OK
hsa-miR-4285	MIMAT0016913	144.244	12.8774	9.66676	OK
hsa-miR-4283	MIMAT0016914	145.838	14.4712	10.8632	OK
hsa-miR-4284	MIMAT0016915	442.903	311.537	233.863	OK
hsa-miR-4286	MIMAT0016916	512.966	381.6	286.458	OK
hsa-miR-4287	MIMAT0016917	142.704	11.3374	8.51073	OK
hsa-miR-4288	MIMAT0016918	138.135	6.76842	5.08088	OK
hsa-miR-4292	MIMAT0016919	142.816	11.45	8.5952	OK
hsa-miR-4289	MIMAT0016920	195.967	64.6003	48.4938	OK
hsa-miR-4290	MIMAT0016921	151.607	20.2406	15.1941	OK
hsa-miR-4291	MIMAT0016922	153.803	22.4365	16.8425	OK
hsa-miR-4329	MIMAT0016923	165.478	34.1113	25.6065	OK
hsa-miR-4330	MIMAT0016924	133.474			OK
hsa-miR-500b-5p	MIMAT0016925	131.099			OK
hsa-miR-4328	MIMAT0016926	129.086			OK
hsa-miR-2277-5p	MIMAT0017352	138.241	6.87429	5.16036	OK
hsa-miR-3200-5p	MIMAT0017392	144.994	13.6277	10.23	OK
hsa-miR-2355-3p	MIMAT0017950	130.208			OK
hsa-miR-3605-5p	MIMAT0017981	170.826	39.4597	29.6214	OK
hsa-miR-3605-3p	MIMAT0017982	149.776	18.4096	13.8196	OK
hsa-miR-3606-5p	MIMAT0017983	126.284			OK
hsa-miR-3609	MIMAT0017986	123.375			OK
hsa-miR-3610	MIMAT0017987	175.872	44.5058	33.4094	OK
hsa-miR-3611	MIMAT0017988	124.844			OK
hsa-miR-3612	MIMAT0017989	141.379	10.0123	7.51602	OK
hsa-miR-3613-5p	MIMAT0017990	123.317			OK
hsa-miR-3613-3p	MIMAT0017991	131.956			OK
hsa-miR-3614-5p	MIMAT0017992	165.78	34.4141	25.8338	OK
hsa-miR-3614-3p	MIMAT0017993	127.456			OK
hsa-miR-3615	MIMAT0017994	146.976	15.6097	11.7178	OK
hsa-miR-3616-5p	MIMAT0017995	125.587			OK
hsa-miR-3616-3p	MIMAT0017996	204.667	73.3005	55.0248	OK
hsa-miR-3617-5p	MIMAT0017997	136.022			OK
hsa-miR-3618	MIMAT0017998	126.657			OK
hsa-miR-3619-5p	MIMAT0017999	177.377	46.0108	34.5391	OK
hsa-miR-23c	MIMAT0018000	147.936	16.5702	12.4388	OK
hsa-miR-3620-3p	MIMAT0018001	171.551	40.1847	30.1656	OK
hsa-miR-3621	MIMAT0018002	3019.4	2888.03	2167.97	OK
hsa-miR-3622a-5p	MIMAT0018003	268.319	136.953	102.807	OK
hsa-miR-3622a-3p	MIMAT0018004	152.29	20.9236	15.7068	OK
hsa-miR-3622b-5p	MIMAT0018005	261.113	129.747	97.3975	OK
hsa-miR-3622b-3p	MIMAT0018006	136.221			OK
hsa-miR-3646	MIMAT0018065	154.497	23.1309	17.3638	OK
hsa-miR-3648	MIMAT0018068	7532.62	7401.26	5555.94	OK
hsa-miR-3649	MIMAT0018069	141.163	9.797	7.35436	OK
hsa-miR-3650	MIMAT0018070	137.546	6.17952	4.63881	OK
hsa-miR-3651	MIMAT0018071	139.325	7.95898	5.9746	OK
hsa-miR-3652	MIMAT0018072	258.689	127.323	95.578	OK
hsa-miR-3654	MIMAT0018074	164.904	33.5376	25.1758	OK
hsa-miR-3655	MIMAT0018075	135.742			OK
hsa-miR-3657	MIMAT0018077	133.277			OK
hsa-miR-3658	MIMAT0018078	129.024			OK
hsa-miR-3659	MIMAT0018080	155.552	24.1854	18.1554	OK
hsa-miR-3660	MIMAT0018081	127.946			OK
hsa-miR-3661	MIMAT0018082	146.65	15.2834	11.4728	OK
hsa-miR-3662	MIMAT0018083	126.749			OK
hsa-miR-3663-5p	MIMAT0018084	187.211	55.845	41.9214	OK
hsa-miR-3663-3p	MIMAT0018085	3996.87	3865.5	2901.73	OK
hsa-miR-3664-5p	MIMAT0018086	129.432			OK
hsa-miR-3665	MIMAT0018087	12083	11951.7	8971.81	OK
hsa-miR-3666	MIMAT0018088	135.822			OK
hsa-miR-3667-5p	MIMAT0018089	136.041			OK
hsa-miR-3667-3p	MIMAT0018090	148.868	17.5012	13.1377	OK
hsa-miR-3668	MIMAT0018091	121.35			OK
hsa-miR-3670	MIMAT0018093	129.581			OK
hsa-miR-3671	MIMAT0018094	125.595			OK
hsa-miR-3672	MIMAT0018095	128.562			OK
hsa-miR-3674	MIMAT0018097	130.193			OK
hsa-miR-3675-5p	MIMAT0018098	128.859			OK
hsa-miR-3675-3p	MIMAT0018099	174.066	42.6996	32.0535	OK
hsa-miR-3677-3p	MIMAT0018101	134.969			OK
hsa-miR-3678-5p	MIMAT0018102	129.403			OK
hsa-miR-3678-3p	MIMAT0018103	136.646	5.27988	3.96347	OK
hsa-miR-3679-5p	MIMAT0018104	454.712	323.346	242.728	OK
hsa-miR-3679-3p	MIMAT0018105	219.716	88.3496	66.3218	OK
hsa-miR-3680-5p	MIMAT0018106	136.957	5.59048	4.19663	OK
hsa-miR-3680-3p	MIMAT0018107	172.475	41.1083	30.8589	OK
hsa-miR-3681-5p	MIMAT0018108	125.332			OK
hsa-miR-3681-3p	MIMAT0018109	136.73	5.36386	4.02651	OK
hsa-miR-3682-3p	MIMAT0018110	199.231	67.8644	50.9441	OK
hsa-miR-3683	MIMAT0018111	126.045			OK
hsa-miR-3684	MIMAT0018112	132.36			OK
hsa-miR-3685	MIMAT0018113	139.837	8.47081	6.35882	OK
hsa-miR-3686	MIMAT0018114	122.1			OK
hsa-miR-3688-3p	MIMAT0018116	127.195			OK
hsa-miR-3689a-5p, hsa-miR-3689b-5p, hsa-miR-3689e	MIMAT0018117, MIMAT0018180, MIMAT0019009	123.067			OK
hsa-miR-3689a-3p	MIMAT0018118	149.58	18.2138	13.6726	OK
hsa-miR-3690	MIMAT0018119	133.408			OK
hsa-miR-3691-5p	MIMAT0018120	144.152	12.7854	9.59769	OK
hsa-miR-3692-5p	MIMAT0018121	142.059	10.6925	8.02661	OK
hsa-miR-3692-3p	MIMAT0018122	129.424			OK
hsa-miR-3713	MIMAT0018164	160.642	29.2761	21.9768	OK
hsa-miR-3714	MIMAT0018165	229.765	98.3985	73.8653	OK
hsa-miR-3180	MIMAT0018178	776.902	645.536	484.587	OK
hsa-miR-3907	MIMAT0018179	207.856	76.4894	57.4187	OK
hsa-miR-3689b-3p, hsa-miR-3689c	MIMAT0018181, MIMAT0019007	147.328	15.9615	11.9819	OK
hsa-miR-3908	MIMAT0018182	127.344			OK
hsa-miR-3909	MIMAT0018183	128.747			OK
hsa-miR-3910	MIMAT0018184	132.261			OK
hsa-miR-3911	MIMAT0018185	162.195	30.8285	23.1422	OK
hsa-miR-3912-3p	MIMAT0018186	127.619			OK
hsa-miR-3913-5p	MIMAT0018187	127.824			OK
hsa-miR-3914	MIMAT0018188	130.398			OK
hsa-miR-3915	MIMAT0018189	123.707			OK
hsa-miR-3916	MIMAT0018190	127.537			OK
hsa-miR-3917	MIMAT0018191	286.169	154.803	116.207	OK
hsa-miR-3918	MIMAT0018192	210.99	79.6236	59.7714	OK
hsa-miR-3919	MIMAT0018193	135.074			OK
hsa-miR-3150b-3p	MIMAT0018194	149.162	17.7952	13.3584	OK
hsa-miR-3920	MIMAT0018195	126.151			OK
hsa-miR-3921	MIMAT0018196	127.708			OK
hsa-miR-3922-3p	MIMAT0018197	126.921			OK
hsa-miR-3923	MIMAT0018198	126.458			OK
hsa-miR-3924	MIMAT0018199	128.934			OK
hsa-miR-3925-5p	MIMAT0018200	208.676	77.3093	58.0342	OK
hsa-miR-3926	MIMAT0018201	142.336	10.97	8.23488	OK
hsa-miR-3927-3p	MIMAT0018202	125.332			OK
hsa-miR-676-5p	MIMAT0018203	132.302			OK
hsa-miR-676-3p	MIMAT0018204	130.551			OK
hsa-miR-3928-3p	MIMAT0018205	344.078	212.711	159.677	OK
hsa-miR-3929	MIMAT0018206	137.731	6.36493	4.77799	OK
hsa-miR-3934-5p	MIMAT0018349	232.402	101.036	75.8451	OK
hsa-miR-3935	MIMAT0018350	172.132	40.7652	30.6014	OK
hsa-miR-3936	MIMAT0018351	182.31	50.9439	38.2423	OK
hsa-miR-3937	MIMAT0018352	988.742	857.376	643.61	OK
hsa-miR-3938	MIMAT0018353	125.706			OK
hsa-miR-548y	MIMAT0018354	132.497			OK
hsa-miR-3939	MIMAT0018355	127.859			OK
hsa-miR-3940-3p	MIMAT0018356	178.138	46.7715	35.1102	OK
hsa-miR-3941	MIMAT0018357	136.182			OK
hsa-miR-3942-5p	MIMAT0018358	130.692			OK
hsa-miR-3943	MIMAT0018359	151.398	20.0318	15.0374	OK
hsa-miR-3944-3p	MIMAT0018360	164.627	33.2608	24.968	OK
hsa-miR-3945	MIMAT0018361	176.038	44.6715	33.5338	OK
hsa-miR-374c-5p	MIMAT0018443	137.38	6.0132	4.51396	OK
hsa-miR-642b-3p	MIMAT0018444	783.793	652.427	489.76	OK
hsa-miR-550b-3p	MIMAT0018445	148.063	16.6966	12.5337	OK
hsa-miR-548z, hsa-miR-548h-3p	MIMAT0018446, MIMAT0022723	127.592			OK
hsa-miR-548aa, hsa-miR-548t-3p	MIMAT0018447, MIMAT0022730	125.676			OK
hsa-miR-1268b	MIMAT0018925	2060.8	1929.44	1448.38	OK
hsa-miR-378d	MIMAT0018926	127.754			OK
hsa-miR-378e	MIMAT0018927	133.999			OK
hsa-miR-548ab	MIMAT0018928	133.208			OK
hsa-miR-4418	MIMAT0018930	127.945			OK
hsa-miR-378f	MIMAT0018932	140.946	9.57981	7.19132	OK
hsa-miR-4420	MIMAT0018933	132.667			OK
hsa-miR-4421	MIMAT0018934	146.9	15.5336	11.6607	OK
hsa-miR-4422	MIMAT0018935	133.583			OK
hsa-miR-4423-3p	MIMAT0018936	134.544			OK
hsa-miR-378g	MIMAT0018937	141.036	9.66928	7.25848	OK
hsa-miR-548ac	MIMAT0018938	127.201			OK
hsa-miR-4424	MIMAT0018939	125.301			OK
hsa-miR-4425	MIMAT0018940	147.995	16.6283	12.4824	OK
hsa-miR-4426	MIMAT0018941	122.081			OK
hsa-miR-4427	MIMAT0018942	126.425			OK
hsa-miR-4428	MIMAT0018943	312.178	180.812	135.731	OK
hsa-miR-4429	MIMAT0018944	335.612	204.245	153.322	OK
hsa-miR-4430	MIMAT0018945	239.531	108.164	81.1963	OK
hsa-miR-548ad-3p	MIMAT0018946	125.636			OK
hsa-miR-4431	MIMAT0018947	138.36	6.9934	5.24977	OK
hsa-miR-4432	MIMAT0018948	125.932			OK
hsa-miR-4433a-3p	MIMAT0018949	428.99	297.623	223.418	OK
hsa-miR-4434	MIMAT0018950	125.213			OK
hsa-miR-4435	MIMAT0018951	153.001	21.6343	16.2404	OK
hsa-miR-4436a	MIMAT0018952	178.551	47.1851	35.4207	OK
hsa-miR-4437	MIMAT0018953	146.434	15.068	11.3112	OK
hsa-miR-548ae-3p	MIMAT0018954	129.026			OK
hsa-miR-4438	MIMAT0018956	131.702			OK
hsa-miR-4439	MIMAT0018957	134.023			OK
hsa-miR-4440	MIMAT0018958	190.287	58.9209	44.2305	OK
hsa-miR-4441	MIMAT0018959	136.932	5.56568	4.17802	OK
hsa-miR-4442	MIMAT0018960	918.058	786.692	590.55	OK
hsa-miR-4443	MIMAT0018961	377.238	245.871	184.569	OK
hsa-miR-4444	MIMAT0018962	164.102	32.7357	24.5739	OK
hsa-miR-4445-5p	MIMAT0018963	126.578			OK
hsa-miR-4445-3p	MIMAT0018964	138.942	7.57603	5.68713	OK
hsa-miR-4446-3p	MIMAT0018965	512.901	381.534	286.408	OK
hsa-miR-4447	MIMAT0018966	301.465	170.098	127.689	OK
hsa-miR-4448	MIMAT0018967	239.205	107.839	80.9519	OK
hsa-miR-4449	MIMAT0018968	237.422	106.055	79.613	OK
hsa-miR-548ag	MIMAT0018969	129.765			OK
hsa-miR-4450	MIMAT0018971	165.598	34.2315	25.6968	OK
hsa-miR-548ah-5p	MIMAT0018972	125.649			OK
hsa-miR-4451	MIMAT0018973	144.095	12.7285	9.55497	OK
hsa-miR-4452	MIMAT0018974	122.322			OK
hsa-miR-4453	MIMAT0018975	139.694	8.32719	6.25101	OK
hsa-miR-4454	MIMAT0018976	9808.3	9676.93	7264.23	OK
hsa-miR-4455	MIMAT0018977	148.515	17.1484	12.8729	OK
hsa-miR-4456	MIMAT0018978	152.842	21.4753	16.121	OK
hsa-miR-4457	MIMAT0018979	120.923			OK
hsa-miR-4458	MIMAT0018980	150.567	19.2007	14.4135	OK
hsa-miR-4460	MIMAT0018982	129.198			OK
hsa-miR-378h	MIMAT0018984	127.414			OK
hsa-miR-3135b	MIMAT0018985	652.28	520.914	391.037	OK
hsa-miR-4462	MIMAT0018986	271.76	140.394	105.39	OK
hsa-miR-4463	MIMAT0018987	3010.76	2879.39	2161.49	OK
hsa-miR-4464	MIMAT0018988	125.482			OK
hsa-miR-548ai, hsa-miR-570-5p	MIMAT0018989, MIMAT0022707	124.751			OK
hsa-miR-548aj-3p	MIMAT0018990	124.752			OK
hsa-miR-4465	MIMAT0018992	156.696	25.3295	19.0142	OK
hsa-miR-4466	MIMAT0018993	6173.81	6042.45	4535.91	OK
hsa-miR-4467	MIMAT0018994	1328.03	1196.66	898.302	OK
hsa-miR-4468	MIMAT0018995	129.373			OK
hsa-miR-4469	MIMAT0018996	128.588			OK
hsa-miR-4470	MIMAT0018997	154.641	23.2749	17.4719	OK
hsa-miR-4471	MIMAT0018998	125.805			OK
hsa-miR-4472	MIMAT0018999	232.89	101.524	76.2113	OK
hsa-miR-4473	MIMAT0019000	134.665			OK
hsa-miR-4474-3p	MIMAT0019001	134.121			OK
hsa-miR-4475	MIMAT0019002	141.531	10.1647	7.63038	OK
hsa-miR-4476	MIMAT0019003	333.645	202.278	151.845	OK
hsa-miR-4477a	MIMAT0019004	127.71			OK
hsa-miR-4477b	MIMAT0019005	128.786			OK
hsa-miR-4478	MIMAT0019006	224.709	93.3425	70.0699	OK
hsa-miR-3689d	MIMAT0019008	140.252	8.88557	6.67017	OK
hsa-miR-3689f	MIMAT0019010	133.788			OK
hsa-miR-4479	MIMAT0019011	147.129	15.7631	11.833	OK
hsa-miR-3155b	MIMAT0019012	154.461	23.0951	17.3369	OK
hsa-miR-548ak	MIMAT0019013	121.27			OK
hsa-miR-4480	MIMAT0019014	130.49			OK
hsa-miR-4481	MIMAT0019015	204.268	72.9019	54.7256	OK
hsa-miR-4482-5p	MIMAT0019016	132.062			OK
hsa-miR-4483	MIMAT0019017	205.912	74.5454	55.9594	OK
hsa-miR-4484	MIMAT0019018	1962.12	1830.76	1374.3	OK
hsa-miR-4485-3p	MIMAT0019019	164.309	32.9431	24.7296	OK
hsa-miR-4486	MIMAT0019020	366.321	234.955	176.375	OK
hsa-miR-4487	MIMAT0019021	205.916	74.5498	55.9627	OK
hsa-miR-4488	MIMAT0019022	8584.87	8453.5	6345.83	OK
hsa-miR-4489	MIMAT0019023	264.752	133.386	100.13	OK
hsa-miR-548al	MIMAT0019024	128.728			OK
hsa-miR-4490	MIMAT0019025	120.914			OK
hsa-miR-4491	MIMAT0019026	132.691			OK
hsa-miR-4492	MIMAT0019027	1482.81	1351.44	1014.49	OK
hsa-miR-4493	MIMAT0019028	125.646			OK
hsa-miR-4494	MIMAT0019029	142.261	10.8947	8.17839	OK
hsa-miR-4495	MIMAT0019030	130.185			OK
hsa-miR-4496	MIMAT0019031	274.158	142.792	107.19	OK
hsa-miR-4497	MIMAT0019032	2401.66	2270.3	1704.25	OK
hsa-miR-4498	MIMAT0019033	251.51	120.144	90.1891	OK
hsa-miR-4499	MIMAT0019035	166.478	35.112	26.3577	OK
hsa-miR-4500	MIMAT0019036	128.784			OK
hsa-miR-4501	MIMAT0019037	126.673			OK
hsa-miR-4502	MIMAT0019038	153.479	22.1128	16.5995	OK
hsa-miR-4503	MIMAT0019039	124.386			OK
hsa-miR-4504	MIMAT0019040	127.588			OK
hsa-miR-4505	MIMAT0019041	1217.56	1086.19	815.377	OK
hsa-miR-4506	MIMAT0019042	170.967	39.6007	29.7272	OK
hsa-miR-2392	MIMAT0019043	330.781	199.415	149.696	OK
hsa-miR-4507	MIMAT0019044	441.026	309.66	232.454	OK
hsa-miR-4508	MIMAT0019045	9280.17	9148.81	6867.78	OK
hsa-miR-4509	MIMAT0019046	119.085			OK
hsa-miR-4510	MIMAT0019047	135.674			OK
hsa-miR-4511	MIMAT0019048	136.896	5.52976	4.15105	OK
hsa-miR-4512	MIMAT0019049	134.891			OK
hsa-miR-4513	MIMAT0019050	258.423	127.057	95.3783	OK
hsa-miR-4514	MIMAT0019051	223.013	91.647	68.7971	OK
hsa-miR-4515	MIMAT0019052	146.112	14.7454	11.069	OK
hsa-miR-4516	MIMAT0019053	8417.85	8286.49	6220.46	OK
hsa-miR-4517	MIMAT0019054	123.436			OK
hsa-miR-4518	MIMAT0019055	146.923	15.5567	11.6781	OK
hsa-miR-4519	MIMAT0019056	139.299	7.93222	5.95452	OK
hsa-miR-4520-3p	MIMAT0019057	128.246			OK
hsa-miR-4521	MIMAT0019058	137.555	6.18847	4.64553	OK
hsa-miR-1269b	MIMAT0019059	137.348	5.98211	4.49062	OK
hsa-miR-4522	MIMAT0019060	128.683			OK
hsa-miR-4523	MIMAT0019061	163.917	32.5506	24.4349	OK
hsa-miR-4524a-5p	MIMAT0019062	132.07			OK
hsa-miR-4524a-3p	MIMAT0019063	131.959			OK
hsa-miR-4525	MIMAT0019064	254.631	123.265	92.5316	OK
hsa-miR-4526	MIMAT0019065	168.53	37.1641	27.8981	OK
hsa-miR-4527	MIMAT0019066	127.073			OK
hsa-miR-4528	MIMAT0019067	124.694			OK
hsa-miR-4529-3p	MIMAT0019068	133.883			OK
hsa-miR-4530	MIMAT0019069	1059.59	928.227	696.797	OK
hsa-miR-4531	MIMAT0019070	155.932	24.5652	18.4405	OK
hsa-miR-4533	MIMAT0019072	169.601	38.2342	28.7014	OK
hsa-miR-4534	MIMAT0019073	386.99	255.624	191.89	OK
hsa-miR-378i	MIMAT0019074	140.659	9.29266	6.97577	OK
hsa-miR-4535	MIMAT0019075	264.665	133.299	100.064	OK
hsa-miR-548am-3p	MIMAT0019076	127.308			OK
hsa-miR-1587	MIMAT0019077	312.709	181.342	136.129	OK
hsa-miR-4536-5p	MIMAT0019078	127.102			OK
hsa-miR-548an	MIMAT0019079	128.622			OK
hsa-miR-4537	MIMAT0019080	141.593	10.2268	7.67697	OK
hsa-miR-4538	MIMAT0019081	251.869	120.503	90.4583	OK
hsa-miR-4539	MIMAT0019082	236.342	104.976	78.8028	OK
hsa-miR-4540	MIMAT0019083	145.271	13.9049	10.4381	OK
hsa-miR-3117-5p	MIMAT0019197	125.717			OK
hsa-miR-3120-5p	MIMAT0019198	149.637	18.2706	13.7153	OK
hsa-miR-3121-5p	MIMAT0019199	124.083			OK
hsa-miR-3124-3p	MIMAT0019200	132.363			OK
hsa-miR-3127-3p	MIMAT0019201	136.911	5.54422	4.1619	OK
hsa-miR-3129-3p	MIMAT0019202	134.568			OK
hsa-miR-3136-3p	MIMAT0019203	136.203			OK
hsa-miR-3140-5p	MIMAT0019204	127.365			OK
hsa-miR-3145-5p	MIMAT0019205	135.759			OK
hsa-miR-3150a-5p	MIMAT0019206	142.438	11.0716	8.31115	OK
hsa-miR-3152-5p	MIMAT0019207	130.012			OK
hsa-miR-3074-5p	MIMAT0019208	135.219			OK
hsa-miR-3156-3p	MIMAT0019209	149.895	18.5288	13.9091	OK
hsa-miR-3157-3p	MIMAT0019210	129.94			OK
hsa-miR-3158-5p	MIMAT0019211	215.101	83.7348	62.8576	OK
hsa-miR-3160-5p	MIMAT0019212	137.958	6.59168	4.94821	OK
hsa-miR-3162-3p	MIMAT0019213	158.138	26.7713	20.0965	OK
hsa-miR-3173-5p	MIMAT0019214	151.01	19.6433	14.7458	OK
hsa-miR-3177-5p	MIMAT0019215	181.675	50.3083	37.7652	OK
hsa-miR-3187-5p	MIMAT0019216	228.936	97.5694	73.2429	OK
hsa-miR-3189-5p	MIMAT0019217	138.403	7.03633	5.282	OK
hsa-miR-3194-3p	MIMAT0019218	133.247			OK
hsa-miR-3619-3p	MIMAT0019219	1129.31	997.939	749.128	OK
hsa-miR-3664-3p	MIMAT0019220	123.251			OK
hsa-miR-3677-5p	MIMAT0019221	133.379			OK
hsa-miR-3682-5p	MIMAT0019222	130.239			OK
hsa-miR-3688-5p	MIMAT0019223	126.047			OK
hsa-miR-3691-3p	MIMAT0019224	138.088	6.7214	5.04558	OK
hsa-miR-3913-3p	MIMAT0019225	125.26			OK
hsa-miR-3150b-5p	MIMAT0019226	144.072	12.7059	9.53804	OK
hsa-miR-3922-5p	MIMAT0019227	169.318	37.9521	28.4897	OK
hsa-miR-3925-3p	MIMAT0019228	132.655			OK
hsa-miR-3940-5p	MIMAT0019229	6347.19	6215.82	4666.06	OK
hsa-miR-3942-3p	MIMAT0019230	131.433			OK
hsa-miR-3944-5p	MIMAT0019231	170.604	39.2376	29.4547	OK
hsa-miR-4423-5p	MIMAT0019232	131.832			OK
hsa-miR-4446-5p	MIMAT0019233	137.272	5.9053	4.43296	OK
hsa-miR-4474-5p	MIMAT0019234	125.24			OK
hsa-miR-4520-5p	MIMAT0019235	136.167			OK
hsa-miR-4529-5p	MIMAT0019236	134.85			OK
hsa-miR-3960	MIMAT0019337	34750	34618.6	25987.3	OK
hsa-miR-3972	MIMAT0019357	141.82	10.4535	7.84717	OK
hsa-miR-3973	MIMAT0019358	136.53			OK
hsa-miR-3974	MIMAT0019359	128.326			OK
hsa-miR-3975	MIMAT0019360	130.963			OK
hsa-miR-3976	MIMAT0019361	124.723			OK
hsa-miR-3977	MIMAT0019362	127.921			OK
hsa-miR-3978	MIMAT0019363	132.789			OK
hsa-miR-4632-3p	MIMAT0019688	148.405	17.0388	12.7906	OK
hsa-miR-4633-5p	MIMAT0019689	140.936	9.56918	7.18334	OK
hsa-miR-4633-3p	MIMAT0019690	137.538	6.17144	4.63274	OK
hsa-miR-4634	MIMAT0019691	867.997	736.631	552.97	OK
hsa-miR-4635	MIMAT0019692	218.963	87.5971	65.7569	OK
hsa-miR-4636	MIMAT0019693	129.296			OK
hsa-miR-4637	MIMAT0019694	125.364			OK
hsa-miR-4638-5p	MIMAT0019695	232.085	100.719	75.6072	OK
hsa-miR-4638-3p	MIMAT0019696	161.498	30.1315	22.6189	OK
hsa-miR-4639-5p	MIMAT0019697	136.21			OK
hsa-miR-4639-3p	MIMAT0019698	149.382	18.0161	13.5242	OK
hsa-miR-4640-5p	MIMAT0019699	594.896	463.529	347.96	OK
hsa-miR-4640-3p	MIMAT0019700	155.652	24.2859	18.2308	OK
hsa-miR-4641	MIMAT0019701	139.15	7.78322	5.84267	OK
hsa-miR-4642	MIMAT0019702	156.862	25.4953	19.1387	OK
hsa-miR-4643	MIMAT0019703	122.414			OK
hsa-miR-4644	MIMAT0019704	140.745	9.37899	7.04057	OK
hsa-miR-4645-5p	MIMAT0019705	127.427			OK
hsa-miR-4645-3p	MIMAT0019706	130.849			OK
hsa-miR-4646-5p	MIMAT0019707	215.093	83.7267	62.8515	OK
hsa-miR-4646-3p	MIMAT0019708	161.685	30.3188	22.7596	OK
hsa-miR-4647	MIMAT0019709	145.477	14.111	10.5928	OK
hsa-miR-4648	MIMAT0019710	286.192	154.825	116.223	OK
hsa-miR-4649-5p	MIMAT0019711	1090.11	958.748	719.708	OK
hsa-miR-4649-3p	MIMAT0019712	143.879	12.5131	9.39325	OK
hsa-miR-4650-5p	MIMAT0019713	134.133			OK
hsa-miR-4650-3p	MIMAT0019714	132.159			OK
hsa-miR-4651	MIMAT0019715	2707.21	2575.84	1933.62	OK
hsa-miR-4652-5p	MIMAT0019716	135.903			OK
hsa-miR-4652-3p	MIMAT0019717	144.674	13.3081	9.99005	OK
hsa-miR-4653-5p	MIMAT0019718	125.329			OK
hsa-miR-4653-3p	MIMAT0019719	141.742	10.3757	7.78875	OK
hsa-miR-4654	MIMAT0019720	181.008	49.6415	37.2647	OK
hsa-miR-4655-5p	MIMAT0019721	552.14	420.773	315.864	OK
hsa-miR-4655-3p	MIMAT0019722	141.698	10.3319	7.75589	OK
hsa-miR-4656	MIMAT0019723	391.408	260.041	195.206	OK
hsa-miR-4657	MIMAT0019724	170.27	38.9038	29.2041	OK
hsa-miR-4658	MIMAT0019725	136.709	5.34291	4.01079	OK
hsa-miR-4659a-5p	MIMAT0019726	127.806			OK
hsa-miR-4659a-3p	MIMAT0019727	128.26			OK
hsa-miR-4660	MIMAT0019728	151.708	20.3415	15.2698	OK
hsa-miR-4661-5p	MIMAT0019729	135.813			OK
hsa-miR-4661-3p	MIMAT0019730	134.762			OK
hsa-miR-4662a-5p	MIMAT0019731	128.678			OK
hsa-miR-4662a-3p	MIMAT0019732	122.361			OK
hsa-miR-4659b-5p	MIMAT0019733	125.033			OK
hsa-miR-4659b-3p	MIMAT0019734	125.355			OK
hsa-miR-4663	MIMAT0019735	128.551			OK
hsa-miR-4662b	MIMAT0019736	125.679			OK
hsa-miR-4664-5p	MIMAT0019737	318.789	187.422	140.693	OK
hsa-miR-4664-3p	MIMAT0019738	152.614	21.2474	15.9499	OK
hsa-miR-4665-5p	MIMAT0019739	771.58	640.213	480.592	OK
hsa-miR-4665-3p	MIMAT0019740	192.165	60.7982	45.6397	OK
hsa-miR-4666a-5p	MIMAT0019741	126.655			OK
hsa-miR-4666a-3p	MIMAT0019742	129.457			OK
hsa-miR-4667-5p	MIMAT0019743	347.901	216.535	162.547	OK
hsa-miR-4667-3p	MIMAT0019744	156.508	25.1412	18.8729	OK
hsa-miR-4668-5p	MIMAT0019745	126.781			OK
hsa-miR-4668-3p	MIMAT0019746	130.161			OK
hsa-miR-219b-5p	MIMAT0019747	141.891	10.5248	7.90067	OK
hsa-miR-219b-3p	MIMAT0019748	126.272			OK
hsa-miR-4669	MIMAT0019749	212.85	81.4834	61.1675	OK
hsa-miR-4670-5p	MIMAT0019750	129.223			OK
hsa-miR-4670-3p	MIMAT0019751	126.354			OK
hsa-miR-4671-5p	MIMAT0019752	134.994			OK
hsa-miR-4671-3p	MIMAT0019753	135.271			OK
hsa-miR-4672	MIMAT0019754	137.079	5.71253	4.28825	OK
hsa-miR-4673	MIMAT0019755	232.682	101.316	76.0552	OK
hsa-miR-4674	MIMAT0019756	1780.62	1649.26	1238.06	OK
hsa-miR-4675	MIMAT0019757	304.551	173.185	130.006	OK
hsa-miR-4676-5p	MIMAT0019758	167.968	36.6016	27.4759	OK
hsa-miR-4676-3p	MIMAT0019759	129.561			OK
hsa-miR-4677-5p	MIMAT0019760	129.548			OK
hsa-miR-4677-3p	MIMAT0019761	130.494			OK
hsa-miR-4678	MIMAT0019762	125.919			OK
hsa-miR-4679	MIMAT0019763	122.2			OK
hsa-miR-4680-5p	MIMAT0019764	126.189			OK
hsa-miR-4680-3p	MIMAT0019765	122.959			OK
hsa-miR-4681	MIMAT0019766	156.765	25.3982	19.0658	OK
hsa-miR-4682	MIMAT0019767	146.627	15.2602	11.4555	OK
hsa-miR-4683	MIMAT0019768	127.349			OK
hsa-miR-4684-5p	MIMAT0019769	127.072			OK
hsa-miR-4684-3p	MIMAT0019770	154.375	23.009	17.2722	OK
hsa-miR-4685-5p	MIMAT0019771	214.161	82.7944	62.1517	OK
hsa-miR-4685-3p	MIMAT0019772	163.246	31.8799	23.9314	OK
hsa-miR-4686	MIMAT0019773	137.103	5.73661	4.30633	OK
hsa-miR-4687-5p	MIMAT0019774	209.7	78.3333	58.8029	OK
hsa-miR-4687-3p	MIMAT0019775	1054.71	923.349	693.134	OK
hsa-miR-1343-3p	MIMAT0019776	330.746	199.38	149.669	OK
hsa-miR-4688	MIMAT0019777	669.625	538.259	404.058	OK
hsa-miR-4689	MIMAT0019778	1037.86	906.498	680.485	OK
hsa-miR-4690-5p	MIMAT0019779	306.945	175.579	131.803	OK
hsa-miR-4690-3p	MIMAT0019780	134.428			OK
hsa-miR-4691-5p	MIMAT0019781	151.679	20.3122	15.2479	OK
hsa-miR-4691-3p	MIMAT0019782	143.13	11.7636	8.83063	OK
hsa-miR-4692	MIMAT0019783	144.373	13.007	9.764	OK
hsa-miR-4693-5p	MIMAT0019784	130.817			OK
hsa-miR-4693-3p	MIMAT0019785	123.575			OK
hsa-miR-4694-5p	MIMAT0019786	129.417			OK
hsa-miR-4694-3p	MIMAT0019787	144.409	13.0432	9.79116	OK
hsa-miR-4695-5p	MIMAT0019788	745.205	613.839	460.793	OK
hsa-miR-4695-3p	MIMAT0019789	186.046	54.68	41.0469	OK
hsa-miR-4696	MIMAT0019790	125.2			OK
hsa-miR-4697-5p	MIMAT0019791	479.503	348.137	261.338	OK
hsa-miR-4697-3p	MIMAT0019792	149.239	17.8726	13.4165	OK
hsa-miR-4698	MIMAT0019793	144.998	13.6321	10.2333	OK
hsa-miR-4699-5p	MIMAT0019794	124.044			OK
hsa-miR-4699-3p	MIMAT0019795	130.995			OK
hsa-miR-4700-5p	MIMAT0019796	165.777	34.4107	25.8313	OK
hsa-miR-4700-3p	MIMAT0019797	157.365	25.9986	19.5165	OK
hsa-miR-4701-5p	MIMAT0019798	159.127	27.7611	20.8396	OK
hsa-miR-4701-3p	MIMAT0019799	159.118	27.7517	20.8325	OK
hsa-miR-4703-5p	MIMAT0019801	129.06			OK
hsa-miR-4703-3p	MIMAT0019802	130.608			OK
hsa-miR-4704-5p	MIMAT0019803	122.164			OK
hsa-miR-4704-3p	MIMAT0019804	125.833			OK
hsa-miR-4705	MIMAT0019805	125.719			OK
hsa-miR-4706	MIMAT0019806	486.013	354.646	266.224	OK
hsa-miR-4707-5p	MIMAT0019807	411.323	279.956	210.156	OK
hsa-miR-4707-3p	MIMAT0019808	231.81	100.443	75.4002	OK
hsa-miR-4708-5p	MIMAT0019809	146.509	15.1428	11.3673	OK
hsa-miR-4708-3p	MIMAT0019810	154.295	22.9291	17.2123	OK
hsa-miR-4709-5p	MIMAT0019811	133.405			OK
hsa-miR-4709-3p	MIMAT0019812	144.46	13.0938	9.82917	OK
hsa-miR-203b-5p	MIMAT0019813	131.75			OK
hsa-miR-203b-3p	MIMAT0019814	128.386			OK
hsa-miR-4710	MIMAT0019815	215.689	84.3225	63.2988	OK
hsa-miR-4711-5p	MIMAT0019816	129.089			OK
hsa-miR-4711-3p	MIMAT0019817	139.138	7.77121	5.83365	OK
hsa-miR-4712-5p	MIMAT0019818	129.173			OK
hsa-miR-4712-3p	MIMAT0019819	131.172			OK
hsa-miR-4713-5p	MIMAT0019820	165.971	34.6045	25.9767	OK
hsa-miR-4713-3p	MIMAT0019821	145.408	14.0412	10.5404	OK
hsa-miR-4714-5p	MIMAT0019822	136.78	5.41336	4.06367	OK
hsa-miR-4714-3p	MIMAT0019823	125.625			OK
hsa-miR-4715-5p	MIMAT0019824	131.546			OK
hsa-miR-4715-3p	MIMAT0019825	127.485			OK
hsa-miR-4716-5p	MIMAT0019826	166.893	35.527	26.6692	OK
hsa-miR-4716-3p	MIMAT0019827	168.839	37.4726	28.1298	OK
hsa-miR-3529-5p	MIMAT0019828	130.928			OK
hsa-miR-4717-5p	MIMAT0019829	134.814			OK
hsa-miR-4717-3p	MIMAT0019830	147.991	16.6243	12.4795	OK
hsa-miR-4718	MIMAT0019831	138.138	6.77212	5.08366	OK
hsa-miR-4719	MIMAT0019832	123.652			OK
hsa-miR-4720-5p	MIMAT0019833	131.104			OK
hsa-miR-4720-3p	MIMAT0019834	125.285			OK
hsa-miR-4721	MIMAT0019835	271.358	139.992	105.088	OK
hsa-miR-4722-5p	MIMAT0019836	318.949	187.583	140.814	OK
hsa-miR-4722-3p	MIMAT0019837	180.535	49.1683	36.9094	OK
hsa-miR-4723-5p	MIMAT0019838	1199.54	1068.17	801.848	OK
hsa-miR-4723-3p	MIMAT0019839	169.928	38.5614	28.9471	OK
hsa-miR-451b	MIMAT0019840	131.924			OK
hsa-miR-4724-5p	MIMAT0019841	137.598	6.23188	4.67812	OK
hsa-miR-4724-3p	MIMAT0019842	128.592			OK
hsa-miR-4725-5p	MIMAT0019843	149.866	18.4998	13.8873	OK
hsa-miR-4725-3p	MIMAT0019844	1060.37	928.999	697.376	OK
hsa-miR-4726-5p	MIMAT0019845	450.818	319.451	239.804	OK
hsa-miR-4726-3p	MIMAT0019846	146.078	14.7112	11.0433	OK
hsa-miR-4727-5p	MIMAT0019847	131.977			OK
hsa-miR-4727-3p	MIMAT0019848	239.854	108.488	81.4389	OK
hsa-miR-4728-5p	MIMAT0019849	597.615	466.248	350.001	OK
hsa-miR-4728-3p	MIMAT0019850	178.734	47.3678	35.5578	OK
hsa-miR-4729	MIMAT0019851	124.556			OK
hsa-miR-4730	MIMAT0019852	2761.54	2630.17	1974.4	OK
hsa-miR-4731-5p	MIMAT0019853	260.473	129.106	96.9169	OK
hsa-miR-4731-3p	MIMAT0019854	168.186	36.82	27.6398	OK
hsa-miR-4732-5p	MIMAT0019855	242.822	111.456	83.667	OK
hsa-miR-4732-3p	MIMAT0019856	158.831	27.4649	20.6172	OK
hsa-miR-4733-5p	MIMAT0019857	134.394			OK
hsa-miR-4733-3p	MIMAT0019858	155.79	24.4238	18.3343	OK
hsa-miR-4734	MIMAT0019859	4620.17	4488.81	3369.63	OK
hsa-miR-4735-5p	MIMAT0019860	130.687			OK
hsa-miR-4735-3p	MIMAT0019861	124.469			OK
hsa-miR-4736	MIMAT0019862	203.494	72.1278	54.1445	OK
hsa-miR-4737	MIMAT0019863	148.281	16.9147	12.6974	OK
hsa-miR-3064-5p	MIMAT0019864	137.541	6.17487	4.63532	OK
hsa-miR-3064-3p	MIMAT0019865	149.535	18.1683	13.6385	OK
hsa-miR-4738-5p	MIMAT0019866	131.115			OK
hsa-miR-4738-3p	MIMAT0019867	197.967	66.6005	49.9953	OK
hsa-miR-4739	MIMAT0019868	5735.27	5603.9	4206.71	OK
hsa-miR-4740-5p	MIMAT0019869	147.841	16.4748	12.3672	OK
hsa-miR-4740-3p	MIMAT0019870	162.754	31.3877	23.5619	OK
hsa-miR-4741	MIMAT0019871	2399.1	2267.74	1702.33	OK
hsa-miR-4742-5p	MIMAT0019872	132.808			OK
hsa-miR-4742-3p	MIMAT0019873	132.261			OK
hsa-miR-4743-5p	MIMAT0019874	219.656	88.2898	66.2769	OK
hsa-miR-4744	MIMAT0019875	127.537			OK
hsa-miR-122b-5p	MIMAT0019876	121.889			OK
hsa-miR-122b-3p	MIMAT0019877	147.997	16.6308	12.4843	OK
hsa-miR-4745-5p	MIMAT0019878	2284.42	2153.05	1616.24	OK
hsa-miR-4745-3p	MIMAT0019879	136.792	5.42538	4.0727	OK
hsa-miR-4746-5p	MIMAT0019880	138.846	7.47968	5.61481	OK
hsa-miR-4746-3p	MIMAT0019881	237.121	105.754	79.387	OK
hsa-miR-4747-5p	MIMAT0019882	250.82	119.453	89.6707	OK
hsa-miR-4747-3p	MIMAT0019883	157.378	26.0117	19.5264	OK
hsa-miR-4748	MIMAT0019884	171.484	40.1172	30.115	OK
hsa-miR-4749-5p	MIMAT0019885	755.492	624.126	468.515	OK
hsa-miR-4749-3p	MIMAT0019886	182.222	50.8559	38.1763	OK
hsa-miR-4750-5p	MIMAT0019887	281.609	150.243	112.784	OK
hsa-miR-4751	MIMAT0019888	236.037	104.671	78.574	OK
hsa-miR-4752	MIMAT0019889	124.445			OK
hsa-miR-4753-5p	MIMAT0019890	176.481	45.1146	33.8664	OK
hsa-miR-4753-3p	MIMAT0019891	135.385			OK
hsa-miR-371b-5p	MIMAT0019892	268.785	137.418	103.156	OK
hsa-miR-371b-3p	MIMAT0019893	160.118	28.7516	21.5831	OK
hsa-miR-4754	MIMAT0019894	148.444	17.0776	12.8198	OK
hsa-miR-4755-5p	MIMAT0019895	124.954			OK
hsa-miR-4755-3p	MIMAT0019896	137.52	6.15387	4.61956	OK
hsa-miR-499b-5p	MIMAT0019897	129.17			OK
hsa-miR-499b-3p	MIMAT0019898	126.391			OK
hsa-miR-4756-5p	MIMAT0019899	169.55	38.1834	28.6633	OK
hsa-miR-4756-3p	MIMAT0019900	141.434	10.0672	7.55721	OK
hsa-miR-4757-5p	MIMAT0019901	130.481			OK
hsa-miR-4757-3p	MIMAT0019902	131.222			OK
hsa-miR-4758-5p	MIMAT0019903	952.462	821.095	616.375	OK
hsa-miR-4758-3p	MIMAT0019904	227.2	95.8338	71.94	OK
hsa-miR-4759	MIMAT0019905	119.873			OK
hsa-miR-4760-5p	MIMAT0019906	125.914			OK
hsa-miR-4760-3p	MIMAT0019907	126.51			OK
hsa-miR-4761-5p	MIMAT0019908	131.684			OK
hsa-miR-4761-3p	MIMAT0019909	150.321	18.9543	14.2285	OK
hsa-miR-4762-5p	MIMAT0019910	136.591			OK
hsa-miR-4762-3p	MIMAT0019911	128.031			OK
hsa-miR-4763-5p	MIMAT0019912	189.932	58.5656	43.9637	OK
hsa-miR-4763-3p	MIMAT0019913	1075.08	943.714	708.422	OK
hsa-miR-4764-5p	MIMAT0019914	127.739			OK
hsa-miR-4764-3p	MIMAT0019915	140.838	9.47171	7.11017	OK
hsa-miR-4765	MIMAT0019916	125.395			OK
hsa-miR-4766-5p	MIMAT0019917	124.032			OK
hsa-miR-4766-3p	MIMAT0019918	122.558			OK
hsa-miR-4767	MIMAT0019919	161.767	30.4004	22.8208	OK
hsa-miR-4768-5p	MIMAT0019920	126.485			OK
hsa-miR-4768-3p	MIMAT0019921	146.366	14.9995	11.2598	OK
hsa-miR-4769-5p	MIMAT0019922	162.331	30.9644	23.2442	OK
hsa-miR-4769-3p	MIMAT0019923	154.977	23.6103	17.7236	OK
hsa-miR-4770	MIMAT0019924	131.116			OK
hsa-miR-4771	MIMAT0019925	131.581			OK
hsa-miR-4772-5p	MIMAT0019926	130.226			OK
hsa-miR-4772-3p	MIMAT0019927	128.862			OK
hsa-miR-4773	MIMAT0019928	140.478	9.11166	6.8399	OK
hsa-miR-4774-5p	MIMAT0019929	123.741			OK
hsa-miR-4774-3p	MIMAT0019930	127.728			OK
hsa-miR-4775	MIMAT0019931	129.399			OK
hsa-miR-4776-5p	MIMAT0019932	219.2	87.8336	65.9345	OK
hsa-miR-4776-3p	MIMAT0019933	138.006	6.6397	4.98425	OK
hsa-miR-4777-5p	MIMAT0019934	129.769			OK
hsa-miR-4777-3p	MIMAT0019935	130.142			OK
hsa-miR-4778-5p	MIMAT0019936	126.499			OK
hsa-miR-4778-3p	MIMAT0019937	124.401			OK
hsa-miR-4779	MIMAT0019938	155.443	24.077	18.074	OK
hsa-miR-4780	MIMAT0019939	153.053	21.6863	16.2793	OK
hsa-miR-4436b-5p	MIMAT0019940	167.635	36.2685	27.2258	OK
hsa-miR-4436b-3p	MIMAT0019941	203.603	72.2368	54.2264	OK
hsa-miR-4781-5p	MIMAT0019942	135.837			OK
hsa-miR-4781-3p	MIMAT0019943	122.011			OK
hsa-miR-4782-5p	MIMAT0019944	127.466			OK
hsa-miR-4782-3p	MIMAT0019945	129.291			OK
hsa-miR-4783-5p	MIMAT0019946	153.49	22.1236	16.6077	OK
hsa-miR-4783-3p	MIMAT0019947	191.014	59.6475	44.7759	OK
hsa-miR-4784	MIMAT0019948	162.093	30.7269	23.0659	OK
hsa-miR-4785	MIMAT0019949	135.086			OK
hsa-miR-1245b-5p	MIMAT0019950	133.272			OK
hsa-miR-1245b-3p	MIMAT0019951	128.485			OK
hsa-miR-2467-5p	MIMAT0019952	131.218			OK
hsa-miR-2467-3p	MIMAT0019953	174.254	42.8877	32.1947	OK
hsa-miR-4786-5p	MIMAT0019954	155.613	24.2468	18.2014	OK
hsa-miR-4786-3p	MIMAT0019955	134.715			OK
hsa-miR-4787-5p	MIMAT0019956	14562.4	14431	10833	OK
hsa-miR-4787-3p	MIMAT0019957	198.59	67.2233	50.4629	OK
hsa-miR-4788	MIMAT0019958	182.994	51.6273	38.7553	OK
hsa-miR-4789-5p	MIMAT0019959	126.418			OK
hsa-miR-4789-3p	MIMAT0019960	124.362			OK
hsa-miR-4790-5p	MIMAT0019961	134.974			OK
hsa-miR-4790-3p	MIMAT0019962	127.21			OK
hsa-miR-4791	MIMAT0019963	124.374			OK
hsa-miR-4793-5p	MIMAT0019965	136.903	5.53634	4.15599	OK
hsa-miR-4793-3p	MIMAT0019966	143.627	12.2602	9.20341	OK
hsa-miR-4794	MIMAT0019967	131.191			OK
hsa-miR-4795-5p	MIMAT0019968	128.221			OK
hsa-miR-4795-3p	MIMAT0019969	128.95			OK
hsa-miR-4796-5p	MIMAT0019970	133.895			OK
hsa-miR-4796-3p	MIMAT0019971	125.664			OK
hsa-miR-4797-5p	MIMAT0019972	128.884			OK
hsa-miR-4797-3p	MIMAT0019973	130.109			OK
hsa-miR-4798-5p	MIMAT0019974	125.792			OK
hsa-miR-4798-3p	MIMAT0019975	123.329			OK
hsa-miR-4799-5p	MIMAT0019976	133.341			OK
hsa-miR-4799-3p	MIMAT0019977	130.556			OK
hsa-miR-4800-5p	MIMAT0019978	349.934	218.568	164.073	OK
hsa-miR-4800-3p	MIMAT0019979	208.544	77.178	57.9356	OK
hsa-miR-4801	MIMAT0019980	132.297			OK
hsa-miR-4802-5p	MIMAT0019981	125.041			OK
hsa-miR-4802-3p	MIMAT0019982	134.089			OK
hsa-miR-4803	MIMAT0019983	126.911			OK
hsa-miR-4804-5p	MIMAT0019984	131.408			OK
hsa-miR-4804-3p	MIMAT0019985	151.713	20.3468	15.2738	OK
hsa-miR-4520-2-3p	MIMAT0020300	124.319			OK
hsa-miR-5047	MIMAT0020541	124.305			OK
hsa-miR-642a-3p	MIMAT0020924	511.731	380.364	285.53	OK
hsa-miR-550a-3-5p	MIMAT0020925	169.221	37.8551	28.4169	OK
hsa-miR-4433a-5p	MIMAT0020956	178.302	46.9353	35.2331	OK
hsa-miR-548ah-3p	MIMAT0020957	130.83			OK
hsa-miR-4482-3p	MIMAT0020958	153.677	22.311	16.7483	OK
hsa-miR-4536-3p	MIMAT0020959	125.364			OK
hsa-miR-4999-5p	MIMAT0021017	125.686			OK
hsa-miR-4999-3p	MIMAT0021018	136.267			OK
hsa-miR-5000-5p	MIMAT0021019	129.481			OK
hsa-miR-5000-3p	MIMAT0021020	128.818			OK
hsa-miR-5001-5p	MIMAT0021021	510.424	379.058	284.549	OK
hsa-miR-5001-3p	MIMAT0021022	141.138	9.77193	7.33554	OK
hsa-miR-5002-5p	MIMAT0021023	128.717			OK
hsa-miR-5002-3p	MIMAT0021024	166.231	34.8648	26.1721	OK
hsa-miR-5003-5p	MIMAT0021025	132.22			OK
hsa-miR-5003-3p	MIMAT0021026	130.633			OK
hsa-miR-5004-5p	MIMAT0021027	163.43	32.0641	24.0697	OK
hsa-miR-5004-3p	MIMAT0021028	134.142			OK
hsa-miR-548ao-5p	MIMAT0021029	128.536			OK
hsa-miR-548ao-3p	MIMAT0021030	131.26			OK
hsa-miR-5006-5p	MIMAT0021033	170.257	38.8903	29.194	OK
hsa-miR-5006-3p	MIMAT0021034	138.17	6.80369	5.10736	OK
hsa-miR-5007-5p	MIMAT0021035	130.532			OK
hsa-miR-5007-3p	MIMAT0021036	127.062			OK
hsa-miR-548ap-5p	MIMAT0021037	123.696			OK
hsa-miR-548ap-3p	MIMAT0021038	129.223			OK
hsa-miR-5008-5p	MIMAT0021039	199.979	68.6128	51.5059	OK
hsa-miR-5008-3p	MIMAT0021040	145.667	14.3008	10.7352	OK
hsa-miR-5009-5p	MIMAT0021041	128.021			OK
hsa-miR-5009-3p	MIMAT0021042	126.879			OK
hsa-miR-5010-5p	MIMAT0021043	255.773	124.406	93.3886	OK
hsa-miR-5010-3p	MIMAT0021044	146.946	15.5801	11.6956	OK
hsa-miR-5011-5p	MIMAT0021045	130.328			OK
hsa-miR-5011-3p	MIMAT0021046	134.518			OK
hsa-miR-5087	MIMAT0021079	132.063			OK
hsa-miR-5088-5p	MIMAT0021080	348.698	217.332	163.146	OK
hsa-miR-5089-5p	MIMAT0021081	129.453			OK
hsa-miR-5090	MIMAT0021082	524.641	393.275	295.222	OK
hsa-miR-5091	MIMAT0021083	147.107	15.7408	11.8162	OK
hsa-miR-5092	MIMAT0021084	131.234			OK
hsa-miR-5093	MIMAT0021085	152.756	21.3894	16.0565	OK
hsa-miR-5094	MIMAT0021086	129.394			OK
hsa-miR-5186	MIMAT0021116	124.818			OK
hsa-miR-5187-5p	MIMAT0021117	160.412	29.0457	21.8038	OK
hsa-miR-5187-3p	MIMAT0021118	133.339			OK
hsa-miR-5188	MIMAT0021119	134.557			OK
hsa-miR-5189-5p	MIMAT0021120	247.634	116.268	87.2794	OK
hsa-miR-5190	MIMAT0021121	154.676	23.3093	17.4977	OK
hsa-miR-5191	MIMAT0021122	126.75			OK
hsa-miR-5192	MIMAT0021123	172.545	41.1782	30.9115	OK
hsa-miR-5193	MIMAT0021124	149.908	18.5416	13.9187	OK
hsa-miR-5194	MIMAT0021125	142.326	10.9599	8.2273	OK
hsa-miR-5195-5p	MIMAT0021126	141.999	10.6329	7.98187	OK
hsa-miR-5195-3p	MIMAT0021127	243.008	111.642	83.8069	OK
hsa-miR-5196-5p	MIMAT0021128	326.093	194.727	146.176	OK
hsa-miR-5196-3p	MIMAT0021129	151.443	20.077	15.0713	OK
hsa-miR-5197-5p	MIMAT0021130	131.078			OK
hsa-miR-5197-3p	MIMAT0021131	127.01			OK
hsa-miR-4524b-5p	MIMAT0022255	129.745			OK
hsa-miR-4524b-3p	MIMAT0022256	131.814			OK
hsa-miR-5571-5p	MIMAT0022257	139.261	7.89512	5.92666	OK
hsa-miR-5571-3p	MIMAT0022258	134.502			OK
hsa-miR-5100	MIMAT0022259	2497.98	2366.61	1776.56	OK
hsa-miR-5572	MIMAT0022260	365.002	233.636	175.385	OK
hsa-miR-548aq-5p	MIMAT0022263	126.67			OK
hsa-miR-548aq-3p	MIMAT0022264	130.595			OK
hsa-miR-548ar-5p	MIMAT0022265	123.231			OK
hsa-miR-548ar-3p	MIMAT0022266	127.602			OK
hsa-miR-548as-5p	MIMAT0022267	127.272			OK
hsa-miR-548as-3p	MIMAT0022268	129.336			OK
hsa-miR-5579-5p	MIMAT0022269	125.291			OK
hsa-miR-5579-3p	MIMAT0022270	122.285			OK
hsa-miR-664b-5p	MIMAT0022271	137.288	5.92207	4.44555	OK
hsa-miR-664b-3p	MIMAT0022272	150.078	18.712	14.0466	OK
hsa-miR-5580-5p	MIMAT0022273	135.933			OK
hsa-miR-5580-3p	MIMAT0022274	140.566	9.20002	6.90623	OK
hsa-miR-5581-5p	MIMAT0022275	132.705			OK
hsa-miR-5581-3p	MIMAT0022276	146.431	15.0644	11.3085	OK
hsa-miR-548at-5p	MIMAT0022277	122.163			OK
hsa-miR-548at-3p	MIMAT0022278	130.725			OK
hsa-miR-5582-5p	MIMAT0022279	133.235			OK
hsa-miR-5582-3p	MIMAT0022280	126.602			OK
hsa-miR-5583-5p	MIMAT0022281	137.655	6.28862	4.72071	OK
hsa-miR-5583-3p	MIMAT0022282	130.167			OK
hsa-miR-5584-5p	MIMAT0022283	137.503	6.13683	4.60677	OK
hsa-miR-5584-3p	MIMAT0022284	142.233	10.8669	8.15754	OK
hsa-miR-5585-5p	MIMAT0022285	130.348			OK
hsa-miR-5585-3p	MIMAT0022286	180.73	49.3641	37.0564	OK
hsa-miR-5586-5p	MIMAT0022287	130.052			OK
hsa-miR-5586-3p	MIMAT0022288	131.261			OK
hsa-miR-5587-5p	MIMAT0022289	139.05	7.68338	5.76772	OK
hsa-miR-5587-3p	MIMAT0022290	155.749	24.3829	18.3036	OK
hsa-miR-548au-5p	MIMAT0022291	123.221			OK
hsa-miR-548au-3p	MIMAT0022292	132.83			OK
hsa-miR-1295b-5p	MIMAT0022293	124.718			OK
hsa-miR-1295b-3p	MIMAT0022294	137.183	5.81637	4.3662	OK
hsa-miR-5588-5p	MIMAT0022295	131.886			OK
hsa-miR-5588-3p	MIMAT0022296	137.03	5.66358	4.25151	OK
hsa-miR-5589-5p	MIMAT0022297	169.444	38.0774	28.5838	OK
hsa-miR-5589-3p	MIMAT0022298	130.577			OK
hsa-miR-5590-5p	MIMAT0022299	134.123			OK
hsa-miR-5590-3p	MIMAT0022300	129.264			OK
hsa-miR-5591-5p	MIMAT0022301	131.922			OK
hsa-miR-5591-3p	MIMAT0022302	137.972	6.60538	4.9585	OK
hsa-miR-548av-5p	MIMAT0022303	129.123			OK
hsa-miR-548av-3p	MIMAT0022304	126.81			OK
hsa-miR-5680	MIMAT0022468	128.096			OK
hsa-miR-5681a	MIMAT0022469	134.545			OK
hsa-miR-5682	MIMAT0022470	133.144			OK
hsa-miR-548aw	MIMAT0022471	128.041			OK
hsa-miR-5683	MIMAT0022472	125.966			OK
hsa-miR-5684	MIMAT0022473	144.212	12.8461	9.64326	OK
hsa-miR-548ax	MIMAT0022474	132.763			OK
hsa-miR-5685	MIMAT0022475	145.984	14.6179	10.9733	OK
hsa-miR-5692c	MIMAT0022476	127.168			OK
hsa-miR-5687	MIMAT0022478	122.254			OK
hsa-miR-5688	MIMAT0022479	129.925			OK
hsa-miR-5681b	MIMAT0022480	143.753	12.387	9.29862	OK
hsa-miR-5689	MIMAT0022481	125.88			OK
hsa-miR-5690	MIMAT0022482	126.421			OK
hsa-miR-5691	MIMAT0022483	131.221			OK
hsa-miR-5692a	MIMAT0022484	126.122			OK
hsa-miR-4666b	MIMAT0022485	130.091			OK
hsa-miR-5693	MIMAT0022486	130.312			OK
hsa-miR-5694	MIMAT0022487	130.342			OK
hsa-miR-5695	MIMAT0022488	130.625			OK
hsa-miR-5696	MIMAT0022489	127.469			OK
hsa-miR-5697	MIMAT0022490	129.929			OK
hsa-miR-5698	MIMAT0022491	346.609	215.243	161.577	OK
hsa-miR-5699-3p	MIMAT0022492	130.115			OK
hsa-miR-5700	MIMAT0022493	124.577			OK
hsa-miR-5701	MIMAT0022494	124.464			OK
hsa-miR-5702	MIMAT0022495	132.294			OK
hsa-miR-5703	MIMAT0022496	243.494	112.128	84.1713	OK
hsa-miR-5692b	MIMAT0022497	123.613			OK
hsa-miR-5704	MIMAT0022498	133.173			OK
hsa-miR-5705	MIMAT0022499	161.937	30.5702	22.9483	OK
hsa-miR-5706	MIMAT0022500	124.487			OK
hsa-miR-5707	MIMAT0022501	128.934			OK
hsa-miR-5708	MIMAT0022502	152.627	21.261	15.9601	OK
hsa-miR-197-5p	MIMAT0022691	653.513	522.146	391.962	OK
hsa-miR-181b-3p	MIMAT0022692	130.037			OK
hsa-miR-204-3p	MIMAT0022693	3047.02	2915.66	2188.71	OK
hsa-miR-211-3p	MIMAT0022694	416.306	284.94	213.897	OK
hsa-miR-212-5p	MIMAT0022695	131.627			OK
hsa-miR-301a-5p	MIMAT0022696	128.004			OK
hsa-miR-382-3p	MIMAT0022697	129.733			OK
hsa-miR-345-3p	MIMAT0022698	211.172	79.8052	59.9078	OK
hsa-miR-450a-1-3p	MIMAT0022700	119.566			OK
hsa-miR-506-5p	MIMAT0022701	128.358			OK
hsa-miR-514a-5p	MIMAT0022702	128.797			OK
hsa-miR-539-3p	MIMAT0022705	135.072			OK
hsa-miR-561-5p	MIMAT0022706	127.427			OK
hsa-miR-584-3p	MIMAT0022708	144.797	13.4303	10.0818	OK
hsa-miR-652-5p	MIMAT0022709	284.326	152.96	114.823	OK
hsa-miR-659-5p	MIMAT0022710	127.557			OK
hsa-miR-660-3p	MIMAT0022711	132.367			OK
hsa-miR-1271-3p	MIMAT0022712	129.203			OK
hsa-miR-1185-2-3p	MIMAT0022713	199.987	68.6204	51.5116	OK
hsa-miR-766-5p	MIMAT0022714	139.769	8.40287	6.30782	OK
hsa-miR-873-3p	MIMAT0022717	153.302	21.9357	16.4665	OK
hsa-miR-1285-5p	MIMAT0022719	137.222	5.85597	4.39593	OK
hsa-miR-1304-3p	MIMAT0022720	150.78	19.4132	14.573	OK
hsa-miR-1247-3p	MIMAT0022721	331.433	200.067	150.185	OK
hsa-miR-548g-5p, hsa-miR-548x-5p, hsa-miR-548aj-5p	MIMAT0022722, MIMAT0022733, MIMAT0022739	125.539			OK
hsa-miR-1277-5p	MIMAT0022724	135.792			OK
hsa-miR-1255b-2-3p	MIMAT0022725	134.063			OK
hsa-miR-1306-5p	MIMAT0022726	178.425	47.0588	35.3259	OK
hsa-miR-1307-5p	MIMAT0022727	145.918	14.5512	10.9232	OK
hsa-miR-513c-3p	MIMAT0022728	124.728			OK
hsa-miR-3184-3p	MIMAT0022731	157.518	26.1519	19.6316	OK
hsa-miR-3191-5p	MIMAT0022732	153.546	22.1794	16.6495	OK
hsa-miR-374c-3p	MIMAT0022735	136.874	5.50783	4.13459	OK
hsa-miR-642b-5p	MIMAT0022736	151.782	20.4157	15.3255	OK
hsa-miR-550b-2-5p	MIMAT0022737	144.17	12.8039	9.61158	OK
hsa-miR-3529-3p	MIMAT0022741	124.225			OK
hsa-miR-365b-5p	MIMAT0022833	200.544	69.1778	51.93	OK
hsa-miR-1185-1-3p	MIMAT0022838	247.439	116.073	87.1331	OK
hsa-miR-3190-3p	MIMAT0022839	183.481	52.1144	39.121	OK
hsa-miR-98-3p	MIMAT0022842	140.377	9.01033	6.76382	OK
hsa-miR-216a-3p	MIMAT0022844	139.319	7.95312	5.97021	OK
hsa-miR-376c-5p	MIMAT0022861	128.194			OK
hsa-miR-381-5p	MIMAT0022862	137.096	5.7294	4.30092	OK
hsa-miR-376b-5p	MIMAT0022923	133.831			OK
hsa-miR-495-5p	MIMAT0022924	129.267			OK
hsa-miR-503-3p	MIMAT0022925	154.549	23.1829	17.4028	OK
hsa-miR-376a-2-5p	MIMAT0022928	121.511			OK
hsa-miR-758-5p	MIMAT0022929	143.138	11.772	8.83694	OK
hsa-miR-937-5p	MIMAT0022938	893.127	761.761	571.835	OK
hsa-miR-939-3p	MIMAT0022939	161.054	29.6872	22.2855	OK
hsa-miR-1178-5p	MIMAT0022940	125.101			OK
hsa-miR-1227-5p	MIMAT0022941	1406.65	1275.28	957.32	OK
hsa-miR-1229-5p	MIMAT0022942	483.179	351.812	264.097	OK
hsa-miR-1233-5p	MIMAT0022943	2111.57	1980.2	1486.49	OK
hsa-miR-1236-5p	MIMAT0022945	207.882	76.5155	57.4382	OK
hsa-miR-1237-5p	MIMAT0022946	6414.18	6282.81	4716.35	OK
hsa-miR-1238-5p	MIMAT0022947	265.179	133.813	100.45	OK
hsa-miR-1292-3p	MIMAT0022948	186.073	54.7065	41.0668	OK
hsa-miR-3606-3p	MIMAT0022965	122.135			OK
hsa-miR-3617-3p	MIMAT0022966	149.205	17.8383	13.3908	OK
hsa-miR-3620-5p	MIMAT0022967	655.836	524.47	393.706	OK
hsa-miR-3927-5p	MIMAT0022970	132.632			OK
hsa-miR-3934-3p	MIMAT0022975	129.502			OK
hsa-miR-4632-5p	MIMAT0022977	959.508	828.141	621.665	OK
hsa-miR-4743-3p	MIMAT0022978	130.522			OK
hsa-miR-4750-3p	MIMAT0022979	158.717	27.3506	20.5314	OK
hsa-miR-5089-3p	MIMAT0022984	132.139			OK
hsa-miR-5739	MIMAT0023116	379.208	247.841	186.048	OK
hsa-miR-5787	MIMAT0023252	9102.92	8971.55	6734.72	OK
hsa-miR-6068	MIMAT0023693	182.271	50.9042	38.2125	OK
hsa-miR-6069	MIMAT0023694	170.578	39.2116	29.4352	OK
hsa-miR-6070	MIMAT0023695	140.471	9.10433	6.83439	OK
hsa-miR-6071	MIMAT0023696	156.931	25.5642	19.1904	OK
hsa-miR-6072	MIMAT0023697	155.417	24.0507	18.0542	OK
hsa-miR-6073	MIMAT0023698	280.974	149.607	112.306	OK
hsa-miR-6074	MIMAT0023699	142.648	11.2818	8.46899	OK
hsa-miR-6075	MIMAT0023700	738.03	606.663	455.407	OK
hsa-miR-6076	MIMAT0023701	390.32	258.954	194.39	OK
hsa-miR-6077	MIMAT0023702	146.536	15.1692	11.3871	OK
hsa-miR-6078	MIMAT0023703	130.936			OK
hsa-miR-6079	MIMAT0023704	129.536			OK
hsa-miR-6080	MIMAT0023705	140.902	9.53522	7.15785	OK
hsa-miR-6081	MIMAT0023706	159.526	28.1597	21.1387	OK
hsa-miR-6082	MIMAT0023707	130.388			OK
hsa-miR-6083	MIMAT0023708	168.718	37.3519	28.0392	OK
hsa-miR-6084	MIMAT0023709	142.405	11.039	8.28669	OK
hsa-miR-6085	MIMAT0023710	2625.72	2494.35	1872.45	OK
hsa-miR-6086	MIMAT0023711	291.074	159.707	119.888	OK
hsa-miR-6088	MIMAT0023713	2247.19	2115.82	1588.29	OK
hsa-miR-6089	MIMAT0023714	14191.9	14060.6	10554.9	OK
hsa-miR-6090	MIMAT0023715	11258.7	11127.4	8353.03	OK
hsa-miR-6124	MIMAT0024597	374.8	243.433	182.739	OK
hsa-miR-6125	MIMAT0024598	5363.16	5231.79	3927.37	OK
hsa-miR-6126	MIMAT0024599	1856.68	1725.31	1295.15	OK
hsa-miR-6127	MIMAT0024610	250.595	119.228	89.5018	OK
hsa-miR-6128	MIMAT0024611	126.719			OK
hsa-miR-378j	MIMAT0024612	129.181			OK
hsa-miR-6129	MIMAT0024613	137.358	5.99154	4.4977	OK
hsa-miR-6130	MIMAT0024614	144.657	13.2906	9.97691	OK
hsa-miR-6131	MIMAT0024615	6444.05	6312.68	4738.77	OK
hsa-miR-6132	MIMAT0024616	517.62	386.254	289.951	OK
hsa-miR-6133	MIMAT0024617	155.905	24.5389	18.4207	OK
hsa-miR-6134	MIMAT0024618	150.865	19.4987	14.6372	OK
hsa-miR-6165	MIMAT0024782	365.025	233.658	175.402	OK
hsa-miR-6499-5p	MIMAT0025450	151.789	20.4229	15.3309	OK
hsa-miR-6499-3p	MIMAT0025451	137.782	6.41558	4.81601	OK
hsa-miR-548ay-5p	MIMAT0025452	118.078			OK
hsa-miR-548ay-3p	MIMAT0025453	131.342			OK
hsa-miR-6500-5p	MIMAT0025454	129.452			OK
hsa-miR-6500-3p	MIMAT0025455	141.863	10.4967	7.87961	OK
hsa-miR-548az-5p	MIMAT0025456	127.484			OK
hsa-miR-548az-3p	MIMAT0025457	128.265			OK
hsa-miR-6501-5p	MIMAT0025458	159.999	28.6331	21.4942	OK
hsa-miR-6501-3p	MIMAT0025459	251.582	120.216	90.2428	OK
hsa-miR-6502-5p	MIMAT0025460	127.15			OK
hsa-miR-6502-3p	MIMAT0025461	129.753			OK
hsa-miR-6503-5p	MIMAT0025462	136.686	5.3201	3.99366	OK
hsa-miR-6503-3p	MIMAT0025463	145.115	13.7484	10.3206	OK
hsa-miR-6504-5p	MIMAT0025464	135.649			OK
hsa-miR-6504-3p	MIMAT0025465	139.2	7.83356	5.88046	OK
hsa-miR-6505-5p	MIMAT0025466	127.766			OK
hsa-miR-6505-3p	MIMAT0025467	130.101			OK
hsa-miR-6506-5p	MIMAT0025468	123.373			OK
hsa-miR-6506-3p	MIMAT0025469	126.698			OK
hsa-miR-6507-5p	MIMAT0025470	183.068	51.7016	38.8111	OK
hsa-miR-6507-3p	MIMAT0025471	134.739			OK
hsa-miR-6508-5p	MIMAT0025472	143.778	12.4118	9.31724	OK
hsa-miR-6508-3p	MIMAT0025473	133.811			OK
hsa-miR-6509-5p	MIMAT0025474	143.694	12.3275	9.25391	OK
hsa-miR-6509-3p	MIMAT0025475	149.245	17.8788	13.4211	OK
hsa-miR-6510-5p	MIMAT0025476	268.805	137.439	103.172	OK
hsa-miR-6510-3p	MIMAT0025477	132.864			OK
hsa-miR-6511a-5p	MIMAT0025478	395.123	263.757	197.996	OK
hsa-miR-6511a-3p	MIMAT0025479	159.808	28.4417	21.3505	OK
hsa-miR-6512-5p	MIMAT0025480	129.972			OK
hsa-miR-6512-3p	MIMAT0025481	139.7	8.33384	6.25601	OK
hsa-miR-6513-5p	MIMAT0025482	129.78			OK
hsa-miR-6513-3p	MIMAT0025483	136.615			OK
hsa-miR-6514-5p	MIMAT0025484	138.328	6.96156	5.22587	OK
hsa-miR-6514-3p	MIMAT0025485	150.949	19.5829	14.7004	OK
hsa-miR-6515-5p	MIMAT0025486	258.473	127.107	95.416	OK
hsa-miR-6515-3p	MIMAT0025487	292.174	160.808	120.715	OK
hsa-miR-6715a-3p	MIMAT0025841	135.527			OK
hsa-miR-6715b-5p	MIMAT0025842	181.472	50.1061	37.6134	OK
hsa-miR-6715b-3p	MIMAT0025843	126.327			OK
hsa-miR-6716-5p	MIMAT0025844	348.319	216.953	162.861	OK
hsa-miR-6716-3p	MIMAT0025845	156.24	24.8737	18.6721	OK
hsa-miR-6717-5p	MIMAT0025846	544.461	413.095	310.1	OK
hsa-miR-6511b-5p	MIMAT0025847	311.896	180.53	135.519	OK
hsa-miR-6511b-3p	MIMAT0025848	186.271	54.905	41.2158	OK
hsa-miR-6718-5p	MIMAT0025849	162.649	31.2831	23.4834	OK
hsa-miR-6719-3p	MIMAT0025850	134.878			OK
hsa-miR-6720-3p	MIMAT0025851	146.103	14.7371	11.0628	OK
hsa-miR-6721-5p	MIMAT0025852	522.19	390.824	293.381	OK
hsa-miR-6722-5p	MIMAT0025853	237.218	105.852	79.4602	OK
hsa-miR-6722-3p	MIMAT0025854	1041.37	910.005	683.118	OK
hsa-miR-6724-5p	MIMAT0025856	1273.18	1141.81	857.127	OK
hsa-miR-892c-5p	MIMAT0025857	130.734			OK
hsa-miR-892c-3p	MIMAT0025858	139.304	7.93747	5.95845	OK
hsa-let-7c-3p	MIMAT0026472	139.429	8.06298	6.05267	OK
hsa-miR-95-5p	MIMAT0026473	128.829			OK
hsa-miR-208a-5p	MIMAT0026474	150.853	19.487	14.6284	OK
hsa-miR-210-5p	MIMAT0026475	198.628	67.2618	50.4917	OK
hsa-miR-215-3p	MIMAT0026476	134.72			OK
hsa-miR-128-1-5p	MIMAT0026477	610.562	479.196	359.72	OK
hsa-miR-133a-5p	MIMAT0026478	137.765	6.39854	4.80322	OK
hsa-miR-152-5p	MIMAT0026479	128.185			OK
hsa-miR-153-5p	MIMAT0026480	129.012			OK
hsa-miR-134-3p	MIMAT0026481	140.713	9.34661	7.01627	OK
[truncated: 1,201 more rows]

## Sheet: CPP_Data4
Name	ID	Raw data	BG subtraction	global normalization	Flag
hsa-let-7a-5p	MIMAT0000062	365.433	236.972	202.066	OK
hsa-let-7b-5p	MIMAT0000063	325.742	197.281	168.222	OK
hsa-let-7c-5p	MIMAT0000064	293.856	165.395	141.032	OK
hsa-let-7d-5p	MIMAT0000065	333.297	204.836	174.664	OK
hsa-let-7e-5p	MIMAT0000066	211.457	82.9955	70.7703	OK
hsa-let-7f-5p	MIMAT0000067	255.78	127.319	108.565	OK
hsa-miR-15a-5p	MIMAT0000068	180.178	51.7166	44.0988	OK
hsa-miR-16-5p	MIMAT0000069	498.164	369.702	315.246	OK
hsa-miR-17-5p	MIMAT0000070	308.283	179.821	153.334	OK
hsa-miR-17-3p	MIMAT0000071	131.786			OK
hsa-miR-18a-5p	MIMAT0000072	143.723	15.2614	13.0134	OK
hsa-miR-19a-3p	MIMAT0000073	153.268	24.8065	21.1525	OK
hsa-miR-19b-3p	MIMAT0000074	216.35	87.8885	74.9425	OK
hsa-miR-20a-5p	MIMAT0000075	257.253	128.791	109.821	OK
hsa-miR-21-5p	MIMAT0000076	244.012	115.551	98.5302	OK
hsa-miR-22-3p	MIMAT0000077	291.706	163.245	139.199	OK
hsa-miR-23a-3p	MIMAT0000078	393.547	265.086	226.039	OK
hsa-miR-24-1-5p	MIMAT0000079	124.673			OK
hsa-miR-24-3p	MIMAT0000080	811.498	683.037	582.426	OK
hsa-miR-25-3p	MIMAT0000081	190.898	62.437	53.24	OK
hsa-miR-26a-5p	MIMAT0000082	450.162	321.701	274.315	OK
hsa-miR-26b-5p	MIMAT0000083	198.362	69.9007	59.6043	OK
hsa-miR-27a-3p	MIMAT0000084	177.319	48.8582	41.6614	OK
hsa-miR-28-5p	MIMAT0000085	159.61	31.1484	26.5602	OK
hsa-miR-29a-3p	MIMAT0000086	142.812	14.3504	12.2366	OK
hsa-miR-30a-5p	MIMAT0000087	188.526	60.0644	51.217	OK
hsa-miR-30a-3p	MIMAT0000088	131.118			OK
hsa-miR-31-5p	MIMAT0000089	129.842			OK
hsa-miR-32-5p	MIMAT0000090	124.927			OK
hsa-miR-33a-5p	MIMAT0000091	129.957			OK
hsa-miR-92a-3p	MIMAT0000092	461.79	333.329	284.23	OK
hsa-miR-93-5p	MIMAT0000093	259.286	130.825	111.554	OK
hsa-miR-95-3p	MIMAT0000094	128.901			OK
hsa-miR-96-5p	MIMAT0000095	131.232			OK
hsa-miR-98-5p	MIMAT0000096	141.171	12.7101	10.8379	OK
hsa-miR-99a-5p	MIMAT0000097	131.726			OK
hsa-miR-100-5p	MIMAT0000098	137.408	8.94705	7.62916	OK
hsa-miR-101-3p	MIMAT0000099	133.206	4.74465	4.04576	OK
hsa-miR-29b-3p	MIMAT0000100	134.808	6.34653	5.41169	OK
hsa-miR-103a-3p	MIMAT0000101	305.941	177.48	151.337	OK
hsa-miR-105-5p	MIMAT0000102	133.989	5.5277	4.71347	OK
hsa-miR-106a-5p	MIMAT0000103	309.794	181.333	154.623	OK
hsa-miR-107	MIMAT0000104	271.327	142.866	121.822	OK
hsa-miR-192-5p	MIMAT0000222	147.158	18.697	15.943	OK
hsa-miR-196a-5p	MIMAT0000226	127.95			OK
hsa-miR-197-3p	MIMAT0000227	165.494	37.0327	31.5778	OK
hsa-miR-198	MIMAT0000228	154.431	25.9699	22.1446	OK
hsa-miR-199a-5p	MIMAT0000231	163.289	34.828	29.6978	OK
hsa-miR-199a-3p, hsa-miR-199b-3p	MIMAT0000232, MIMAT0004563	166.088	37.627	32.0846	OK
hsa-miR-208a-3p	MIMAT0000241	129.547			OK
hsa-miR-129-5p	MIMAT0000242	140.013	11.5515	9.84999	OK
hsa-miR-148a-3p	MIMAT0000243	134.133	5.67177	4.83632	OK
hsa-miR-30c-5p	MIMAT0000244	198.361	69.9002	59.604	OK
hsa-miR-30d-5p	MIMAT0000245	235.335	106.874	91.1317	OK
hsa-miR-139-5p	MIMAT0000250	134.473	6.01226	5.12666	OK
hsa-miR-147a	MIMAT0000251	121.618			OK
hsa-miR-7-5p	MIMAT0000252	124.374			OK
hsa-miR-10a-5p	MIMAT0000253	126.88			OK
hsa-miR-10b-5p	MIMAT0000254	135.786	7.3248	6.24587	OK
hsa-miR-34a-5p	MIMAT0000255	128.647			OK
hsa-miR-181a-5p	MIMAT0000256	181.744	53.283	45.4345	OK
hsa-miR-181b-5p	MIMAT0000257	134.486	6.02521	5.1377	OK
hsa-miR-181c-5p	MIMAT0000258	144.256	15.7943	13.4678	OK
hsa-miR-182-5p	MIMAT0000259	127.049			OK
hsa-miR-182-3p	MIMAT0000260	127.648			OK
hsa-miR-183-5p	MIMAT0000261	128.65			OK
hsa-miR-187-3p	MIMAT0000262	144.11	15.6492	13.3441	OK
hsa-miR-199b-5p	MIMAT0000263	137.154	8.69252	7.41212	OK
hsa-miR-203a-3p	MIMAT0000264	131.429			OK
hsa-miR-204-5p	MIMAT0000265	134.646	6.18517	5.2741	OK
hsa-miR-205-5p	MIMAT0000266	136.609	8.14807	6.94787	OK
hsa-miR-210-3p	MIMAT0000267	152.956	24.4943	20.8863	OK
hsa-miR-211-5p	MIMAT0000268	143.69	15.2285	12.9854	OK
hsa-miR-212-3p	MIMAT0000269	131.296			OK
hsa-miR-181a-3p	MIMAT0000270	137.645	9.18355	7.83082	OK
hsa-miR-214-3p	MIMAT0000271	226.077	97.6154	83.2367	OK
hsa-miR-215-5p	MIMAT0000272	136.039	7.57814	6.46188	OK
hsa-miR-216a-5p	MIMAT0000273	126.668			OK
hsa-miR-217-5p	MIMAT0000274	125.724			OK
hsa-miR-218-5p	MIMAT0000275	120.33			OK
hsa-miR-219a-5p	MIMAT0000276	132.25			OK
hsa-miR-221-3p	MIMAT0000278	255.654	127.193	108.458	OK
hsa-miR-222-3p	MIMAT0000279	167.867	39.4054	33.601	OK
hsa-miR-223-3p	MIMAT0000280	773.502	645.041	550.027	OK
hsa-miR-224-5p	MIMAT0000281	126.614			OK
hsa-miR-200b-3p	MIMAT0000318	131.471			OK
hsa-let-7g-5p	MIMAT0000414	202.093	73.6323	62.7863	OK
hsa-let-7i-5p	MIMAT0000415	210.47	82.0085	69.9287	OK
hsa-miR-1-3p	MIMAT0000416	121.924			OK
hsa-miR-15b-5p	MIMAT0000417	205.661	77.1993	65.8279	OK
hsa-miR-23b-3p	MIMAT0000418	395.157	266.696	227.412	OK
hsa-miR-27b-3p	MIMAT0000419	160.302	31.8408	27.1507	OK
hsa-miR-30b-5p	MIMAT0000420	185.648	57.187	48.7634	OK
hsa-miR-122-5p	MIMAT0000421	211.64	83.1792	70.927	OK
hsa-miR-124-3p	MIMAT0000422	155.526	27.0645	23.0779	OK
hsa-miR-125b-5p	MIMAT0000423	152.463	24.0016	20.4662	OK
hsa-miR-128-3p	MIMAT0000424	138.669	10.2074	8.70387	OK
hsa-miR-130a-3p	MIMAT0000425	163.416	34.9545	29.8057	OK
hsa-miR-132-3p	MIMAT0000426	136.108	7.6472	6.52077	OK
hsa-miR-133a-3p	MIMAT0000427	138.665	10.2034	8.70042	OK
hsa-miR-135a-5p	MIMAT0000428	122.707			OK
hsa-miR-137-3p	MIMAT0000429	127.801			OK
hsa-miR-138-5p	MIMAT0000430	131.768			OK
hsa-miR-140-5p	MIMAT0000431	130.597			OK
hsa-miR-141-3p	MIMAT0000432	125.162			OK
hsa-miR-142-5p	MIMAT0000433	144.376	15.9143	13.5701	OK
hsa-miR-142-3p	MIMAT0000434	151.817	23.3557	19.9154	OK
hsa-miR-143-3p	MIMAT0000435	135.636	7.17439	6.11761	OK
hsa-miR-144-3p	MIMAT0000436	149.861	21.3997	18.2475	OK
hsa-miR-145-5p	MIMAT0000437	165.196	36.7352	31.3242	OK
hsa-miR-152-3p	MIMAT0000438	131.522			OK
hsa-miR-153-3p	MIMAT0000439	128.157			OK
hsa-miR-191-5p	MIMAT0000440	199.276	70.8148	60.3839	OK
hsa-miR-9-5p	MIMAT0000441	122.675			OK
hsa-miR-9-3p	MIMAT0000442	124.192			OK
hsa-miR-125a-5p	MIMAT0000443	159.277	30.8156	26.2765	OK
hsa-miR-126-5p	MIMAT0000444	153.007	24.546	20.9304	OK
hsa-miR-126-3p	MIMAT0000445	254.961	126.5	107.866	OK
hsa-miR-127-3p	MIMAT0000446	133.878	5.41678	4.61889	OK
hsa-miR-134-5p	MIMAT0000447	148.582	20.1205	17.1568	OK
hsa-miR-136-5p	MIMAT0000448	124.985			OK
hsa-miR-146a-5p	MIMAT0000449	207.741	79.2793	67.6015	OK
hsa-miR-149-5p	MIMAT0000450	154.729	26.2673	22.3981	OK
hsa-miR-150-5p	MIMAT0000451	182.887	54.4256	46.4087	OK
hsa-miR-154-5p	MIMAT0000452	126.276			OK
hsa-miR-154-3p	MIMAT0000453	131.645			OK
hsa-miR-184	MIMAT0000454	171.812	43.3509	36.9653	OK
hsa-miR-185-5p	MIMAT0000455	202.598	74.1368	63.2165	OK
hsa-miR-186-5p	MIMAT0000456	156.425	27.9633	23.8443	OK
hsa-miR-188-5p	MIMAT0000457	183.315	54.8535	46.7736	OK
hsa-miR-190a-5p	MIMAT0000458	124.531			OK
hsa-miR-193a-3p	MIMAT0000459	129.083			OK
hsa-miR-194-5p	MIMAT0000460	128.654			OK
hsa-miR-195-5p	MIMAT0000461	160.146	31.6844	27.0173	OK
hsa-miR-206	MIMAT0000462	124.494			OK
hsa-miR-320a-3p	MIMAT0000510	221.328	92.8672	79.1879	OK
hsa-miR-200c-3p	MIMAT0000617	126.107			OK
hsa-miR-155-5p	MIMAT0000646	136.949	8.48827	7.23795	OK
hsa-miR-106b-5p	MIMAT0000680	164.445	35.9842	30.6837	OK
hsa-miR-29c-3p	MIMAT0000681	141.677	13.2159	11.2692	OK
hsa-miR-200a-3p	MIMAT0000682	127.468			OK
hsa-miR-302a-5p	MIMAT0000683	128.144			OK
hsa-miR-302a-3p	MIMAT0000684	127.881			OK
hsa-miR-34b-5p	MIMAT0000685	126.579			OK
hsa-miR-34c-5p	MIMAT0000686	129.087			OK
hsa-miR-299-3p	MIMAT0000687	135.667	7.2057	6.1443	OK
hsa-miR-301a-3p	MIMAT0000688	132.035			OK
hsa-miR-99b-5p	MIMAT0000689	152.729	24.2673	20.6927	OK
hsa-miR-296-5p	MIMAT0000690	277.399	148.938	126.999	OK
hsa-miR-130b-3p	MIMAT0000691	144.396	15.9351	13.5879	OK
hsa-miR-30e-5p	MIMAT0000692	160.865	32.4033	27.6303	OK
hsa-miR-30e-3p	MIMAT0000693	136.524	8.0627	6.87507	OK
hsa-miR-361-5p	MIMAT0000703	142.235	13.7734	11.7446	OK
hsa-miR-362-5p	MIMAT0000705	124.405			OK
hsa-miR-363-3p	MIMAT0000707	133.33	4.86926	4.15202	OK
hsa-miR-365a-3p, hsa-miR-365b-3p	MIMAT0000710, MIMAT0022834	142.36	13.8983	11.8511	OK
hsa-miR-302b-5p	MIMAT0000714	127.86			OK
hsa-miR-302b-3p	MIMAT0000715	123.043			OK
hsa-miR-302c-5p	MIMAT0000716	184.325	55.864	47.6353	OK
hsa-miR-302c-3p	MIMAT0000717	131.907			OK
hsa-miR-302d-3p	MIMAT0000718	123.56			OK
hsa-miR-367-3p	MIMAT0000719	126.977			OK
hsa-miR-376c-3p	MIMAT0000720	129.288			OK
hsa-miR-369-3p	MIMAT0000721	126.316			OK
hsa-miR-370-3p	MIMAT0000722	245.123	116.661	99.4773	OK
hsa-miR-371a-3p	MIMAT0000723	134.775	6.31386	5.38384	OK
hsa-miR-372-3p	MIMAT0000724	132.006			OK
hsa-miR-373-5p	MIMAT0000725	365.905	237.444	202.469	OK
hsa-miR-373-3p	MIMAT0000726	138.795	10.3335	8.81139	OK
hsa-miR-374a-5p	MIMAT0000727	134.004	5.54324	4.72673	OK
hsa-miR-375-3p	MIMAT0000728	133.518	5.05677	4.31191	OK
hsa-miR-376a-3p	MIMAT0000729	130.96			OK
hsa-miR-377-3p	MIMAT0000730	125.672			OK
hsa-miR-378a-5p	MIMAT0000731	128.733			OK
hsa-miR-378a-3p	MIMAT0000732	142.953	14.4919	12.3572	OK
hsa-miR-379-5p	MIMAT0000733	150.272	21.8106	18.598	OK
hsa-miR-380-5p	MIMAT0000734	128.227			OK
hsa-miR-380-3p	MIMAT0000735	128.191			OK
hsa-miR-381-3p	MIMAT0000736	131.145			OK
hsa-miR-382-5p	MIMAT0000737	129.774			OK
hsa-miR-383-5p	MIMAT0000738	123.405			OK
hsa-miR-340-3p	MIMAT0000750	131.018			OK
hsa-miR-330-3p	MIMAT0000751	145.736	17.2744	14.7299	OK
hsa-miR-328-3p	MIMAT0000752	162.133	33.6717	28.7119	OK
hsa-miR-342-3p	MIMAT0000753	170.458	41.9963	35.8103	OK
hsa-miR-337-3p	MIMAT0000754	139.391	10.9303	9.32023	OK
hsa-miR-323a-3p	MIMAT0000755	138.728	10.2669	8.75455	OK
hsa-miR-326	MIMAT0000756	154.905	26.4437	22.5486	OK
hsa-miR-151a-3p	MIMAT0000757	156.39	27.9284	23.8145	OK
hsa-miR-135b-5p	MIMAT0000758	124.776			OK
hsa-miR-148b-3p	MIMAT0000759	141.339	12.8773	10.9805	OK
hsa-miR-331-3p	MIMAT0000760	145.963	17.5021	14.924	OK
hsa-miR-324-5p	MIMAT0000761	134.964	6.50303	5.54514	OK
hsa-miR-324-3p	MIMAT0000762	152.319	23.8575	20.3433	OK
hsa-miR-338-3p	MIMAT0000763	132.481			OK
hsa-miR-339-5p	MIMAT0000764	148.686	20.2247	17.2456	OK
hsa-miR-335-5p	MIMAT0000765	128.121			OK
hsa-miR-133b	MIMAT0000770	138.385	9.92387	8.46209	OK
hsa-miR-325	MIMAT0000771	127.501			OK
hsa-miR-345-5p	MIMAT0000772	139.783	11.3218	9.65407	OK
hsa-miR-346	MIMAT0000773	151.826	23.3646	19.923	OK
hsa-miR-384	MIMAT0001075	128.087			OK
hsa-miR-196b-5p	MIMAT0001080	128.805			OK
hsa-miR-422a	MIMAT0001339	147.85	19.3886	16.5327	OK
hsa-miR-423-3p	MIMAT0001340	169.191	40.7301	34.7306	OK
hsa-miR-424-5p	MIMAT0001341	127.331			OK
hsa-miR-425-3p	MIMAT0001343	141.399	12.9381	11.0323	OK
hsa-miR-18b-5p	MIMAT0001412	143.484	15.0232	12.8103	OK
hsa-miR-20b-5p	MIMAT0001413	250.448	121.987	104.018	OK
hsa-miR-448	MIMAT0001532	124.039			OK
hsa-miR-429	MIMAT0001536	125.781			OK
hsa-miR-449a	MIMAT0001541	130.481			OK
hsa-miR-450a-5p	MIMAT0001545	126.459			OK
hsa-miR-191-3p	MIMAT0001618	135.437	6.97626	5.94866	OK
hsa-miR-200a-5p	MIMAT0001620	137.259	8.79745	7.50159	OK
hsa-miR-369-5p	MIMAT0001621	128.019			OK
hsa-miR-431-5p	MIMAT0001625	131.775			OK
hsa-miR-433-3p	MIMAT0001627	134.448	5.98662	5.10479	OK
hsa-miR-329-3p	MIMAT0001629	134.58	6.11922	5.21787	OK
hsa-miR-323b-5p	MIMAT0001630	134.959	6.49746	5.54039	OK
hsa-miR-451a	MIMAT0001631	2214.29	2085.82	1778.58	OK
hsa-miR-452-5p	MIMAT0001635	130.435			OK
hsa-miR-452-3p	MIMAT0001636	126.622			OK
hsa-miR-409-5p	MIMAT0001638	128.305			OK
hsa-miR-409-3p	MIMAT0001639	136.784	8.32319	7.09719	OK
hsa-miR-412-3p	MIMAT0002170	137.625	9.16371	7.8139	OK
hsa-miR-410-3p	MIMAT0002171	125.279			OK
hsa-miR-376b-3p	MIMAT0002172	122.465			OK
hsa-miR-483-3p	MIMAT0002173	145.61	17.1484	14.6224	OK
hsa-miR-484	MIMAT0002174	229.225	100.763	85.921	OK
hsa-miR-485-5p	MIMAT0002175	137.035	8.57338	7.31053	OK
hsa-miR-485-3p	MIMAT0002176	141.759	13.2982	11.3393	OK
hsa-miR-486-5p	MIMAT0002177	549.765	421.304	359.246	OK
hsa-miR-487a-3p	MIMAT0002178	128.165			OK
hsa-miR-488-5p	MIMAT0002804	130.3			OK
hsa-miR-489-3p	MIMAT0002805	140.624	12.1633	10.3716	OK
hsa-miR-490-3p	MIMAT0002806	134.695	6.23397	5.31571	OK
hsa-miR-491-5p	MIMAT0002807	224.566	96.1046	81.9484	OK
hsa-miR-511-5p	MIMAT0002808	129.328			OK
hsa-miR-146b-5p	MIMAT0002809	163.134	34.6729	29.5656	OK
hsa-miR-202-5p	MIMAT0002810	125.128			OK
hsa-miR-202-3p	MIMAT0002811	146.226	17.7647	15.148	OK
hsa-miR-492	MIMAT0002812	136.938	8.47693	7.22829	OK
hsa-miR-493-5p	MIMAT0002813	130.417			OK
hsa-miR-432-5p	MIMAT0002814	133.981	5.51986	4.70679	OK
hsa-miR-432-3p	MIMAT0002815	133.709	5.24736	4.47443	OK
hsa-miR-494-3p	MIMAT0002816	156.185	27.7234	23.6398	OK
hsa-miR-495-3p	MIMAT0002817	135.227	6.76549	5.76894	OK
hsa-miR-496	MIMAT0002818	132.136			OK
hsa-miR-193b-3p	MIMAT0002819	145.641	17.1799	14.6493	OK
hsa-miR-497-5p	MIMAT0002820	129.845			OK
hsa-miR-181d-5p	MIMAT0002821	136.417	7.95608	6.78416	OK
hsa-miR-512-5p	MIMAT0002822	135.042	6.58115	5.61175	OK
hsa-miR-512-3p	MIMAT0002823	131.806			OK
hsa-miR-498-5p	MIMAT0002824	267.586	139.125	118.632	OK
hsa-miR-520e-3p	MIMAT0002825	137.688	9.22632	7.86729	OK
hsa-miR-515-5p	MIMAT0002826	132.926			OK
hsa-miR-515-3p	MIMAT0002827	123.719			OK
hsa-miR-519e-5p	MIMAT0002828	136.685	8.22406	7.01266	OK
hsa-miR-519e-3p	MIMAT0002829	130.74			OK
hsa-miR-520f-3p	MIMAT0002830	123.458			OK
hsa-miR-519c-5p, hsa-miR-523-5p, hsa-miR-518e-5p, hsa-miR-522-5p, hsa-miR-519a-5p, hsa-miR-519b-5p	MIMAT0002831, MIMAT0005449, MIMAT0005450, MIMAT0005451, MIMAT0005452, MIMAT0005454	134.713	6.25154	5.33069	OK
hsa-miR-519c-3p	MIMAT0002832	121.156			OK
hsa-miR-520a-5p	MIMAT0002833	129.344			OK
hsa-miR-520a-3p	MIMAT0002834	129.07			OK
hsa-miR-526b-5p	MIMAT0002835	143.063	14.6016	12.4508	OK
hsa-miR-526b-3p	MIMAT0002836	128.712			OK
hsa-miR-519b-3p	MIMAT0002837	126.931			OK
hsa-miR-525-5p	MIMAT0002838	149.38	20.9188	17.8374	OK
hsa-miR-525-3p	MIMAT0002839	133.058			OK
hsa-miR-523-3p	MIMAT0002840	128.697			OK
hsa-miR-518f-5p	MIMAT0002841	133.927	5.46547	4.66041	OK
hsa-miR-518f-3p	MIMAT0002842	131.972			OK
hsa-miR-520b-3p	MIMAT0002843	126.86			OK
hsa-miR-518b	MIMAT0002844	133.591	5.12975	4.37414	OK
hsa-miR-526a-5p, hsa-miR-520c-5p, hsa-miR-518d-5p	MIMAT0002845, MIMAT0005455, MIMAT0005456	146.083	17.6217	15.026	OK
hsa-miR-520c-3p	MIMAT0002846	127.741			OK
hsa-miR-518c-5p	MIMAT0002847	158.328	29.8663	25.467	OK
hsa-miR-518c-3p	MIMAT0002848	129.034			OK
hsa-miR-524-5p	MIMAT0002849	147.015	18.5543	15.8212	OK
hsa-miR-524-3p	MIMAT0002850	127.98			OK
hsa-miR-517-5p	MIMAT0002851	133.262	4.80085	4.09369	OK
hsa-miR-517a-3p, hsa-miR-517b-3p	MIMAT0002852, MIMAT0002857	133.555	5.09358	4.3433	OK
hsa-miR-519d-3p	MIMAT0002853	137.153	8.69162	7.41135	OK
hsa-miR-521	MIMAT0002854	128.718			OK
hsa-miR-520d-5p	MIMAT0002855	153.827	25.3655	21.6291	OK
hsa-miR-520d-3p	MIMAT0002856	122.961			OK
hsa-miR-520g-3p	MIMAT0002858	133.824	5.36246	4.57257	OK
hsa-miR-516b-5p	MIMAT0002859	142.196	13.7343	11.7112	OK
hsa-miR-516b-3p, hsa-miR-516a-3p	MIMAT0002860, MIMAT0006778	132.705			OK
hsa-miR-518e-3p	MIMAT0002861	128.654			OK
hsa-miR-527, hsa-miR-518a-5p	MIMAT0002862, MIMAT0005457	146.875	18.4133	15.701	OK
hsa-miR-518a-3p	MIMAT0002863	128.52			OK
hsa-miR-518d-3p	MIMAT0002864	129.97			OK
hsa-miR-517c-3p	MIMAT0002866	122.139			OK
hsa-miR-520h	MIMAT0002867	128.909			OK
hsa-miR-522-3p	MIMAT0002868	131.411			OK
hsa-miR-519a-3p	MIMAT0002869	124.186			OK
hsa-miR-499a-5p	MIMAT0002870	120.953			OK
hsa-miR-500a-3p	MIMAT0002871	143.19	14.729	12.5594	OK
hsa-miR-501-5p	MIMAT0002872	135.658	7.19689	6.13679	OK
hsa-miR-502-5p	MIMAT0002873	127.016			OK
hsa-miR-503-5p	MIMAT0002874	132.37			OK
hsa-miR-504-5p	MIMAT0002875	133.568	5.10708	4.35481	OK
hsa-miR-505-3p	MIMAT0002876	133.776	5.31428	4.53149	OK
hsa-miR-513a-5p	MIMAT0002877	191.306	62.8447	53.5877	OK
hsa-miR-506-3p	MIMAT0002878	135.449	6.98733	5.9581	OK
hsa-miR-507	MIMAT0002879	126.634			OK
hsa-miR-508-3p	MIMAT0002880	120.791			OK
hsa-miR-509-3p	MIMAT0002881	123.758			OK
hsa-miR-510-5p	MIMAT0002882	134.129	5.66746	4.83265	OK
hsa-miR-514a-3p	MIMAT0002883	128.654			OK
hsa-miR-532-5p	MIMAT0002888	133.897	5.43611	4.63538	OK
hsa-miR-299-5p	MIMAT0002890	139.166	10.7049	9.12809	OK
hsa-miR-18a-3p	MIMAT0002891	138.744	10.2832	8.76852	OK
hsa-miR-455-5p	MIMAT0003150	131.698			OK
hsa-miR-493-3p	MIMAT0003161	138.648	10.1866	8.68612	OK
hsa-miR-539-5p	MIMAT0003163	128.137			OK
hsa-miR-544a	MIMAT0003164	119.12			OK
hsa-miR-545-3p	MIMAT0003165	131.926			OK
hsa-miR-487b-3p	MIMAT0003180	162.795	34.3337	29.2763	OK
hsa-miR-551a	MIMAT0003214	133.151			OK
hsa-miR-552-3p	MIMAT0003215	129.346			OK
hsa-miR-553	MIMAT0003216	121.615			OK
hsa-miR-554	MIMAT0003217	132.057			OK
hsa-miR-92b-3p	MIMAT0003218	283.667	155.206	132.344	OK
hsa-miR-555	MIMAT0003219	123.861			OK
hsa-miR-556-5p	MIMAT0003220	127.697			OK
hsa-miR-557	MIMAT0003221	318.524	190.063	162.067	OK
hsa-miR-558	MIMAT0003222	129.381			OK
hsa-miR-559	MIMAT0003223	128.64			OK
hsa-miR-561-3p	MIMAT0003225	123.602			OK
hsa-miR-562	MIMAT0003226	125.46			OK
hsa-miR-563	MIMAT0003227	129.967			OK
hsa-miR-564	MIMAT0003228	244.036	115.574	98.5503	OK
hsa-miR-567	MIMAT0003231	127.988			OK
hsa-miR-568	MIMAT0003232	126.069			OK
hsa-miR-551b-3p	MIMAT0003233	129.652			OK
hsa-miR-569	MIMAT0003234	119.645			OK
hsa-miR-570-3p	MIMAT0003235	125.028			OK
hsa-miR-571	MIMAT0003236	127.666			OK
hsa-miR-572	MIMAT0003237	152.607	24.1456	20.589	OK
hsa-miR-573	MIMAT0003238	120.562			OK
hsa-miR-574-3p	MIMAT0003239	173.443	44.9815	38.3557	OK
hsa-miR-575	MIMAT0003240	256.762	128.301	109.403	OK
hsa-miR-576-5p	MIMAT0003241	128.211			OK
hsa-miR-577	MIMAT0003242	124.548			OK
hsa-miR-578	MIMAT0003243	125.772			OK
hsa-miR-579-3p	MIMAT0003244	126.636			OK
hsa-miR-580-3p	MIMAT0003245	123.751			OK
hsa-miR-581	MIMAT0003246	122.832			OK
hsa-miR-582-5p	MIMAT0003247	128.732			OK
hsa-miR-583	MIMAT0003248	154.419	25.9574	22.1339	OK
hsa-miR-584-5p	MIMAT0003249	171.428	42.9668	36.6378	OK
hsa-miR-585-3p	MIMAT0003250	128.144			OK
hsa-miR-548a-3p	MIMAT0003251	130.082			OK
hsa-miR-586	MIMAT0003252	126.603			OK
hsa-miR-587	MIMAT0003253	122.212			OK
hsa-miR-548b-3p	MIMAT0003254	124.261			OK
hsa-miR-588	MIMAT0003255	126.63			OK
hsa-miR-589-3p	MIMAT0003256	134.108	5.64697	4.81518	OK
hsa-miR-550a-3p	MIMAT0003257	142.508	14.0464	11.9774	OK
hsa-miR-590-5p	MIMAT0003258	129.291			OK
hsa-miR-591	MIMAT0003259	131.34			OK
hsa-miR-592	MIMAT0003260	125.816			OK
hsa-miR-593-5p	MIMAT0003261	208.569	80.1079	68.3081	OK
hsa-miR-595	MIMAT0003263	140.89	12.4286	10.5979	OK
hsa-miR-596	MIMAT0003264	138.812	10.3512	8.82647	OK
hsa-miR-597-5p	MIMAT0003265	129.376			OK
hsa-miR-598-3p	MIMAT0003266	131.31			OK
hsa-miR-599	MIMAT0003267	125.064			OK
hsa-miR-600	MIMAT0003268	124.953			OK
hsa-miR-601	MIMAT0003269	130.66			OK
hsa-miR-602	MIMAT0003270	172.452	43.9905	37.5107	OK
hsa-miR-603	MIMAT0003271	139.841	11.3793	9.70313	OK
hsa-miR-604	MIMAT0003272	139.712	11.2509	9.59362	OK
hsa-miR-605-5p	MIMAT0003273	134.672	6.21098	5.2961	OK
hsa-miR-606	MIMAT0003274	128.787			OK
hsa-miR-607	MIMAT0003275	132.832			OK
hsa-miR-608	MIMAT0003276	158.327	29.8654	25.4662	OK
hsa-miR-609	MIMAT0003277	131.66			OK
hsa-miR-610	MIMAT0003278	135.534	7.07322	6.03134	OK
hsa-miR-611	MIMAT0003279	127.314			OK
hsa-miR-612	MIMAT0003280	163.164	34.7024	29.5908	OK
hsa-miR-613	MIMAT0003281	126.676			OK
hsa-miR-614	MIMAT0003282	397.244	268.783	229.191	OK
hsa-miR-615-3p	MIMAT0003283	143.596	15.1349	12.9055	OK
hsa-miR-616-5p	MIMAT0003284	129.089			OK
hsa-miR-548c-3p	MIMAT0003285	125.238			OK
hsa-miR-617	MIMAT0003286	134.82	6.35893	5.42226	OK
hsa-miR-618	MIMAT0003287	127.926			OK
hsa-miR-619-3p	MIMAT0003288	127.121			OK
hsa-miR-620	MIMAT0003289	123.631			OK
hsa-miR-621	MIMAT0003290	129.685			OK
hsa-miR-622	MIMAT0003291	138.747	10.2858	8.7707	OK
hsa-miR-623	MIMAT0003292	125.24			OK
hsa-miR-624-5p	MIMAT0003293	127.882			OK
hsa-miR-625-5p	MIMAT0003294	139.004	10.5429	8.98992	OK
hsa-miR-626	MIMAT0003295	120.304			OK
hsa-miR-627-5p	MIMAT0003296	120.276			OK
hsa-miR-628-3p	MIMAT0003297	127.583			OK
hsa-miR-629-3p	MIMAT0003298	145.133	16.6719	14.2162	OK
hsa-miR-630	MIMAT0003299	137.836	9.37512	7.99417	OK
hsa-miR-631	MIMAT0003300	139.981	11.5201	9.82319	OK
hsa-miR-33b-5p	MIMAT0003301	122.633			OK
hsa-miR-632	MIMAT0003302	140.105	11.6434	9.92831	OK
hsa-miR-633	MIMAT0003303	126.748			OK
hsa-miR-634	MIMAT0003304	147.323	18.8618	16.0835	OK
hsa-miR-635	MIMAT0003305	134.914	6.45298	5.50246	OK
hsa-miR-636	MIMAT0003306	144.675	16.2137	13.8254	OK
hsa-miR-637	MIMAT0003307	197.354	68.8927	58.7449	OK
hsa-miR-638	MIMAT0003308	5869.41	5740.95	4895.31	OK
hsa-miR-639	MIMAT0003309	130.758			OK
hsa-miR-640	MIMAT0003310	128.627			OK
hsa-miR-641	MIMAT0003311	128.356			OK
hsa-miR-642a-5p	MIMAT0003312	146.715	18.2533	15.5646	OK
hsa-miR-643	MIMAT0003313	127.618			OK
hsa-miR-644a	MIMAT0003314	130.88			OK
hsa-miR-645	MIMAT0003315	135.415	6.95353	5.92928	OK
hsa-miR-646	MIMAT0003316	137.28	8.81849	7.51953	OK
hsa-miR-647	MIMAT0003317	127.698			OK
hsa-miR-648	MIMAT0003318	131.251			OK
hsa-miR-649	MIMAT0003319	124.383			OK
hsa-miR-650	MIMAT0003320	211.709	83.2473	70.985	OK
hsa-miR-651-5p	MIMAT0003321	124.267			OK
hsa-miR-652-3p	MIMAT0003322	147.972	19.5108	16.6369	OK
hsa-miR-548d-3p	MIMAT0003323	133.908	5.44663	4.64435	OK
hsa-miR-661	MIMAT0003324	132.528			OK
hsa-miR-662	MIMAT0003325	127.412			OK
hsa-miR-663a	MIMAT0003326	1838.42	1709.96	1458.08	OK
hsa-miR-449b-5p	MIMAT0003327	132.602			OK
hsa-miR-653-5p	MIMAT0003328	126.236			OK
hsa-miR-411-5p	MIMAT0003329	140.585	12.1243	10.3384	OK
hsa-miR-654-5p	MIMAT0003330	169.64	41.1791	35.1135	OK
hsa-miR-655-3p	MIMAT0003331	128.167			OK
hsa-miR-656-3p	MIMAT0003332	132.488			OK
hsa-miR-549a-3p	MIMAT0003333	128.424			OK
hsa-miR-657	MIMAT0003335	145.402	16.9409	14.4455	OK
hsa-miR-658	MIMAT0003336	270.095	141.634	120.771	OK
hsa-miR-659-3p	MIMAT0003337	148.747	20.2856	17.2975	OK
hsa-miR-660-5p	MIMAT0003338	125.793			OK
hsa-miR-421	MIMAT0003339	126.712			OK
hsa-miR-542-5p	MIMAT0003340	139.804	11.3428	9.67205	OK
hsa-miR-363-5p	MIMAT0003385	132.031			OK
hsa-miR-376a-5p	MIMAT0003386	125.369			OK
hsa-miR-542-3p	MIMAT0003389	130.544			OK
hsa-miR-425-5p	MIMAT0003393	177.441	48.9799	41.7652	OK
hsa-miR-758-3p	MIMAT0003879	131.464			OK
hsa-miR-671-5p	MIMAT0003880	364.098	235.637	200.928	OK
hsa-miR-668-3p	MIMAT0003881	153.121	24.6598	21.0275	OK
hsa-miR-767-5p	MIMAT0003882	130.79			OK
hsa-miR-767-3p	MIMAT0003883	143.591	15.1298	12.9012	OK
hsa-miR-454-5p	MIMAT0003884	137.506	9.04457	7.71231	OK
hsa-miR-454-3p	MIMAT0003885	131.875			OK
hsa-miR-769-5p	MIMAT0003886	142.674	14.2127	12.1192	OK
hsa-miR-769-3p	MIMAT0003887	140.192	11.7312	10.0032	OK
hsa-miR-766-3p	MIMAT0003888	170.084	41.6223	35.4914	OK
hsa-miR-765	MIMAT0003945	147.561	19.1002	16.2868	OK
hsa-miR-770-5p	MIMAT0003948	138.426	9.96457	8.49679	OK
hsa-miR-802	MIMAT0004185	133.405	4.94427	4.21598	OK
hsa-miR-675-5p	MIMAT0004284	275.422	146.961	125.314	OK
hsa-miR-297	MIMAT0004450	124.25			OK
hsa-let-7a-3p	MIMAT0004481	130.722			OK
hsa-let-7b-3p	MIMAT0004482	141.761	13.3001	11.341	OK
hsa-let-7d-3p	MIMAT0004484	154.791	26.33	22.4516	OK
hsa-let-7e-3p	MIMAT0004485	129.444			OK
hsa-let-7f-1-3p	MIMAT0004486	144.655	16.194	13.8086	OK
hsa-let-7f-2-3p	MIMAT0004487	133.74	5.27919	4.50157	OK
hsa-miR-15a-3p	MIMAT0004488	131.602			OK
hsa-miR-16-1-3p	MIMAT0004489	128.143			OK
hsa-miR-19a-5p	MIMAT0004490	130.789			OK
hsa-miR-19b-1-5p	MIMAT0004491	126.438			OK
hsa-miR-19b-2-5p	MIMAT0004492	124.393			OK
hsa-miR-20a-3p	MIMAT0004493	127.091			OK
hsa-miR-21-3p	MIMAT0004494	131.105			OK
hsa-miR-22-5p	MIMAT0004495	162.553	34.0915	29.0699	OK
hsa-miR-23a-5p	MIMAT0004496	171.261	42.7994	36.4951	OK
hsa-miR-24-2-5p	MIMAT0004497	128.603			OK
hsa-miR-25-5p	MIMAT0004498	169.316	40.8546	34.8367	OK
hsa-miR-26a-1-3p	MIMAT0004499	128.106			OK
hsa-miR-26b-3p	MIMAT0004500	131.208			OK
hsa-miR-27a-5p	MIMAT0004501	130.382			OK
hsa-miR-28-3p	MIMAT0004502	135.208	6.74704	5.75321	OK
hsa-miR-29a-5p	MIMAT0004503	123.379			OK
hsa-miR-31-3p	MIMAT0004504	128.762			OK
hsa-miR-32-3p	MIMAT0004505	127.261			OK
hsa-miR-33a-3p	MIMAT0004506	130.302			OK
hsa-miR-92a-1-5p	MIMAT0004507	125.176			OK
hsa-miR-92a-2-5p	MIMAT0004508	951.604	823.142	701.894	OK
hsa-miR-93-3p	MIMAT0004509	137.672	9.2112	7.8544	OK
hsa-miR-96-3p	MIMAT0004510	129.068			OK
hsa-miR-99a-3p	MIMAT0004511	128.548			OK
hsa-miR-100-3p	MIMAT0004512	126.853			OK
hsa-miR-101-5p	MIMAT0004513	129.368			OK
hsa-miR-29b-1-5p	MIMAT0004514	125.81			OK
hsa-miR-29b-2-5p	MIMAT0004515	126.612			OK
hsa-miR-105-3p	MIMAT0004516	125.627			OK
hsa-miR-106a-3p	MIMAT0004517	139.82	11.3589	9.68574	OK
hsa-miR-16-2-3p	MIMAT0004518	131.539			OK
hsa-miR-192-3p	MIMAT0004543	128.193			OK
hsa-miR-129-1-3p	MIMAT0004548	134.896	6.43433	5.48656	OK
hsa-miR-148a-5p	MIMAT0004549	132.98			OK
hsa-miR-30c-2-3p	MIMAT0004550	150.921	22.4595	19.1512	OK
hsa-miR-30d-3p	MIMAT0004551	122.398			OK
hsa-miR-139-3p	MIMAT0004552	197.719	69.2574	59.0559	OK
hsa-miR-7-1-3p	MIMAT0004553	133.511	5.05017	4.30628	OK
hsa-miR-7-2-3p	MIMAT0004554	134.017	5.55561	4.73727	OK
hsa-miR-10a-3p	MIMAT0004555	126.381			OK
hsa-miR-10b-3p	MIMAT0004556	135.781	7.31966	6.24148	OK
hsa-miR-34a-3p	MIMAT0004557	131.854			OK
hsa-miR-181a-2-3p	MIMAT0004558	141.924	13.4628	11.4797	OK
hsa-miR-181c-3p	MIMAT0004559	133.699	5.2373	4.46585	OK
hsa-miR-183-3p	MIMAT0004560	132.518			OK
hsa-miR-187-5p	MIMAT0004561	1404.48	1276.02	1088.07	OK
hsa-miR-196a-3p	MIMAT0004562	126.403			OK
hsa-miR-214-5p	MIMAT0004564	134.479	6.01792	5.13149	OK
hsa-miR-218-1-3p	MIMAT0004565	128.372			OK
hsa-miR-218-2-3p	MIMAT0004566	129.773			OK
hsa-miR-219a-1-3p	MIMAT0004567	124.52			OK
hsa-miR-221-5p	MIMAT0004568	123.577			OK
hsa-miR-222-5p	MIMAT0004569	129.107			OK
hsa-miR-223-5p	MIMAT0004570	124.687			OK
hsa-miR-200b-5p	MIMAT0004571	130.017			OK
hsa-let-7g-3p	MIMAT0004584	129.677			OK
hsa-let-7i-3p	MIMAT0004585	126.594			OK
hsa-miR-15b-3p	MIMAT0004586	127.958			OK
hsa-miR-23b-5p	MIMAT0004587	128.071			OK
hsa-miR-27b-5p	MIMAT0004588	123.287			OK
hsa-miR-30b-3p	MIMAT0004589	140.423	11.9621	10.2001	OK
hsa-miR-122-3p	MIMAT0004590	126.536			OK
hsa-miR-124-5p	MIMAT0004591	128.234			OK
hsa-miR-125b-1-3p	MIMAT0004592	184.04	55.5787	47.392	OK
hsa-miR-130a-5p	MIMAT0004593	122.157			OK
hsa-miR-132-5p	MIMAT0004594	121.536			OK
hsa-miR-135a-3p	MIMAT0004595	525.487	397.026	338.544	OK
hsa-miR-138-2-3p	MIMAT0004596	134.048	5.58692	4.76397	OK
hsa-miR-140-3p	MIMAT0004597	154.302	25.8408	22.0345	OK
hsa-miR-141-5p	MIMAT0004598	128.727			OK
hsa-miR-143-5p	MIMAT0004599	129.107			OK
hsa-miR-144-5p	MIMAT0004600	129.509			OK
hsa-miR-145-3p	MIMAT0004601	121.123			OK
hsa-miR-125a-3p	MIMAT0004602	205.898	77.4366	66.0303	OK
hsa-miR-125b-2-3p	MIMAT0004603	134.75	6.28903	5.36266	OK
hsa-miR-127-5p	MIMAT0004604	128.431			OK
hsa-miR-129-2-3p	MIMAT0004605	128.366			OK
hsa-miR-136-3p	MIMAT0004606	127.383			OK
hsa-miR-138-1-3p	MIMAT0004607	153.799	25.3378	21.6056	OK
hsa-miR-146a-3p	MIMAT0004608	126.294			OK
hsa-miR-149-3p	MIMAT0004609	1236.88	1108.42	945.153	OK
hsa-miR-150-3p	MIMAT0004610	201.533	73.0715	62.3081	OK
hsa-miR-185-3p	MIMAT0004611	176.96	48.4988	41.3549	OK
hsa-miR-186-3p	MIMAT0004612	132.918			OK
hsa-miR-188-3p	MIMAT0004613	125.763			OK
hsa-miR-193a-5p	MIMAT0004614	181.922	53.4604	45.5857	OK
hsa-miR-195-3p	MIMAT0004615	133.587	5.12583	4.3708	OK
hsa-miR-200c-5p	MIMAT0004657	134.751	6.28945	5.36302	OK
hsa-miR-155-3p	MIMAT0004658	128.495			OK
hsa-miR-194-3p	MIMAT0004671	151.898	23.4365	19.9843	OK
hsa-miR-106b-3p	MIMAT0004672	137.353	8.89133	7.58165	OK
hsa-miR-29c-5p	MIMAT0004673	133.412	4.95058	4.22136	OK
hsa-miR-30c-1-3p	MIMAT0004674	179.161	50.7	43.2319	OK
hsa-miR-219a-2-3p	MIMAT0004675	127.621			OK
hsa-miR-34b-3p	MIMAT0004676	130.48			OK
hsa-miR-34c-3p	MIMAT0004677	132.385			OK
hsa-miR-99b-3p	MIMAT0004678	144.511	16.0498	13.6857	OK
hsa-miR-296-3p	MIMAT0004679	592.69	464.229	395.848	OK
hsa-miR-130b-5p	MIMAT0004680	135.025	6.56412	5.59723	OK
hsa-miR-26a-2-3p	MIMAT0004681	132.651			OK
hsa-miR-361-3p	MIMAT0004682	146.053	17.5914	15.0002	OK
hsa-miR-362-3p	MIMAT0004683	133.046			OK
hsa-miR-302d-5p	MIMAT0004685	127.977			OK
hsa-miR-367-5p	MIMAT0004686	126.871			OK
hsa-miR-371a-5p	MIMAT0004687	352.133	223.672	190.725	OK
hsa-miR-374a-3p	MIMAT0004688	125.029			OK
hsa-miR-377-5p	MIMAT0004689	127.845			OK
hsa-miR-379-3p	MIMAT0004690	127.824			OK
hsa-miR-340-5p	MIMAT0004692	126.775			OK
hsa-miR-330-5p	MIMAT0004693	137.009	8.54819	7.28905	OK
hsa-miR-342-5p	MIMAT0004694	169.462	41.0005	34.9612	OK
hsa-miR-337-5p	MIMAT0004695	129.37			OK
hsa-miR-323a-5p	MIMAT0004696	160.193	31.7314	27.0574	OK
hsa-miR-151a-5p	MIMAT0004697	158.254	29.7931	25.4046	OK
hsa-miR-135b-3p	MIMAT0004698	129.927			OK
hsa-miR-148b-5p	MIMAT0004699	127.539			OK
hsa-miR-331-5p	MIMAT0004700	135.791	7.33021	6.25048	OK
hsa-miR-338-5p	MIMAT0004701	126.826			OK
hsa-miR-339-3p	MIMAT0004702	139.198	10.7367	9.1552	OK
hsa-miR-335-3p	MIMAT0004703	132.436			OK
hsa-miR-423-5p	MIMAT0004748	326.71	198.249	169.047	OK
hsa-miR-424-3p	MIMAT0004749	137.749	9.28783	7.91974	OK
hsa-miR-18b-3p	MIMAT0004751	148.45	19.989	17.0446	OK
hsa-miR-20b-3p	MIMAT0004752	132.083			OK
hsa-miR-431-3p	MIMAT0004757	137.524	9.06283	7.72788	OK
hsa-miR-483-5p	MIMAT0004761	168.446	39.985	34.0952	OK
hsa-miR-486-3p	MIMAT0004762	561.592	433.131	369.331	OK
hsa-miR-488-3p	MIMAT0004763	129.03			OK
hsa-miR-490-5p	MIMAT0004764	126.345			OK
hsa-miR-491-3p	MIMAT0004765	122.999			OK
hsa-miR-146b-3p	MIMAT0004766	135.819	7.35812	6.27427	OK
hsa-miR-193b-5p	MIMAT0004767	202.647	74.1856	63.2581	OK
hsa-miR-497-3p	MIMAT0004768	121.536			OK
hsa-miR-516a-5p	MIMAT0004770	132.718			OK
hsa-miR-499a-3p	MIMAT0004772	128.871			OK
hsa-miR-500a-5p	MIMAT0004773	129.523			OK
hsa-miR-501-3p	MIMAT0004774	132.375			OK
hsa-miR-502-3p	MIMAT0004775	127.694			OK
hsa-miR-505-5p	MIMAT0004776	165.742	37.2812	31.7897	OK
hsa-miR-513a-3p	MIMAT0004777	132.811			OK
hsa-miR-508-5p	MIMAT0004778	154.258	25.7971	21.9972	OK
hsa-miR-509-5p	MIMAT0004779	119.489			OK
hsa-miR-532-3p	MIMAT0004780	168.298	39.8368	33.9688	OK
hsa-miR-455-3p	MIMAT0004784	127.177			OK
hsa-miR-545-5p	MIMAT0004785	121.354			OK
hsa-miR-92b-5p	MIMAT0004792	691.082	562.621	479.747	OK
hsa-miR-556-3p	MIMAT0004793	126.66			OK
hsa-miR-551b-5p	MIMAT0004794	209.597	81.1356	69.1844	OK
hsa-miR-574-5p	MIMAT0004795	134.693	6.23199	5.31402	OK
hsa-miR-576-3p	MIMAT0004796	122.717			OK
hsa-miR-582-3p	MIMAT0004797	123.624			OK
hsa-miR-548b-5p	MIMAT0004798	123.862			OK
hsa-miR-589-5p	MIMAT0004799	131.737			OK
hsa-miR-550a-5p	MIMAT0004800	214.22	85.7591	73.1269	OK
hsa-miR-590-3p	MIMAT0004801	125.209			OK
hsa-miR-593-3p	MIMAT0004802	135.697	7.23548	6.1697	OK
hsa-miR-548a-5p	MIMAT0004803	127.122			OK
hsa-miR-615-5p	MIMAT0004804	247.609	119.148	101.598	OK
hsa-miR-616-3p	MIMAT0004805	130.636			OK
hsa-miR-548c-5p, hsa-miR-548o-5p, hsa-miR-548am-5p	MIMAT0004806, MIMAT0022738, MIMAT0022740	126.928			OK
hsa-miR-624-3p	MIMAT0004807	123.824			OK
hsa-miR-625-3p	MIMAT0004808	170.147	41.686	35.5457	OK
hsa-miR-628-5p	MIMAT0004809	128.893			OK
hsa-miR-629-5p	MIMAT0004810	132.686			OK
hsa-miR-33b-3p	MIMAT0004811	142.738	14.2771	12.1741	OK
hsa-miR-548d-5p	MIMAT0004812	126.706			OK
hsa-miR-411-3p	MIMAT0004813	136.365	7.90351	6.73933	OK
hsa-miR-654-3p	MIMAT0004814	132.353			OK
hsa-miR-671-3p	MIMAT0004819	151.643	23.1819	19.7672	OK
hsa-miR-298	MIMAT0004901	134.394	5.93323	5.05927	OK
hsa-miR-891a-5p	MIMAT0004902	142.353	13.8922	11.8459	OK
hsa-miR-300	MIMAT0004903	139.189	10.7274	9.14728	OK
hsa-miR-892a	MIMAT0004907	131.294			OK
hsa-miR-450b-5p	MIMAT0004909	128.143			OK
hsa-miR-450b-3p	MIMAT0004910	125.31			OK
hsa-miR-874-3p	MIMAT0004911	182.066	53.6051	45.7091	OK
hsa-miR-890	MIMAT0004912	132.077			OK
hsa-miR-891b	MIMAT0004913	122.723			OK
hsa-miR-888-5p	MIMAT0004916	127.216			OK
hsa-miR-888-3p	MIMAT0004917	126.448			OK
hsa-miR-892b	MIMAT0004918	131.945			OK
hsa-miR-541-5p	MIMAT0004919	141.901	13.4401	11.4604	OK
hsa-miR-541-3p	MIMAT0004920	143.948	15.4866	13.2054	OK
hsa-miR-889-3p	MIMAT0004921	134.846	6.3847	5.44424	OK
hsa-miR-875-5p	MIMAT0004922	125.922			OK
hsa-miR-875-3p	MIMAT0004923	135.891	7.42999	6.33556	OK
hsa-miR-876-5p	MIMAT0004924	126.214			OK
hsa-miR-876-3p	MIMAT0004925	128.518			OK
hsa-miR-708-5p	MIMAT0004926	134.156	5.69508	4.8562	OK
hsa-miR-708-3p	MIMAT0004927	126.688			OK
hsa-miR-147b-3p	MIMAT0004928	127.997			OK
hsa-miR-190b-5p	MIMAT0004929	124.889			OK
hsa-miR-744-5p	MIMAT0004945	377.555	249.094	212.402	OK
hsa-miR-744-3p	MIMAT0004946	134.703	6.24199	5.32255	OK
hsa-miR-885-5p	MIMAT0004947	151.821	23.3598	19.9189	OK
hsa-miR-885-3p	MIMAT0004948	218.218	89.7567	76.5356	OK
hsa-miR-877-5p	MIMAT0004949	201.755	73.294	62.4979	OK
hsa-miR-877-3p	MIMAT0004950	148.971	20.5099	17.4888	OK
hsa-miR-887-3p	MIMAT0004951	318.467	190.006	162.018	OK
hsa-miR-665	MIMAT0004952	195.436	66.9744	57.1091	OK
hsa-miR-873-5p	MIMAT0004953	125.375			OK
hsa-miR-543	MIMAT0004954	128.586			OK
hsa-miR-374b-5p	MIMAT0004955	132.437			OK
hsa-miR-374b-3p	MIMAT0004956	127.567			OK
hsa-miR-760	MIMAT0004957	840.47	712.008	607.13	OK
hsa-miR-301b-3p	MIMAT0004958	123.753			OK
hsa-miR-216b-5p	MIMAT0004959	125.849			OK
hsa-miR-208b-3p	MIMAT0004960	120.52			OK
hsa-miR-920	MIMAT0004970	406.432	277.971	237.026	OK
hsa-miR-921	MIMAT0004971	146.063	17.6018	15.009	OK
hsa-miR-922	MIMAT0004972	121.434			OK
hsa-miR-924	MIMAT0004974	130.488			OK
hsa-miR-509-3-5p	MIMAT0004975	125.503			OK
hsa-miR-933	MIMAT0004976	133.001			OK
hsa-miR-934	MIMAT0004977	123.228			OK
hsa-miR-935	MIMAT0004978	148.119	19.6581	16.7625	OK
hsa-miR-936	MIMAT0004979	162.431	33.97	28.9662	OK
hsa-miR-937-3p	MIMAT0004980	129.564			OK
hsa-miR-938	MIMAT0004981	128.573			OK
hsa-miR-939-5p	MIMAT0004982	465.569	337.108	287.452	OK
hsa-miR-940	MIMAT0004983	406.542	278.081	237.12	OK
hsa-miR-941	MIMAT0004984	132.953			OK
hsa-miR-942-5p	MIMAT0004985	126.956			OK
hsa-miR-943	MIMAT0004986	136.398	7.93631	6.76729	OK
hsa-miR-944	MIMAT0004987	120.746			OK
hsa-miR-1224-5p	MIMAT0005458	257.4	128.939	109.946	OK
hsa-miR-1224-3p	MIMAT0005459	174.692	46.2305	39.4208	OK
hsa-miR-1225-5p	MIMAT0005572	375.597	247.136	210.733	OK
hsa-miR-1225-3p	MIMAT0005573	209.483	81.0218	69.0874	OK
hsa-miR-1226-5p	MIMAT0005576	156.267	27.8062	23.7104	OK
hsa-miR-1226-3p	MIMAT0005577	143.63	15.1684	12.9341	OK
hsa-miR-1227-3p	MIMAT0005580	147.106	18.6445	15.8982	OK
hsa-miR-1228-5p	MIMAT0005582	4001.58	3873.12	3302.61	OK
hsa-miR-1228-3p	MIMAT0005583	206.009	77.5476	66.1249	OK
hsa-miR-1229-3p	MIMAT0005584	180.067	51.606	44.0044	OK
hsa-miR-1231	MIMAT0005586	244.693	116.231	99.1105	OK
hsa-miR-1233-3p	MIMAT0005588	147.228	18.7672	16.0028	OK
hsa-miR-1234-3p	MIMAT0005589	164.968	36.5067	31.1293	OK
hsa-miR-1236-3p	MIMAT0005591	157.436	28.9748	24.7068	OK
hsa-miR-1237-3p	MIMAT0005592	163.23	34.7687	29.6473	OK
hsa-miR-1238-3p	MIMAT0005593	166.607	38.1461	32.5272	OK
hsa-miR-513b-5p	MIMAT0005788	131.111			OK
hsa-miR-513c-5p	MIMAT0005789	127.975			OK
hsa-miR-1264	MIMAT0005791	131.271			OK
hsa-miR-320b	MIMAT0005792	197.948	69.4871	59.2517	OK
hsa-miR-320c	MIMAT0005793	179.128	50.6668	43.2036	OK
hsa-miR-1296-5p	MIMAT0005794	147.647	19.1853	16.3593	OK
hsa-miR-1323	MIMAT0005795	227.089	98.6275	84.0998	OK
hsa-miR-1271-5p	MIMAT0005796	134.141	5.67944	4.84286	OK
hsa-miR-1301-3p	MIMAT0005797	139.416	10.955	9.34132	OK
hsa-miR-1185-5p	MIMAT0005798	124.904			OK
hsa-miR-1283	MIMAT0005799	131.206			OK
hsa-miR-1298-5p	MIMAT0005800	134.703	6.24157	5.32219	OK
hsa-miR-1178-3p	MIMAT0005823	138.11	9.6492	8.22788	OK
hsa-miR-1179	MIMAT0005824	121.738			OK
hsa-miR-1180-3p	MIMAT0005825	125.832			OK
hsa-miR-1181	MIMAT0005826	213.859	85.3976	72.8186	OK
hsa-miR-1182	MIMAT0005827	186.012	57.5505	49.0733	OK
hsa-miR-1183	MIMAT0005828	134.812	6.35045	5.41503	OK
hsa-miR-1184	MIMAT0005829	138.091	9.62994	8.21146	OK
hsa-miR-1200	MIMAT0005863	132.108			OK
hsa-miR-1202	MIMAT0005865	400.749	272.287	232.18	OK
hsa-miR-1203	MIMAT0005866	277.368	148.907	126.973	OK
hsa-miR-663b	MIMAT0005867	270.368	141.907	121.004	OK
hsa-miR-1204	MIMAT0005868	130.696			OK
hsa-miR-1205	MIMAT0005869	127.261			OK
hsa-miR-1206	MIMAT0005870	129.032			OK
hsa-miR-1207-5p	MIMAT0005871	371.797	243.335	207.492	OK
hsa-miR-1207-3p	MIMAT0005872	140.961	12.4998	10.6586	OK
hsa-miR-1208	MIMAT0005873	138.559	10.0981	8.61067	OK
hsa-miR-548e-3p	MIMAT0005874	123.365			OK
hsa-miR-548j-5p	MIMAT0005875	119.751			OK
hsa-miR-1285-3p	MIMAT0005876	142.167	13.706	11.6872	OK
hsa-miR-1286	MIMAT0005877	134.809	6.34747	5.41249	OK
hsa-miR-1287-5p	MIMAT0005878	137.02	8.55858	7.29791	OK
hsa-miR-1289	MIMAT0005879	125.912			OK
hsa-miR-1290	MIMAT0005880	157.782	29.3207	25.0018	OK
hsa-miR-1291	MIMAT0005881	131.812			OK
hsa-miR-548k	MIMAT0005882	125.25			OK
hsa-miR-1293	MIMAT0005883	144.344	15.8831	13.5436	OK
hsa-miR-1294	MIMAT0005884	126.369			OK
hsa-miR-1295a	MIMAT0005885	123.158			OK
hsa-miR-1297	MIMAT0005886	127.433			OK
hsa-miR-1299	MIMAT0005887	120.51			OK
hsa-miR-548l	MIMAT0005889	125.258			OK
hsa-miR-1302	MIMAT0005890	125.951			OK
hsa-miR-1303	MIMAT0005891	149.816	21.3547	18.2092	OK
hsa-miR-1304-5p	MIMAT0005892	122.324			OK
hsa-miR-1305	MIMAT0005893	122.151			OK
hsa-miR-1243	MIMAT0005894	128.384			OK
hsa-miR-548f-3p	MIMAT0005895	134.006	5.54521	4.72841	OK
hsa-miR-1244	MIMAT0005896	125.159			OK
hsa-miR-1245a	MIMAT0005897	130.714			OK
hsa-miR-1246	MIMAT0005898	237.908	109.447	93.3254	OK
hsa-miR-1247-5p	MIMAT0005899	145.774	17.3131	14.7629	OK
hsa-miR-1248	MIMAT0005900	125.617			OK
hsa-miR-1249-3p	MIMAT0005901	195.934	67.4729	57.5342	OK
hsa-miR-1250-5p	MIMAT0005902	155.717	27.2554	23.2407	OK
hsa-miR-1251-5p	MIMAT0005903	128.376			OK
hsa-miR-1253	MIMAT0005904	126.665			OK
hsa-miR-1255a	MIMAT0005906	122.25			OK
hsa-miR-1256	MIMAT0005907	125.667			OK
hsa-miR-1257	MIMAT0005908	126.242			OK
hsa-miR-1258	MIMAT0005909	124.098			OK
hsa-miR-1260a	MIMAT0005911	543.594	415.133	353.984	OK
hsa-miR-548g-3p	MIMAT0005912	137.797	9.33568	7.96054	OK
hsa-miR-1261	MIMAT0005913	125.496			OK
hsa-miR-1262	MIMAT0005914	121.041			OK
hsa-miR-1263	MIMAT0005915	133.398	4.93673	4.20955	OK
hsa-miR-548n	MIMAT0005916	125.342			OK
hsa-miR-548m	MIMAT0005917	125.245			OK
hsa-miR-1265	MIMAT0005918	125.77			OK
hsa-miR-548o-3p	MIMAT0005919	132.195			OK
hsa-miR-1266-5p	MIMAT0005920	141.293	12.8318	10.9417	OK
hsa-miR-1267	MIMAT0005921	135.759	7.29809	6.22309	OK
hsa-miR-1268a	MIMAT0005922	4362.2	4233.74	3610.11	OK
hsa-miR-1269a	MIMAT0005923	135.54	7.07834	6.0357	OK
hsa-miR-1270	MIMAT0005924	129.241			OK
hsa-miR-1272	MIMAT0005925	136.692	8.23098	7.01856	OK
hsa-miR-548h-5p	MIMAT0005928	126.408			OK
hsa-miR-1275	MIMAT0005929	314.493	186.032	158.63	OK
hsa-miR-1276	MIMAT0005930	137.016	8.55518	7.29501	OK
hsa-miR-302e	MIMAT0005931	126.208			OK
hsa-miR-302f	MIMAT0005932	126.015			OK
hsa-miR-1277-3p	MIMAT0005933	127.901			OK
hsa-miR-548p	MIMAT0005934	131.089			OK
hsa-miR-548i	MIMAT0005935	129.497			OK
hsa-miR-1278	MIMAT0005936	128.127			OK
hsa-miR-1279	MIMAT0005937	130.13			OK
hsa-miR-1281	MIMAT0005939	163.928	35.467	30.2428	OK
hsa-miR-1282	MIMAT0005940	124.568			OK
hsa-miR-1284	MIMAT0005941	131.966			OK
hsa-miR-1288-3p	MIMAT0005942	145.265	16.8035	14.3283	OK
hsa-miR-1292-5p	MIMAT0005943	173.589	45.1281	38.4807	OK
hsa-miR-1252-5p	MIMAT0005944	123.83			OK
hsa-miR-1255b-5p	MIMAT0005945	127.055			OK
hsa-miR-664a-5p	MIMAT0005948	126.25			OK
hsa-miR-664a-3p	MIMAT0005949	136.684	8.22266	7.01147	OK
hsa-miR-1306-3p	MIMAT0005950	137.263	8.80221	7.50565	OK
hsa-miR-1307-3p	MIMAT0005951	202.702	74.2411	63.3055	OK
hsa-miR-1321	MIMAT0005952	133.96	5.49895	4.68896	OK
hsa-miR-1322	MIMAT0005953	129.213			OK
hsa-miR-1197	MIMAT0005955	123.493			OK
hsa-miR-1324	MIMAT0005956	127.359			OK
hsa-miR-320d	MIMAT0006764	153.281	24.8197	21.1638	OK
hsa-miR-1825	MIMAT0006765	150.398	21.9364	18.7052	OK
hsa-miR-1827	MIMAT0006767	126.566			OK
hsa-miR-1468-5p	MIMAT0006789	134.877	6.41614	5.47104	OK
hsa-miR-675-3p	MIMAT0006790	158.201	29.7398	25.3591	OK
hsa-miR-1469	MIMAT0007347	1781.11	1652.65	1409.22	OK
hsa-miR-1470	MIMAT0007348	179.005	50.5435	43.0985	OK
hsa-miR-1471	MIMAT0007349	170.425	41.9636	35.7824	OK
hsa-miR-1537-3p	MIMAT0007399	122.96			OK
hsa-miR-1538	MIMAT0007400	149.742	21.2812	18.1465	OK
hsa-miR-1539	MIMAT0007401	151.911	23.4495	19.9954	OK
hsa-miR-103b	MIMAT0007402	130.86			OK
hsa-miR-1908-5p	MIMAT0007881	3037.19	2908.73	2480.28	OK
hsa-miR-1909-5p	MIMAT0007882	173.185	44.7236	38.1358	OK
hsa-miR-1909-3p	MIMAT0007883	743.155	614.694	524.15	OK
hsa-miR-1910-5p	MIMAT0007884	151.438	22.9764	19.592	OK
hsa-miR-1911-5p	MIMAT0007885	127.928			OK
hsa-miR-1911-3p	MIMAT0007886	134.224	5.76255	4.91373	OK
hsa-miR-1912-3p	MIMAT0007887	129.368			OK
hsa-miR-1913	MIMAT0007888	191.972	63.5108	54.1557	OK
hsa-miR-1914-5p	MIMAT0007889	133.779	5.31823	4.53486	OK
hsa-miR-1914-3p	MIMAT0007890	431.27	302.808	258.205	OK
hsa-miR-1915-5p	MIMAT0007891	145.737	17.2754	14.7308	OK
hsa-miR-1915-3p	MIMAT0007892	1838.14	1709.68	1457.85	OK
hsa-miR-103a-2-5p	MIMAT0009196	136.178	7.71641	6.57979	OK
hsa-miR-205-3p	MIMAT0009197	126.147			OK
hsa-miR-224-3p	MIMAT0009198	136.055	7.59352	6.475	OK
hsa-miR-365a-5p	MIMAT0009199	319.324	190.863	162.749	OK
hsa-miR-196b-3p	MIMAT0009201	137.025	8.56341	7.30202	OK
hsa-miR-449b-3p	MIMAT0009203	174.716	46.2551	39.4418	OK
hsa-miR-2113	MIMAT0009206	140.141	11.68	9.95951	OK
hsa-miR-1972	MIMAT0009447	148.028	19.5672	16.685	OK
hsa-miR-1973	MIMAT0009448	192.091	63.6294	54.2569	OK
hsa-miR-1976	MIMAT0009451	169.056	40.5947	34.6152	OK
hsa-miR-2052	MIMAT0009977	117.129			OK
hsa-miR-2053	MIMAT0009978	123.669			OK
hsa-miR-2054	MIMAT0009979	125.573			OK
hsa-miR-2110	MIMAT0010133	242.069	113.608	96.8738	OK
hsa-let-7a-2-3p	MIMAT0010195	130.771			OK
hsa-miR-151b	MIMAT0010214	154.871	26.41	22.5198	OK
hsa-miR-449c-5p	MIMAT0010251	128.818			OK
hsa-miR-762	MIMAT0010313	9389.5	9261.04	7896.89	OK
hsa-miR-670-5p	MIMAT0010357	133.041			OK
hsa-miR-761	MIMAT0010364	138.339	9.87825	8.42319	OK
hsa-miR-764	MIMAT0010367	141.285	12.8243	10.9352	OK
hsa-miR-759	MIMAT0010497	127.55			OK
hsa-miR-2114-5p	MIMAT0011156	133.341	4.88023	4.16138	OK
hsa-miR-2114-3p	MIMAT0011157	137.605	9.14376	7.79689	OK
hsa-miR-2115-5p	MIMAT0011158	134.474	6.01229	5.12669	OK
hsa-miR-2115-3p	MIMAT0011159	124.747			OK
hsa-miR-2116-5p	MIMAT0011160	132.993			OK
hsa-miR-2116-3p	MIMAT0011161	160.004	31.5425	26.8964	OK
hsa-miR-2117	MIMAT0011162	130.207			OK
hsa-miR-548q	MIMAT0011163	235.272	106.811	91.0778	OK
hsa-miR-2276-3p	MIMAT0011775	160.606	32.1444	27.4096	OK
hsa-miR-2277-3p	MIMAT0011777	142.56	14.0992	12.0224	OK
hsa-miR-2278	MIMAT0011778	167.806	39.3449	33.5494	OK
hsa-miR-711	MIMAT0012734	455.678	327.216	279.018	OK
hsa-miR-718	MIMAT0012735	232.471	104.01	88.6894	OK
hsa-miR-2681-5p	MIMAT0013515	136.4	7.93916	6.76972	OK
hsa-miR-2681-3p	MIMAT0013516	122.586			OK
hsa-miR-2682-5p	MIMAT0013517	131.239			OK
hsa-miR-2682-3p	MIMAT0013518	142.174	13.7126	11.6927	OK
hsa-miR-449c-3p	MIMAT0013771	133.441	4.97937	4.24591	OK
hsa-miR-2861	MIMAT0013802	5736.42	5607.96	4781.91	OK
hsa-miR-2909	MIMAT0013863	131.284			OK
hsa-miR-3115	MIMAT0014977	123.682			OK
hsa-miR-3116	MIMAT0014978	140.817	12.3561	10.536	OK
hsa-miR-3117-3p	MIMAT0014979	126.303			OK
hsa-miR-3118	MIMAT0014980	127.903			OK
hsa-miR-3119	MIMAT0014981	124.152			OK
hsa-miR-3120-3p	MIMAT0014982	127.183			OK
hsa-miR-3121-3p	MIMAT0014983	135.724	7.26261	6.19283	OK
hsa-miR-3122	MIMAT0014984	179.641	51.1797	43.6409	OK
hsa-miR-3123	MIMAT0014985	126.337			OK
hsa-miR-3124-5p	MIMAT0014986	176.676	48.2148	41.1128	OK
hsa-miR-548s	MIMAT0014987	131.13			OK
hsa-miR-3125	MIMAT0014988	140.405	11.9434	10.1841	OK
hsa-miR-3126-5p	MIMAT0014989	192.979	64.5173	55.014	OK
hsa-miR-3127-5p	MIMAT0014990	140.596	12.1348	10.3474	OK
hsa-miR-3128	MIMAT0014991	124.836			OK
hsa-miR-3129-5p	MIMAT0014992	120.826			OK
hsa-miR-3130-3p	MIMAT0014994	151.356	22.8948	19.5224	OK
hsa-miR-3130-5p	MIMAT0014995	155.28	26.8186	22.8682	OK
hsa-miR-3131	MIMAT0014996	616.454	487.993	416.112	OK
hsa-miR-3132	MIMAT0014997	153.394	24.9333	21.2606	OK
hsa-miR-3133	MIMAT0014998	132.043			OK
hsa-miR-378b	MIMAT0014999	149.688	21.227	18.1002	OK
hsa-miR-3134	MIMAT0015000	124.303			OK
hsa-miR-3135a	MIMAT0015001	127.99			OK
hsa-miR-466	MIMAT0015002	146.241	17.7802	15.1612	OK
hsa-miR-3136-5p	MIMAT0015003	124.053			OK
hsa-miR-544b	MIMAT0015004	126.617			OK
hsa-miR-3137	MIMAT0015005	156.917	28.4558	24.2643	OK
hsa-miR-3138	MIMAT0015006	152.845	24.3835	20.7918	OK
hsa-miR-3139	MIMAT0015007	125.594			OK
hsa-miR-3140-3p	MIMAT0015008	122.908			OK
hsa-miR-548t-5p	MIMAT0015009	124.43			OK
hsa-miR-3141	MIMAT0015010	521.269	392.807	334.947	OK
hsa-miR-3142	MIMAT0015011	136.741	8.27987	7.06025	OK
hsa-miR-3143	MIMAT0015012	125.461			OK
hsa-miR-548u	MIMAT0015013	124.765			OK
hsa-miR-3144-5p	MIMAT0015014	153.661	25.2001	21.4881	OK
hsa-miR-3144-3p	MIMAT0015015	122.577			OK
hsa-miR-3145-3p	MIMAT0015016	122.995			OK
hsa-miR-1273c	MIMAT0015017	135.309	6.84808	5.83937	OK
hsa-miR-3146	MIMAT0015018	120.105			OK
hsa-miR-3147	MIMAT0015019	261.391	132.93	113.349	OK
hsa-miR-548v	MIMAT0015020	128.961			OK
hsa-miR-3148	MIMAT0015021	129.553			OK
hsa-miR-3149	MIMAT0015022	128.932			OK
hsa-miR-3150a-3p	MIMAT0015023	192.804	64.343	54.8654	OK
hsa-miR-3151-5p	MIMAT0015024	238.339	109.878	93.6929	OK
hsa-miR-3152-3p	MIMAT0015025	127.704			OK
hsa-miR-3153	MIMAT0015026	208.091	79.6298	67.9004	OK
hsa-miR-3074-3p	MIMAT0015027	134.703	6.24141	5.32205	OK
hsa-miR-3154	MIMAT0015028	331.592	203.131	173.21	OK
hsa-miR-3155a	MIMAT0015029	147.545	19.0833	16.2724	OK
hsa-miR-3156-5p	MIMAT0015030	312.86	184.399	157.237	OK
hsa-miR-3157-5p	MIMAT0015031	127.856			OK
hsa-miR-3158-3p	MIMAT0015032	154.342	25.8809	22.0687	OK
hsa-miR-3159	MIMAT0015033	127.507			OK
hsa-miR-3160-3p	MIMAT0015034	134.189	5.72791	4.88419	OK
hsa-miR-3161	MIMAT0015035	132.987			OK
hsa-miR-3162-5p	MIMAT0015036	566.36	437.899	373.396	OK
hsa-miR-3163	MIMAT0015037	133.214	4.753	4.05289	OK
hsa-miR-3164	MIMAT0015038	132.536			OK
hsa-miR-3165	MIMAT0015039	150.459	21.9974	18.7572	OK
hsa-miR-3166	MIMAT0015040	129.963			OK
hsa-miR-1260b	MIMAT0015041	1092.68	964.221	822.192	OK
hsa-miR-3167	MIMAT0015042	126.202			OK
hsa-miR-3168	MIMAT0015043	129.673			OK
hsa-miR-3169	MIMAT0015044	116.356			OK
hsa-miR-3170	MIMAT0015045	137.521	9.05998	7.72545	OK
hsa-miR-3171	MIMAT0015046	126.53			OK
hsa-miR-3173-3p	MIMAT0015048	146.914	18.4531	15.735	OK
hsa-miR-1193	MIMAT0015049	212.239	83.7775	71.4371	OK
hsa-miR-323b-3p	MIMAT0015050	133.489	5.02751	4.28696	OK
hsa-miR-3174	MIMAT0015051	123.055			OK
hsa-miR-3175	MIMAT0015052	192.843	64.3815	54.8981	OK
hsa-miR-3176	MIMAT0015053	171.988	43.5271	37.1156	OK
hsa-miR-3177-3p	MIMAT0015054	192.103	63.6418	54.2674	OK
hsa-miR-3178	MIMAT0015055	4589.38	4460.92	3803.83	OK
hsa-miR-3179	MIMAT0015056	134.353	5.89208	5.02418	OK
hsa-miR-3180-5p	MIMAT0015057	152.666	24.2052	20.6398	OK
hsa-miR-3180-3p	MIMAT0015058	928.971	800.51	682.595	OK
hsa-miR-548w	MIMAT0015060	129.431			OK
hsa-miR-3181	MIMAT0015061	132.222			OK
hsa-miR-3182	MIMAT0015062	122.635			OK
hsa-miR-3183	MIMAT0015063	131.579			OK
hsa-miR-3184-5p	MIMAT0015064	553.887	425.426	362.761	OK
hsa-miR-3185	MIMAT0015065	416.196	287.734	245.351	OK
hsa-miR-3065-5p	MIMAT0015066	127.806			OK
hsa-miR-3186-5p	MIMAT0015067	132.532			OK
hsa-miR-3186-3p	MIMAT0015068	155.295	26.8338	22.8812	OK
hsa-miR-3187-3p	MIMAT0015069	174.64	46.1788	39.3767	OK
hsa-miR-3188	MIMAT0015070	244.105	115.644	98.6098	OK
hsa-miR-3189-3p	MIMAT0015071	142.466	14.0043	11.9415	OK
hsa-miR-320e	MIMAT0015072	403.526	275.064	234.548	OK
hsa-miR-3190-5p	MIMAT0015073	137.712	9.25099	7.88832	OK
hsa-miR-3191-3p	MIMAT0015075	258.772	130.31	111.116	OK
hsa-miR-3192-5p	MIMAT0015076	170.411	41.9493	35.7702	OK
hsa-miR-3193	MIMAT0015077	131.378			OK
hsa-miR-3194-5p	MIMAT0015078	179.917	51.456	43.8765	OK
hsa-miR-3195	MIMAT0015079	357.465	229.004	195.272	OK
hsa-miR-3196	MIMAT0015080	5105.46	4976.99	4243.89	OK
hsa-miR-548x-3p	MIMAT0015081	130.774			OK
hsa-miR-3197	MIMAT0015082	2150.79	2022.32	1724.44	OK
hsa-miR-3198	MIMAT0015083	160.64	32.1792	27.4392	OK
hsa-miR-3199	MIMAT0015084	126.975			OK
hsa-miR-3200-3p	MIMAT0015085	133.026			OK
hsa-miR-3201	MIMAT0015086	123.805			OK
hsa-miR-514b-5p	MIMAT0015087	168.615	40.1539	34.2393	OK
hsa-miR-514b-3p	MIMAT0015088	125.468			OK
hsa-miR-3202	MIMAT0015089	175.882	47.4208	40.4357	OK
hsa-miR-3126-3p	MIMAT0015377	134.963	6.5018	5.54409	OK
hsa-miR-3065-3p	MIMAT0015378	137.804	9.34287	7.96667	OK
hsa-miR-4295	MIMAT0016844	129.209			OK
hsa-miR-4296	MIMAT0016845	150.564	22.1024	18.8468	OK
hsa-miR-4297	MIMAT0016846	145.59	17.1285	14.6055	OK
hsa-miR-378c	MIMAT0016847	126.362			OK
hsa-miR-4293	MIMAT0016848	135.047	6.58568	5.61562	OK
hsa-miR-4294	MIMAT0016849	1683.39	1554.93	1325.89	OK
hsa-miR-4301	MIMAT0016850	139.605	11.1433	9.50194	OK
hsa-miR-4299	MIMAT0016851	184.196	55.7345	47.5249	OK
hsa-miR-4298	MIMAT0016852	319.042	190.58	162.508	OK
hsa-miR-4300	MIMAT0016853	185.422	56.9607	48.5704	OK
hsa-miR-4304	MIMAT0016854	156.683	28.2215	24.0645	OK
hsa-miR-4302	MIMAT0016855	125.642			OK
hsa-miR-4303	MIMAT0016856	141.808	13.347	11.381	OK
hsa-miR-4305	MIMAT0016857	149.053	20.5914	17.5583	OK
hsa-miR-4306	MIMAT0016858	179.893	51.4322	43.8563	OK
hsa-miR-4309	MIMAT0016859	125.983			OK
hsa-miR-4307	MIMAT0016860	126.448			OK
hsa-miR-4308	MIMAT0016861	126.74			OK
hsa-miR-4310	MIMAT0016862	134.198	5.73652	4.89153	OK
hsa-miR-4311	MIMAT0016863	170.525	42.0637	35.8678	OK
hsa-miR-4312	MIMAT0016864	144.25	15.7886	13.463	OK
hsa-miR-4313	MIMAT0016865	158.87	30.4083	25.9292	OK
hsa-miR-4315	MIMAT0016866	129.201			OK
hsa-miR-4316	MIMAT0016867	166.593	38.1318	32.515	OK
hsa-miR-4314	MIMAT0016868	139.904	11.4426	9.75715	OK
hsa-miR-4318	MIMAT0016869	132.415			OK
hsa-miR-4319	MIMAT0016870	134.922	6.46049	5.50886	OK
hsa-miR-4320	MIMAT0016871	125.486			OK
hsa-miR-4317	MIMAT0016872	146.589	18.1279	15.4576	OK
hsa-miR-4322	MIMAT0016873	229.627	101.166	86.2642	OK
hsa-miR-4321	MIMAT0016874	140.477	12.0158	10.2459	OK
hsa-miR-4323	MIMAT0016875	173.369	44.9075	38.2927	OK
hsa-miR-4324	MIMAT0016876	143.04	14.5791	12.4316	OK
hsa-miR-4256	MIMAT0016877	123.828			OK
hsa-miR-4257	MIMAT0016878	482.475	354.014	301.868	OK
hsa-miR-4258	MIMAT0016879	426.913	298.452	254.49	OK
hsa-miR-4259	MIMAT0016880	346.123	217.662	185.6	OK
hsa-miR-4260	MIMAT0016881	161.718	33.2565	28.3579	OK
hsa-miR-4253	MIMAT0016882	233.81	105.349	89.8311	OK
hsa-miR-4251	MIMAT0016883	145.537	17.0755	14.5603	OK
hsa-miR-4254	MIMAT0016884	137.542	9.08031	7.74278	OK
hsa-miR-4255	MIMAT0016885	122.138			OK
hsa-miR-4252	MIMAT0016886	144.595	16.1335	13.7571	OK
hsa-miR-4325	MIMAT0016887	126.803			OK
hsa-miR-4326	MIMAT0016888	143.709	15.2474	13.0015	OK
hsa-miR-4327	MIMAT0016889	831.38	702.919	599.379	OK
hsa-miR-4261	MIMAT0016890	175.189	46.7276	39.8447	OK
hsa-miR-4265	MIMAT0016891	167.484	39.0225	33.2745	OK
hsa-miR-4266	MIMAT0016892	127.781			OK
hsa-miR-4267	MIMAT0016893	137.64	9.1787	7.82668	OK
hsa-miR-4262	MIMAT0016894	126.017			OK
hsa-miR-2355-5p	MIMAT0016895	136.594	8.13256	6.93464	OK
hsa-miR-4268	MIMAT0016896	144.396	15.9352	13.588	OK
hsa-miR-4269	MIMAT0016897	197.875	69.4134	59.1889	OK
hsa-miR-4263	MIMAT0016898	127.726			OK
hsa-miR-4264	MIMAT0016899	128.538			OK
hsa-miR-4270	MIMAT0016900	479.164	350.703	299.045	OK
hsa-miR-4271	MIMAT0016901	383.607	255.146	217.563	OK
hsa-miR-4272	MIMAT0016902	122.24			OK
hsa-miR-4273	MIMAT0016903	126.348			OK
hsa-miR-4276	MIMAT0016904	204.067	75.6054	64.4688	OK
hsa-miR-4275	MIMAT0016905	132.202			OK
hsa-miR-4274	MIMAT0016906	169.272	40.8113	34.7998	OK
hsa-miR-4281	MIMAT0016907	2335.17	2206.71	1881.66	OK
hsa-miR-4277	MIMAT0016908	125.037			OK
hsa-miR-4279	MIMAT0016909	163.445	34.9835	29.8305	OK
hsa-miR-4278	MIMAT0016910	151.007	22.5459	19.2249	OK
hsa-miR-4280	MIMAT0016911	129.404			OK
hsa-miR-4282	MIMAT0016912	123.311			OK
hsa-miR-4285	MIMAT0016913	139.084	10.6223	9.05767	OK
hsa-miR-4283	MIMAT0016914	138.242	9.78045	8.3398	OK
hsa-miR-4284	MIMAT0016915	374.587	246.126	209.872	OK
hsa-miR-4286	MIMAT0016916	517.082	388.62	331.377	OK
hsa-miR-4287	MIMAT0016917	143.677	15.2161	12.9748	OK
hsa-miR-4288	MIMAT0016918	133.596	5.1349	4.37853	OK
hsa-miR-4292	MIMAT0016919	140.228	11.7672	10.0339	OK
hsa-miR-4289	MIMAT0016920	168.414	39.9526	34.0676	OK
hsa-miR-4290	MIMAT0016921	141	12.5391	10.6921	OK
hsa-miR-4291	MIMAT0016922	150.323	21.8614	18.6412	OK
hsa-miR-4329	MIMAT0016923	154.863	26.4016	22.5127	OK
hsa-miR-4330	MIMAT0016924	125.385			OK
hsa-miR-500b-5p	MIMAT0016925	133.467	5.0062	4.26879	OK
hsa-miR-4328	MIMAT0016926	132.36			OK
hsa-miR-2277-5p	MIMAT0017352	137.279	8.81768	7.51884	OK
hsa-miR-3200-5p	MIMAT0017392	138.683	10.2215	8.71585	OK
hsa-miR-2355-3p	MIMAT0017950	125.758			OK
hsa-miR-3605-5p	MIMAT0017981	169.731	41.2696	35.1906	OK
hsa-miR-3605-3p	MIMAT0017982	145.794	17.3332	14.78	OK
hsa-miR-3606-5p	MIMAT0017983	126.716			OK
hsa-miR-3609	MIMAT0017986	121.641			OK
hsa-miR-3610	MIMAT0017987	177.656	49.1943	41.948	OK
hsa-miR-3611	MIMAT0017988	125.246			OK
hsa-miR-3612	MIMAT0017989	140.407	11.9457	10.1861	OK
hsa-miR-3613-5p	MIMAT0017990	119.415			OK
hsa-miR-3613-3p	MIMAT0017991	131.586			OK
hsa-miR-3614-5p	MIMAT0017992	157.089	28.6282	24.4113	OK
hsa-miR-3614-3p	MIMAT0017993	130.089			OK
hsa-miR-3615	MIMAT0017994	131.556			OK
hsa-miR-3616-5p	MIMAT0017995	120.618			OK
hsa-miR-3616-3p	MIMAT0017996	194.714	66.2528	56.4938	OK
hsa-miR-3617-5p	MIMAT0017997	130.895			OK
hsa-miR-3618	MIMAT0017998	125.331			OK
hsa-miR-3619-5p	MIMAT0017999	168.633	40.1713	34.2541	OK
hsa-miR-23c	MIMAT0018000	137.033	8.57167	7.30907	OK
hsa-miR-3620-3p	MIMAT0018001	159.928	31.4663	26.8313	OK
hsa-miR-3621	MIMAT0018002	2532.41	2403.95	2049.85	OK
hsa-miR-3622a-5p	MIMAT0018003	260.445	131.984	112.543	OK
hsa-miR-3622a-3p	MIMAT0018004	143.326	14.8646	12.675	OK
hsa-miR-3622b-5p	MIMAT0018005	255.817	127.356	108.597	OK
hsa-miR-3622b-3p	MIMAT0018006	133.305	4.84365	4.13018	OK
hsa-miR-3646	MIMAT0018065	157.52	29.0591	24.7787	OK
hsa-miR-3648	MIMAT0018068	5582.05	5453.59	4650.28	OK
hsa-miR-3649	MIMAT0018069	145.409	16.9478	14.4514	OK
hsa-miR-3650	MIMAT0018070	127.887			OK
hsa-miR-3651	MIMAT0018071	134.154	5.69323	4.85463	OK
hsa-miR-3652	MIMAT0018072	278.688	150.227	128.099	OK
hsa-miR-3654	MIMAT0018074	165.438	36.9767	31.5301	OK
hsa-miR-3655	MIMAT0018075	133.054			OK
hsa-miR-3657	MIMAT0018077	130.453			OK
hsa-miR-3658	MIMAT0018078	126.417			OK
hsa-miR-3659	MIMAT0018080	149.62	21.159	18.0423	OK
hsa-miR-3660	MIMAT0018081	128.094			OK
hsa-miR-3661	MIMAT0018082	141.835	13.3739	11.404	OK
hsa-miR-3662	MIMAT0018083	123.532			OK
hsa-miR-3663-5p	MIMAT0018084	185.753	57.2921	48.8531	OK
hsa-miR-3663-3p	MIMAT0018085	3104.85	2976.39	2537.97	OK
hsa-miR-3664-5p	MIMAT0018086	126.516			OK
hsa-miR-3665	MIMAT0018087	10318.7	10190.2	8689.23	OK
hsa-miR-3666	MIMAT0018088	129.064			OK
hsa-miR-3667-5p	MIMAT0018089	133.951	5.48982	4.68118	OK
hsa-miR-3667-3p	MIMAT0018090	143.535	15.0737	12.8533	OK
hsa-miR-3668	MIMAT0018091	122.657			OK
hsa-miR-3670	MIMAT0018093	136.108	7.6472	6.52077	OK
hsa-miR-3671	MIMAT0018094	128.136			OK
hsa-miR-3672	MIMAT0018095	130.059			OK
hsa-miR-3674	MIMAT0018097	123.591			OK
hsa-miR-3675-5p	MIMAT0018098	131.695			OK
hsa-miR-3675-3p	MIMAT0018099	169.717	41.2562	35.1792	OK
hsa-miR-3677-3p	MIMAT0018101	131.567			OK
hsa-miR-3678-5p	MIMAT0018102	132.762			OK
hsa-miR-3678-3p	MIMAT0018103	139.061	10.5993	9.03801	OK
hsa-miR-3679-5p	MIMAT0018104	490.96	362.499	309.103	OK
hsa-miR-3679-3p	MIMAT0018105	203.41	74.9492	63.9092	OK
hsa-miR-3680-5p	MIMAT0018106	126.191			OK
hsa-miR-3680-3p	MIMAT0018107	161.183	32.7219	27.902	OK
hsa-miR-3681-5p	MIMAT0018108	127.678			OK
hsa-miR-3681-3p	MIMAT0018109	130.45			OK
hsa-miR-3682-3p	MIMAT0018110	198.581	70.1203	59.7916	OK
hsa-miR-3683	MIMAT0018111	122.234			OK
hsa-miR-3684	MIMAT0018112	131.14			OK
hsa-miR-3685	MIMAT0018113	138.148	9.68698	8.2601	OK
hsa-miR-3686	MIMAT0018114	120.761			OK
hsa-miR-3688-3p	MIMAT0018116	125.348			OK
hsa-miR-3689a-5p, hsa-miR-3689b-5p, hsa-miR-3689e	MIMAT0018117, MIMAT0018180, MIMAT0019009	128.598			OK
hsa-miR-3689a-3p	MIMAT0018118	149.163	20.7018	17.6525	OK
hsa-miR-3690	MIMAT0018119	138.885	10.424	8.88858	OK
hsa-miR-3691-5p	MIMAT0018120	139.247	10.7858	9.19708	OK
hsa-miR-3692-5p	MIMAT0018121	137.33	8.86841	7.5621	OK
hsa-miR-3692-3p	MIMAT0018122	127.926			OK
hsa-miR-3713	MIMAT0018164	149.934	21.4723	18.3095	OK
hsa-miR-3714	MIMAT0018165	231.746	103.285	88.0708	OK
hsa-miR-3180	MIMAT0018178	661.337	532.876	454.384	OK
hsa-miR-3907	MIMAT0018179	197.284	68.8227	58.6852	OK
hsa-miR-3689b-3p, hsa-miR-3689c	MIMAT0018181, MIMAT0019007	142.881	14.4193	12.2954	OK
hsa-miR-3908	MIMAT0018182	124.163			OK
hsa-miR-3909	MIMAT0018183	132.004			OK
hsa-miR-3910	MIMAT0018184	127.991			OK
hsa-miR-3911	MIMAT0018185	166.278	37.8172	32.2468	OK
hsa-miR-3912-3p	MIMAT0018186	125.324			OK
hsa-miR-3913-5p	MIMAT0018187	117.473			OK
hsa-miR-3914	MIMAT0018188	117.875			OK
hsa-miR-3915	MIMAT0018189	117.962			OK
hsa-miR-3916	MIMAT0018190	127.677			OK
hsa-miR-3917	MIMAT0018191	306.053	177.591	151.432	OK
hsa-miR-3918	MIMAT0018192	197.407	68.946	58.7903	OK
hsa-miR-3919	MIMAT0018193	124.776			OK
hsa-miR-3150b-3p	MIMAT0018194	141.897	13.4355	11.4564	OK
hsa-miR-3920	MIMAT0018195	124.946			OK
hsa-miR-3921	MIMAT0018196	127.25			OK
hsa-miR-3922-3p	MIMAT0018197	123.536			OK
hsa-miR-3923	MIMAT0018198	120.614			OK
hsa-miR-3924	MIMAT0018199	127.505			OK
hsa-miR-3925-5p	MIMAT0018200	218.621	90.1594	76.879	OK
hsa-miR-3926	MIMAT0018201	137.772	9.31105	7.93954	OK
hsa-miR-3927-3p	MIMAT0018202	128.536			OK
hsa-miR-676-5p	MIMAT0018203	125.485			OK
hsa-miR-676-3p	MIMAT0018204	123.996			OK
hsa-miR-3928-3p	MIMAT0018205	360.29	231.829	197.681	OK
hsa-miR-3929	MIMAT0018206	122.77			OK
hsa-miR-3934-5p	MIMAT0018349	238.433	109.972	93.7733	OK
hsa-miR-3935	MIMAT0018350	155.735	27.2734	23.256	OK
hsa-miR-3936	MIMAT0018351	178.097	49.6361	42.3247	OK
hsa-miR-3937	MIMAT0018352	981.549	853.088	727.429	OK
hsa-miR-3938	MIMAT0018353	129.965			OK
hsa-miR-548y	MIMAT0018354	125.689			OK
hsa-miR-3939	MIMAT0018355	133.68	5.21835	4.4497	OK
hsa-miR-3940-3p	MIMAT0018356	164.642	36.1806	30.8512	OK
hsa-miR-3941	MIMAT0018357	131.07			OK
hsa-miR-3942-5p	MIMAT0018358	128.928			OK
hsa-miR-3943	MIMAT0018359	140.389	11.928	10.171	OK
hsa-miR-3944-3p	MIMAT0018360	153.054	24.5929	20.9704	OK
hsa-miR-3945	MIMAT0018361	161.239	32.7782	27.95	OK
hsa-miR-374c-5p	MIMAT0018443	131.94			OK
hsa-miR-642b-3p	MIMAT0018444	640.983	512.522	437.028	OK
hsa-miR-550b-3p	MIMAT0018445	140.227	11.7653	10.0323	OK
hsa-miR-548z, hsa-miR-548h-3p	MIMAT0018446, MIMAT0022723	127.734			OK
hsa-miR-548aa, hsa-miR-548t-3p	MIMAT0018447, MIMAT0022730	123.491			OK
hsa-miR-1268b	MIMAT0018925	1983.67	1855.2	1581.93	OK
hsa-miR-378d	MIMAT0018926	128.11			OK
hsa-miR-378e	MIMAT0018927	135.732	7.27097	6.19996	OK
hsa-miR-548ab	MIMAT0018928	123.359			OK
hsa-miR-4418	MIMAT0018930	125.037			OK
hsa-miR-378f	MIMAT0018932	140.469	12.0075	10.2388	OK
hsa-miR-4420	MIMAT0018933	128.44			OK
hsa-miR-4421	MIMAT0018934	139.918	11.4572	9.76958	OK
hsa-miR-4422	MIMAT0018935	132.549			OK
hsa-miR-4423-3p	MIMAT0018936	130.456			OK
hsa-miR-378g	MIMAT0018937	134.568	6.10679	5.20726	OK
hsa-miR-548ac	MIMAT0018938	124.39			OK
hsa-miR-4424	MIMAT0018939	126.282			OK
hsa-miR-4425	MIMAT0018940	144.643	16.1816	13.798	OK
hsa-miR-4426	MIMAT0018941	122.905			OK
hsa-miR-4427	MIMAT0018942	122.228			OK
hsa-miR-4428	MIMAT0018943	310.073	181.612	154.861	OK
hsa-miR-4429	MIMAT0018944	351.66	223.198	190.321	OK
hsa-miR-4430	MIMAT0018945	239.256	110.794	94.4745	OK
hsa-miR-548ad-3p	MIMAT0018946	124.01			OK
hsa-miR-4431	MIMAT0018947	126.763			OK
hsa-miR-4432	MIMAT0018948	128.215			OK
hsa-miR-4433a-3p	MIMAT0018949	374.828	246.366	210.077	OK
hsa-miR-4434	MIMAT0018950	119.93			OK
hsa-miR-4435	MIMAT0018951	158.981	30.5195	26.024	OK
hsa-miR-4436a	MIMAT0018952	170.848	42.387	36.1434	OK
hsa-miR-4437	MIMAT0018953	150.105	21.6434	18.4553	OK
hsa-miR-548ae-3p	MIMAT0018954	124.252			OK
hsa-miR-4438	MIMAT0018956	127.792			OK
hsa-miR-4439	MIMAT0018957	129.423			OK
hsa-miR-4440	MIMAT0018958	180.055	51.5934	43.9938	OK
hsa-miR-4441	MIMAT0018959	138.782	10.3211	8.80079	OK
hsa-miR-4442	MIMAT0018960	783.872	655.411	558.869	OK
hsa-miR-4443	MIMAT0018961	405.737	277.276	236.434	OK
hsa-miR-4444	MIMAT0018962	162.334	33.8726	28.8832	OK
hsa-miR-4445-5p	MIMAT0018963	125.039			OK
hsa-miR-4445-3p	MIMAT0018964	135.996	7.53456	6.42473	OK
hsa-miR-4446-3p	MIMAT0018965	464.193	335.731	286.278	OK
hsa-miR-4447	MIMAT0018966	302.136	173.675	148.092	OK
hsa-miR-4448	MIMAT0018967	215.155	86.6938	73.9239	OK
hsa-miR-4449	MIMAT0018968	216.746	88.2845	75.2803	OK
hsa-miR-548ag	MIMAT0018969	127.538			OK
hsa-miR-4450	MIMAT0018971	171.132	42.6711	36.3857	OK
hsa-miR-548ah-5p	MIMAT0018972	124.322			OK
hsa-miR-4451	MIMAT0018973	140.98	12.5187	10.6747	OK
hsa-miR-4452	MIMAT0018974	121.135			OK
hsa-miR-4453	MIMAT0018975	132.425			OK
hsa-miR-4454	MIMAT0018976	7614.4	7485.94	6383.26	OK
hsa-miR-4455	MIMAT0018977	140.598	12.1363	10.3486	OK
hsa-miR-4456	MIMAT0018978	144.99	16.5292	14.0944	OK
hsa-miR-4457	MIMAT0018979	124.761			OK
hsa-miR-4458	MIMAT0018980	149.562	21.1007	17.9926	OK
hsa-miR-4460	MIMAT0018982	129.554			OK
hsa-miR-378h	MIMAT0018984	123.158			OK
hsa-miR-3135b	MIMAT0018985	697.748	569.287	485.431	OK
hsa-miR-4462	MIMAT0018986	283.467	155.006	132.174	OK
hsa-miR-4463	MIMAT0018987	2463.6	2335.14	1991.17	OK
hsa-miR-4464	MIMAT0018988	123.919			OK
hsa-miR-548ai, hsa-miR-570-5p	MIMAT0018989, MIMAT0022707	120.378			OK
hsa-miR-548aj-3p	MIMAT0018990	129.075			OK
hsa-miR-4465	MIMAT0018992	150.204	21.7425	18.5399	OK
hsa-miR-4466	MIMAT0018993	5459.46	5331	4545.75	OK
hsa-miR-4467	MIMAT0018994	1505.13	1376.66	1173.88	OK
hsa-miR-4468	MIMAT0018995	126.627			OK
hsa-miR-4469	MIMAT0018996	127.763			OK
hsa-miR-4470	MIMAT0018997	157.05	28.5887	24.3776	OK
hsa-miR-4471	MIMAT0018998	121.923			OK
hsa-miR-4472	MIMAT0018999	222.272	93.811	79.9927	OK
hsa-miR-4473	MIMAT0019000	129.888			OK
hsa-miR-4474-3p	MIMAT0019001	132.21			OK
hsa-miR-4475	MIMAT0019002	136.765	8.30334	7.08026	OK
hsa-miR-4476	MIMAT0019003	304.411	175.95	150.033	OK
hsa-miR-4477a	MIMAT0019004	128.281			OK
hsa-miR-4477b	MIMAT0019005	124.136			OK
hsa-miR-4478	MIMAT0019006	218.282	89.821	76.5904	OK
hsa-miR-3689d	MIMAT0019008	138.12	9.65882	8.23608	OK
hsa-miR-3689f	MIMAT0019010	122.317			OK
hsa-miR-4479	MIMAT0019011	138.946	10.4843	8.93998	OK
hsa-miR-3155b	MIMAT0019012	145.366	16.9046	14.4146	OK
hsa-miR-548ak	MIMAT0019013	119.68			OK
hsa-miR-4480	MIMAT0019014	124			OK
hsa-miR-4481	MIMAT0019015	199.948	71.4866	60.9567	OK
hsa-miR-4482-5p	MIMAT0019016	125.013			OK
hsa-miR-4483	MIMAT0019017	194.404	65.9431	56.2298	OK
hsa-miR-4484	MIMAT0019018	1978.12	1849.66	1577.21	OK
hsa-miR-4485-3p	MIMAT0019019	159.42	30.9587	26.3985	OK
hsa-miR-4486	MIMAT0019020	338.318	209.857	178.945	OK
hsa-miR-4487	MIMAT0019021	202.618	74.1566	63.2333	OK
hsa-miR-4488	MIMAT0019022	7339.71	7211.25	6149.04	OK
hsa-miR-4489	MIMAT0019023	266.752	138.291	117.921	OK
hsa-miR-548al	MIMAT0019024	129.479			OK
hsa-miR-4490	MIMAT0019025	128.273			OK
hsa-miR-4491	MIMAT0019026	134.332	5.87075	5.00599	OK
hsa-miR-4492	MIMAT0019027	1190.81	1062.35	905.867	OK
hsa-miR-4493	MIMAT0019028	124.747			OK
hsa-miR-4494	MIMAT0019029	123.562			OK
hsa-miR-4495	MIMAT0019030	125.259			OK
hsa-miR-4496	MIMAT0019031	263.154	134.692	114.852	OK
hsa-miR-4497	MIMAT0019032	2725.24	2596.78	2214.28	OK
hsa-miR-4498	MIMAT0019033	252.636	124.175	105.884	OK
hsa-miR-4499	MIMAT0019035	167.052	38.591	32.9066	OK
hsa-miR-4500	MIMAT0019036	121.554			OK
hsa-miR-4501	MIMAT0019037	128.507			OK
hsa-miR-4502	MIMAT0019038	141.179	12.718	10.8446	OK
hsa-miR-4503	MIMAT0019039	120.27			OK
hsa-miR-4504	MIMAT0019040	128.599			OK
hsa-miR-4505	MIMAT0019041	1148.65	1020.19	869.916	OK
hsa-miR-4506	MIMAT0019042	161.553	33.0917	28.2173	OK
hsa-miR-2392	MIMAT0019043	313.977	185.516	158.19	OK
hsa-miR-4507	MIMAT0019044	420.902	292.441	249.364	OK
hsa-miR-4508	MIMAT0019045	7926.93	7798.47	6649.76	OK
hsa-miR-4509	MIMAT0019046	117.893			OK
hsa-miR-4510	MIMAT0019047	131.599			OK
hsa-miR-4511	MIMAT0019048	126.137			OK
hsa-miR-4512	MIMAT0019049	126.724			OK
hsa-miR-4513	MIMAT0019050	283.532	155.071	132.229	OK
hsa-miR-4514	MIMAT0019051	227.214	98.7528	84.2066	OK
hsa-miR-4515	MIMAT0019052	136.016	7.55518	6.44231	OK
hsa-miR-4516	MIMAT0019053	6437.34	6308.88	5379.59	OK
hsa-miR-4517	MIMAT0019054	127.343			OK
hsa-miR-4518	MIMAT0019055	148.57	20.1084	17.1465	OK
hsa-miR-4519	MIMAT0019056	139.22	10.7589	9.17408	OK
hsa-miR-4520-3p	MIMAT0019057	127.489			OK
hsa-miR-4521	MIMAT0019058	131.417			OK
hsa-miR-1269b	MIMAT0019059	135.737	7.2755	6.20383	OK
hsa-miR-4522	MIMAT0019060	126.7			OK
hsa-miR-4523	MIMAT0019061	156.566	28.105	23.9651	OK
hsa-miR-4524a-5p	MIMAT0019062	133.782	5.32041	4.53671	OK
hsa-miR-4524a-3p	MIMAT0019063	126.762			OK
hsa-miR-4525	MIMAT0019064	226.128	97.6665	83.2803	OK
hsa-miR-4526	MIMAT0019065	167.216	38.7547	33.0461	OK
hsa-miR-4527	MIMAT0019066	127.979			OK
hsa-miR-4528	MIMAT0019067	121.625			OK
hsa-miR-4529-3p	MIMAT0019068	140.471	12.0102	10.2411	OK
hsa-miR-4530	MIMAT0019069	1047.13	918.673	783.353	OK
hsa-miR-4531	MIMAT0019070	150.115	21.6539	18.4643	OK
hsa-miR-4533	MIMAT0019072	169.164	40.7032	34.7077	OK
hsa-miR-4534	MIMAT0019073	326.498	198.037	168.866	OK
hsa-miR-378i	MIMAT0019074	137.078	8.61644	7.34724	OK
hsa-miR-4535	MIMAT0019075	261.023	132.562	113.036	OK
hsa-miR-548am-3p	MIMAT0019076	128.896			OK
hsa-miR-1587	MIMAT0019077	295.768	167.307	142.663	OK
hsa-miR-4536-5p	MIMAT0019078	124.284			OK
hsa-miR-548an	MIMAT0019079	122.429			OK
hsa-miR-4537	MIMAT0019080	134.482	6.02116	5.13425	OK
hsa-miR-4538	MIMAT0019081	247.391	118.93	101.412	OK
hsa-miR-4539	MIMAT0019082	230.729	102.267	87.2036	OK
hsa-miR-4540	MIMAT0019083	137.879	9.41772	8.0305	OK
hsa-miR-3117-5p	MIMAT0019197	124.728			OK
hsa-miR-3120-5p	MIMAT0019198	141.511	13.0501	11.1278	OK
hsa-miR-3121-5p	MIMAT0019199	121.958			OK
hsa-miR-3124-3p	MIMAT0019200	122.989			OK
hsa-miR-3127-3p	MIMAT0019201	131.4			OK
hsa-miR-3129-3p	MIMAT0019202	129.423			OK
hsa-miR-3136-3p	MIMAT0019203	125.353			OK
hsa-miR-3140-5p	MIMAT0019204	128.124			OK
hsa-miR-3145-5p	MIMAT0019205	136.088	7.62683	6.5034	OK
hsa-miR-3150a-5p	MIMAT0019206	126.723			OK
hsa-miR-3152-5p	MIMAT0019207	130.155			OK
hsa-miR-3074-5p	MIMAT0019208	128.569			OK
hsa-miR-3156-3p	MIMAT0019209	144.3	15.8388	13.5057	OK
hsa-miR-3157-3p	MIMAT0019210	129.869			OK
hsa-miR-3158-5p	MIMAT0019211	204.252	75.7906	64.6267	OK
hsa-miR-3160-5p	MIMAT0019212	131.562			OK
hsa-miR-3162-3p	MIMAT0019213	153.604	25.1428	21.4393	OK
hsa-miR-3173-5p	MIMAT0019214	140.534	12.0729	10.2946	OK
hsa-miR-3177-5p	MIMAT0019215	170.333	41.8721	35.7044	OK
hsa-miR-3187-5p	MIMAT0019216	221.207	92.7457	79.0843	OK
hsa-miR-3189-5p	MIMAT0019217	138.857	10.3953	8.8641	OK
hsa-miR-3194-3p	MIMAT0019218	130.063			OK
hsa-miR-3619-3p	MIMAT0019219	988.97	860.509	733.757	OK
hsa-miR-3664-3p	MIMAT0019220	123.251			OK
hsa-miR-3677-5p	MIMAT0019221	136.818	8.35647	7.12557	OK
hsa-miR-3682-5p	MIMAT0019222	124.385			OK
hsa-miR-3688-5p	MIMAT0019223	130.28			OK
hsa-miR-3691-3p	MIMAT0019224	132.253			OK
hsa-miR-3913-3p	MIMAT0019225	123.872			OK
hsa-miR-3150b-5p	MIMAT0019226	146.897	18.4357	15.7201	OK
hsa-miR-3922-5p	MIMAT0019227	178.71	50.2489	42.8473	OK
hsa-miR-3925-3p	MIMAT0019228	125.547			OK
hsa-miR-3940-5p	MIMAT0019229	5355.15	5226.69	4456.8	OK
hsa-miR-3942-3p	MIMAT0019230	124.86			OK
hsa-miR-3944-5p	MIMAT0019231	164.059	35.5977	30.3542	OK
hsa-miR-4423-5p	MIMAT0019232	126.921			OK
hsa-miR-4446-5p	MIMAT0019233	133.197	4.736	4.03839	OK
hsa-miR-4474-5p	MIMAT0019234	122.515			OK
hsa-miR-4520-5p	MIMAT0019235	137.2	8.73849	7.45132	OK
hsa-miR-4529-5p	MIMAT0019236	131.055			OK
hsa-miR-3960	MIMAT0019337	31001	30872.5	26325	OK
hsa-miR-3972	MIMAT0019357	138.01	9.54926	8.14266	OK
hsa-miR-3973	MIMAT0019358	128.173			OK
hsa-miR-3974	MIMAT0019359	135.338	6.87706	5.86407	OK
hsa-miR-3975	MIMAT0019360	127.489			OK
hsa-miR-3976	MIMAT0019361	125			OK
hsa-miR-3977	MIMAT0019362	121.831			OK
hsa-miR-3978	MIMAT0019363	121.818			OK
hsa-miR-4632-3p	MIMAT0019688	143.072	14.6106	12.4584	OK
hsa-miR-4633-5p	MIMAT0019689	138.322	9.86126	8.4087	OK
hsa-miR-4633-3p	MIMAT0019690	127.994			OK
hsa-miR-4634	MIMAT0019691	763.793	635.332	541.748	OK
hsa-miR-4635	MIMAT0019692	203.802	75.3412	64.2435	OK
hsa-miR-4636	MIMAT0019693	126.815			OK
hsa-miR-4637	MIMAT0019694	124.824			OK
hsa-miR-4638-5p	MIMAT0019695	230.202	101.741	86.7544	OK
hsa-miR-4638-3p	MIMAT0019696	154.995	26.5337	22.6253	OK
hsa-miR-4639-5p	MIMAT0019697	127.481			OK
hsa-miR-4639-3p	MIMAT0019698	134.648	6.18708	5.27573	OK
hsa-miR-4640-5p	MIMAT0019699	513.264	384.803	328.122	OK
hsa-miR-4640-3p	MIMAT0019700	151.483	23.0218	19.6307	OK
hsa-miR-4641	MIMAT0019701	135.144	6.68252	5.69819	OK
hsa-miR-4642	MIMAT0019702	155.206	26.7447	22.8052	OK
hsa-miR-4643	MIMAT0019703	123.083			OK
hsa-miR-4644	MIMAT0019704	144.726	16.2644	13.8687	OK
hsa-miR-4645-5p	MIMAT0019705	123.823			OK
hsa-miR-4645-3p	MIMAT0019706	124.243			OK
hsa-miR-4646-5p	MIMAT0019707	209.78	81.3191	69.3409	OK
hsa-miR-4646-3p	MIMAT0019708	148.414	19.9529	17.0138	OK
hsa-miR-4647	MIMAT0019709	140.585	12.1239	10.338	OK
hsa-miR-4648	MIMAT0019710	278.178	149.716	127.663	OK
hsa-miR-4649-5p	MIMAT0019711	871.684	743.222	633.746	OK
hsa-miR-4649-3p	MIMAT0019712	138.525	10.064	8.5816	OK
hsa-miR-4650-5p	MIMAT0019713	136.153	7.69129	6.55837	OK
hsa-miR-4650-3p	MIMAT0019714	134.988	6.52689	5.56548	OK
hsa-miR-4651	MIMAT0019715	2302.49	2174.03	1853.8	OK
hsa-miR-4652-5p	MIMAT0019716	132.483			OK
hsa-miR-4652-3p	MIMAT0019717	140.294	11.8329	10.0899	OK
hsa-miR-4653-5p	MIMAT0019718	135.481	7.01973	5.98573	OK
hsa-miR-4653-3p	MIMAT0019719	129.303			OK
hsa-miR-4654	MIMAT0019720	168.755	40.2937	34.3584	OK
hsa-miR-4655-5p	MIMAT0019721	554.229	425.768	363.052	OK
hsa-miR-4655-3p	MIMAT0019722	138.892	10.4309	8.89446	OK
hsa-miR-4656	MIMAT0019723	383.089	254.628	217.121	OK
hsa-miR-4657	MIMAT0019724	153.982	25.5208	21.7616	OK
hsa-miR-4658	MIMAT0019725	133.403	4.9421	4.21413	OK
hsa-miR-4659a-5p	MIMAT0019726	133.685	5.22338	4.45398	OK
hsa-miR-4659a-3p	MIMAT0019727	124.04			OK
hsa-miR-4660	MIMAT0019728	140.133	11.6717	9.95247	OK
hsa-miR-4661-5p	MIMAT0019729	128.145			OK
hsa-miR-4661-3p	MIMAT0019730	125.938			OK
hsa-miR-4662a-5p	MIMAT0019731	123.811			OK
hsa-miR-4662a-3p	MIMAT0019732	121.581			OK
hsa-miR-4659b-5p	MIMAT0019733	124.025			OK
hsa-miR-4659b-3p	MIMAT0019734	122.733			OK
hsa-miR-4663	MIMAT0019735	130.601			OK
hsa-miR-4662b	MIMAT0019736	122.284			OK
hsa-miR-4664-5p	MIMAT0019737	265.103	136.642	116.515	OK
hsa-miR-4664-3p	MIMAT0019738	145.903	17.4418	14.8726	OK
hsa-miR-4665-5p	MIMAT0019739	719.288	590.827	503.799	OK
hsa-miR-4665-3p	MIMAT0019740	173.86	45.3991	38.7119	OK
hsa-miR-4666a-5p	MIMAT0019741	126.881			OK
hsa-miR-4666a-3p	MIMAT0019742	128.081			OK
hsa-miR-4667-5p	MIMAT0019743	329.877	201.416	171.747	OK
hsa-miR-4667-3p	MIMAT0019744	149.775	21.3133	18.1739	OK
hsa-miR-4668-5p	MIMAT0019745	121.105			OK
hsa-miR-4668-3p	MIMAT0019746	124.394			OK
hsa-miR-219b-5p	MIMAT0019747	133.037			OK
hsa-miR-219b-3p	MIMAT0019748	119.037			OK
hsa-miR-4669	MIMAT0019749	201.469	73.0079	62.2539	OK
hsa-miR-4670-5p	MIMAT0019750	131.419			OK
hsa-miR-4670-3p	MIMAT0019751	121.647			OK
hsa-miR-4671-5p	MIMAT0019752	128.923			OK
hsa-miR-4671-3p	MIMAT0019753	126.759			OK
hsa-miR-4672	MIMAT0019754	139.374	10.9124	9.30499	OK
hsa-miR-4673	MIMAT0019755	213.98	85.5189	72.922	OK
hsa-miR-4674	MIMAT0019756	1328.76	1200.3	1023.5	OK
hsa-miR-4675	MIMAT0019757	275.162	146.701	125.092	OK
hsa-miR-4676-5p	MIMAT0019758	156.683	28.2215	24.0645	OK
hsa-miR-4676-3p	MIMAT0019759	129.095			OK
hsa-miR-4677-5p	MIMAT0019760	122.378			OK
hsa-miR-4677-3p	MIMAT0019761	117.522			OK
hsa-miR-4678	MIMAT0019762	124.088			OK
hsa-miR-4679	MIMAT0019763	129.684			OK
hsa-miR-4680-5p	MIMAT0019764	128.411			OK
hsa-miR-4680-3p	MIMAT0019765	119.333			OK
hsa-miR-4681	MIMAT0019766	155.401	26.94	22.9717	OK
hsa-miR-4682	MIMAT0019767	140.034	11.5731	9.86841	OK
hsa-miR-4683	MIMAT0019768	127.84			OK
hsa-miR-4684-5p	MIMAT0019769	131.357			OK
hsa-miR-4684-3p	MIMAT0019770	159.628	31.167	26.5761	OK
hsa-miR-4685-5p	MIMAT0019771	200.058	71.5971	61.0509	OK
hsa-miR-4685-3p	MIMAT0019772	158.911	30.4494	25.9642	OK
hsa-miR-4686	MIMAT0019773	131.167			OK
hsa-miR-4687-5p	MIMAT0019774	204.317	75.8562	64.6826	OK
hsa-miR-4687-3p	MIMAT0019775	933.269	804.808	686.26	OK
hsa-miR-1343-3p	MIMAT0019776	344.644	216.183	184.339	OK
hsa-miR-4688	MIMAT0019777	718.633	590.171	503.24	OK
hsa-miR-4689	MIMAT0019778	860.865	732.404	624.521	OK
hsa-miR-4690-5p	MIMAT0019779	308.989	180.528	153.936	OK
hsa-miR-4690-3p	MIMAT0019780	129.576			OK
hsa-miR-4691-5p	MIMAT0019781	151.004	22.5427	19.2222	OK
hsa-miR-4691-3p	MIMAT0019782	133.293	4.83151	4.11983	OK
hsa-miR-4692	MIMAT0019783	149.59	21.1288	18.0165	OK
hsa-miR-4693-5p	MIMAT0019784	127.226			OK
hsa-miR-4693-3p	MIMAT0019785	122.862			OK
hsa-miR-4694-5p	MIMAT0019786	126.012			OK
hsa-miR-4694-3p	MIMAT0019787	137.96	9.49862	8.09948	OK
hsa-miR-4695-5p	MIMAT0019788	793.32	664.859	566.926	OK
hsa-miR-4695-3p	MIMAT0019789	186.757	58.2954	49.7085	OK
hsa-miR-4696	MIMAT0019790	124.648			OK
hsa-miR-4697-5p	MIMAT0019791	420.931	292.47	249.389	OK
hsa-miR-4697-3p	MIMAT0019792	148.64	20.1786	17.2063	OK
hsa-miR-4698	MIMAT0019793	143.935	15.4736	13.1944	OK
hsa-miR-4699-5p	MIMAT0019794	122.639			OK
hsa-miR-4699-3p	MIMAT0019795	124.914			OK
hsa-miR-4700-5p	MIMAT0019796	164.341	35.8801	30.595	OK
hsa-miR-4700-3p	MIMAT0019797	143.877	15.4158	13.145	OK
hsa-miR-4701-5p	MIMAT0019798	157.778	29.3165	24.9982	OK
hsa-miR-4701-3p	MIMAT0019799	160.432	31.9706	27.2613	OK
hsa-miR-4703-5p	MIMAT0019801	124.451			OK
hsa-miR-4703-3p	MIMAT0019802	123.215			OK
hsa-miR-4704-5p	MIMAT0019803	125.227			OK
hsa-miR-4704-3p	MIMAT0019804	118.799			OK
hsa-miR-4705	MIMAT0019805	119.768			OK
hsa-miR-4706	MIMAT0019806	490.991	362.53	309.13	OK
hsa-miR-4707-5p	MIMAT0019807	400.377	271.916	231.863	OK
hsa-miR-4707-3p	MIMAT0019808	208.021	79.5601	67.8409	OK
hsa-miR-4708-5p	MIMAT0019809	139.392	10.931	9.3209	OK
hsa-miR-4708-3p	MIMAT0019810	158.147	29.6856	25.313	OK
hsa-miR-4709-5p	MIMAT0019811	133.756	5.29515	4.51518	OK
hsa-miR-4709-3p	MIMAT0019812	145.966	17.5045	14.9261	OK
hsa-miR-203b-5p	MIMAT0019813	124.478			OK
hsa-miR-203b-3p	MIMAT0019814	122.196			OK
hsa-miR-4710	MIMAT0019815	217.189	88.7274	75.6579	OK
hsa-miR-4711-5p	MIMAT0019816	124.665			OK
hsa-miR-4711-3p	MIMAT0019817	135.792	7.33034	6.25059	OK
hsa-miR-4712-5p	MIMAT0019818	136.293	7.83173	6.67812	OK
hsa-miR-4712-3p	MIMAT0019819	126.364			OK
hsa-miR-4713-5p	MIMAT0019820	156.325	27.8634	23.7591	OK
hsa-miR-4713-3p	MIMAT0019821	140.013	11.5515	9.84999	OK
hsa-miR-4714-5p	MIMAT0019822	129.189			OK
hsa-miR-4714-3p	MIMAT0019823	128.793			OK
hsa-miR-4715-5p	MIMAT0019824	125.091			OK
hsa-miR-4715-3p	MIMAT0019825	128.169			OK
hsa-miR-4716-5p	MIMAT0019826	160.384	31.9232	27.2209	OK
hsa-miR-4716-3p	MIMAT0019827	163.33	34.8691	29.7329	OK
hsa-miR-3529-5p	MIMAT0019828	127.057			OK
hsa-miR-4717-5p	MIMAT0019829	136.078	7.61631	6.49443	OK
hsa-miR-4717-3p	MIMAT0019830	147.03	18.5686	15.8334	OK
hsa-miR-4718	MIMAT0019831	135.705	7.24413	6.17707	OK
hsa-miR-4719	MIMAT0019832	124.597			OK
hsa-miR-4720-5p	MIMAT0019833	128.601			OK
hsa-miR-4720-3p	MIMAT0019834	121.924			OK
hsa-miR-4721	MIMAT0019835	267.45	138.989	118.516	OK
hsa-miR-4722-5p	MIMAT0019836	329.14	200.679	171.119	OK
hsa-miR-4722-3p	MIMAT0019837	167.137	38.6763	32.9793	OK
hsa-miR-4723-5p	MIMAT0019838	1136.9	1008.44	859.9	OK
hsa-miR-4723-3p	MIMAT0019839	165.051	36.5894	31.1998	OK
hsa-miR-451b	MIMAT0019840	129.189			OK
hsa-miR-4724-5p	MIMAT0019841	135.128	6.66708	5.68502	OK
hsa-miR-4724-3p	MIMAT0019842	131.801			OK
hsa-miR-4725-5p	MIMAT0019843	138.488	10.0268	8.54982	OK
hsa-miR-4725-3p	MIMAT0019844	991.439	862.977	735.862	OK
hsa-miR-4726-5p	MIMAT0019845	429.995	301.534	257.118	OK
hsa-miR-4726-3p	MIMAT0019846	138.331	9.87007	8.41621	OK
hsa-miR-4727-5p	MIMAT0019847	128.877			OK
hsa-miR-4727-3p	MIMAT0019848	234.236	105.775	90.1943	OK
hsa-miR-4728-5p	MIMAT0019849	600.195	471.734	402.248	OK
hsa-miR-4728-3p	MIMAT0019850	164.586	36.125	30.8038	OK
hsa-miR-4729	MIMAT0019851	122.528			OK
hsa-miR-4730	MIMAT0019852	2080.37	1951.91	1664.39	OK
hsa-miR-4731-5p	MIMAT0019853	248.561	120.1	102.409	OK
hsa-miR-4731-3p	MIMAT0019854	155.604	27.1425	23.1444	OK
hsa-miR-4732-5p	MIMAT0019855	221.239	92.778	79.1119	OK
hsa-miR-4732-3p	MIMAT0019856	147.671	19.21	16.3804	OK
hsa-miR-4733-5p	MIMAT0019857	136.849	8.38819	7.15262	OK
hsa-miR-4733-3p	MIMAT0019858	162.726	34.2643	29.2172	OK
hsa-miR-4734	MIMAT0019859	3982.2	3853.74	3286.09	OK
hsa-miR-4735-5p	MIMAT0019860	124.157			OK
hsa-miR-4735-3p	MIMAT0019861	128.481			OK
hsa-miR-4736	MIMAT0019862	183.214	54.7528	46.6877	OK
hsa-miR-4737	MIMAT0019863	153.328	24.867	21.2041	OK
hsa-miR-3064-5p	MIMAT0019864	134.956	6.49465	5.53799	OK
hsa-miR-3064-3p	MIMAT0019865	147.146	18.6845	15.9322	OK
hsa-miR-4738-5p	MIMAT0019866	128.752			OK
hsa-miR-4738-3p	MIMAT0019867	178.579	50.1176	42.7354	OK
hsa-miR-4739	MIMAT0019868	4312.31	4183.85	3567.57	OK
hsa-miR-4740-5p	MIMAT0019869	143.258	14.7971	12.6175	OK
hsa-miR-4740-3p	MIMAT0019870	156.267	27.8055	23.7097	OK
hsa-miR-4741	MIMAT0019871	2211.53	2083.07	1776.24	OK
hsa-miR-4742-5p	MIMAT0019872	126.333			OK
hsa-miR-4742-3p	MIMAT0019873	124.128			OK
hsa-miR-4743-5p	MIMAT0019874	228.411	99.9502	85.2276	OK
hsa-miR-4744	MIMAT0019875	126.401			OK
hsa-miR-122b-5p	MIMAT0019876	124.25			OK
hsa-miR-122b-3p	MIMAT0019877	140.879	12.4177	10.5885	OK
hsa-miR-4745-5p	MIMAT0019878	2485.41	2356.95	2009.77	OK
hsa-miR-4745-3p	MIMAT0019879	134.719	6.25792	5.33613	OK
hsa-miR-4746-5p	MIMAT0019880	146.999	18.5382	15.8076	OK
hsa-miR-4746-3p	MIMAT0019881	233.432	104.971	89.5085	OK
hsa-miR-4747-5p	MIMAT0019882	239.126	110.665	94.3642	OK
hsa-miR-4747-3p	MIMAT0019883	146.017	17.5562	14.9701	OK
hsa-miR-4748	MIMAT0019884	172.028	43.5669	37.1495	OK
hsa-miR-4749-5p	MIMAT0019885	708.43	579.969	494.54	OK
hsa-miR-4749-3p	MIMAT0019886	171.568	43.107	36.7573	OK
hsa-miR-4750-5p	MIMAT0019887	296.853	168.392	143.588	OK
hsa-miR-4751	MIMAT0019888	232.09	103.629	88.3647	OK
hsa-miR-4752	MIMAT0019889	125.818			OK
hsa-miR-4753-5p	MIMAT0019890	173.229	44.7679	38.1736	OK
hsa-miR-4753-3p	MIMAT0019891	126.132			OK
hsa-miR-371b-5p	MIMAT0019892	265.189	136.727	116.588	OK
hsa-miR-371b-3p	MIMAT0019893	148.25	19.7884	16.8736	OK
hsa-miR-4754	MIMAT0019894	148.996	20.5344	17.5097	OK
hsa-miR-4755-5p	MIMAT0019895	132.535			OK
hsa-miR-4755-3p	MIMAT0019896	134.946	6.48454	5.52938	OK
hsa-miR-499b-5p	MIMAT0019897	129.638			OK
hsa-miR-499b-3p	MIMAT0019898	126.322			OK
hsa-miR-4756-5p	MIMAT0019899	160.407	31.946	27.2404	OK
hsa-miR-4756-3p	MIMAT0019900	136.651	8.18964	6.98331	OK
hsa-miR-4757-5p	MIMAT0019901	128.67			OK
hsa-miR-4757-3p	MIMAT0019902	129.268			OK
hsa-miR-4758-5p	MIMAT0019903	862.934	734.473	626.286	OK
hsa-miR-4758-3p	MIMAT0019904	206.939	78.4774	66.9177	OK
hsa-miR-4759	MIMAT0019905	128.62			OK
hsa-miR-4760-5p	MIMAT0019906	126.247			OK
hsa-miR-4760-3p	MIMAT0019907	128.279			OK
hsa-miR-4761-5p	MIMAT0019908	128.753			OK
hsa-miR-4761-3p	MIMAT0019909	151.908	23.4471	19.9933	OK
hsa-miR-4762-5p	MIMAT0019910	131.341			OK
hsa-miR-4762-3p	MIMAT0019911	132.75			OK
hsa-miR-4763-5p	MIMAT0019912	175.022	46.5608	39.7025	OK
hsa-miR-4763-3p	MIMAT0019913	1080.22	951.755	811.562	OK
hsa-miR-4764-5p	MIMAT0019914	126.227			OK
hsa-miR-4764-3p	MIMAT0019915	135.077	6.61589	5.64137	OK
hsa-miR-4765	MIMAT0019916	122.05			OK
hsa-miR-4766-5p	MIMAT0019917	120.573			OK
hsa-miR-4766-3p	MIMAT0019918	126.047			OK
hsa-miR-4767	MIMAT0019919	157.152	28.6906	24.4645	OK
hsa-miR-4768-5p	MIMAT0019920	131.685			OK
hsa-miR-4768-3p	MIMAT0019921	134.877	6.41542	5.47043	OK
hsa-miR-4769-5p	MIMAT0019922	151.258	22.7963	19.4385	OK
hsa-miR-4769-3p	MIMAT0019923	147.567	19.1061	16.2918	OK
hsa-miR-4770	MIMAT0019924	127.058			OK
hsa-miR-4771	MIMAT0019925	126.72			OK
hsa-miR-4772-5p	MIMAT0019926	126.105			OK
hsa-miR-4772-3p	MIMAT0019927	126.271			OK
hsa-miR-4773	MIMAT0019928	134.913	6.45188	5.50152	OK
hsa-miR-4774-5p	MIMAT0019929	123.136			OK
hsa-miR-4774-3p	MIMAT0019930	127.189			OK
hsa-miR-4775	MIMAT0019931	130.146			OK
hsa-miR-4776-5p	MIMAT0019932	210.334	81.8732	69.8133	OK
hsa-miR-4776-3p	MIMAT0019933	138.538	10.0767	8.59239	OK
hsa-miR-4777-5p	MIMAT0019934	128.434			OK
hsa-miR-4777-3p	MIMAT0019935	128.96			OK
hsa-miR-4778-5p	MIMAT0019936	127.112			OK
hsa-miR-4778-3p	MIMAT0019937	132.03			OK
hsa-miR-4779	MIMAT0019938	158.739	30.2779	25.818	OK
hsa-miR-4780	MIMAT0019939	140.805	12.3439	10.5257	OK
hsa-miR-4436b-5p	MIMAT0019940	168.427	39.9663	34.0793	OK
hsa-miR-4436b-3p	MIMAT0019941	199.521	71.0594	60.5924	OK
hsa-miR-4781-5p	MIMAT0019942	138.468	10.0064	8.53246	OK
hsa-miR-4781-3p	MIMAT0019943	120.774			OK
hsa-miR-4782-5p	MIMAT0019944	125.362			OK
hsa-miR-4782-3p	MIMAT0019945	122.443			OK
hsa-miR-4783-5p	MIMAT0019946	149.711	21.25	18.1199	OK
hsa-miR-4783-3p	MIMAT0019947	187.746	59.285	50.5523	OK
hsa-miR-4784	MIMAT0019948	160.226	31.7643	27.0854	OK
hsa-miR-4785	MIMAT0019949	137.167	8.70576	7.42341	OK
hsa-miR-1245b-5p	MIMAT0019950	126.628			OK
hsa-miR-1245b-3p	MIMAT0019951	124.338			OK
hsa-miR-2467-5p	MIMAT0019952	134.972	6.51032	5.55135	OK
hsa-miR-2467-3p	MIMAT0019953	169.382	40.9208	34.8932	OK
hsa-miR-4786-5p	MIMAT0019954	157.99	29.5289	25.1793	OK
hsa-miR-4786-3p	MIMAT0019955	135.684	7.2224	6.15855	OK
hsa-miR-4787-5p	MIMAT0019956	12202.9	12074.5	10295.9	OK
hsa-miR-4787-3p	MIMAT0019957	195.82	67.359	57.4371	OK
hsa-miR-4788	MIMAT0019958	174.099	45.6373	38.915	OK
hsa-miR-4789-5p	MIMAT0019959	126.326			OK
hsa-miR-4789-3p	MIMAT0019960	121.65			OK
hsa-miR-4790-5p	MIMAT0019961	127.626			OK
hsa-miR-4790-3p	MIMAT0019962	126.301			OK
hsa-miR-4791	MIMAT0019963	130.469			OK
hsa-miR-4793-5p	MIMAT0019965	131.144			OK
hsa-miR-4793-3p	MIMAT0019966	141.375	12.9134	11.0113	OK
hsa-miR-4794	MIMAT0019967	131.836			OK
hsa-miR-4795-5p	MIMAT0019968	122.724			OK
hsa-miR-4795-3p	MIMAT0019969	126.301			OK
hsa-miR-4796-5p	MIMAT0019970	131.31			OK
hsa-miR-4796-3p	MIMAT0019971	123.72			OK
hsa-miR-4797-5p	MIMAT0019972	127.442			OK
hsa-miR-4797-3p	MIMAT0019973	125.163			OK
hsa-miR-4798-5p	MIMAT0019974	124.994			OK
hsa-miR-4798-3p	MIMAT0019975	126.678			OK
hsa-miR-4799-5p	MIMAT0019976	122.563			OK
hsa-miR-4799-3p	MIMAT0019977	123.631			OK
hsa-miR-4800-5p	MIMAT0019978	323.853	195.392	166.611	OK
hsa-miR-4800-3p	MIMAT0019979	231.26	102.798	87.6562	OK
hsa-miR-4801	MIMAT0019980	129.294			OK
hsa-miR-4802-5p	MIMAT0019981	125.77			OK
hsa-miR-4802-3p	MIMAT0019982	131.417			OK
hsa-miR-4803	MIMAT0019983	125.016			OK
hsa-miR-4804-5p	MIMAT0019984	145.599	17.1377	14.6133	OK
hsa-miR-4804-3p	MIMAT0019985	143.457	14.9957	12.7868	OK
hsa-miR-4520-2-3p	MIMAT0020300	121.603			OK
hsa-miR-5047	MIMAT0020541	122.058			OK
hsa-miR-642a-3p	MIMAT0020924	490.605	362.144	308.801	OK
hsa-miR-550a-3-5p	MIMAT0020925	167.924	39.4628	33.65	OK
hsa-miR-4433a-5p	MIMAT0020956	167.669	39.2075	33.4322	OK
hsa-miR-548ah-3p	MIMAT0020957	127.311			OK
hsa-miR-4482-3p	MIMAT0020958	154.128	25.667	21.8863	OK
hsa-miR-4536-3p	MIMAT0020959	120.455			OK
hsa-miR-4999-5p	MIMAT0021017	123.676			OK
hsa-miR-4999-3p	MIMAT0021018	124.11			OK
hsa-miR-5000-5p	MIMAT0021019	131.371			OK
hsa-miR-5000-3p	MIMAT0021020	128.844			OK
hsa-miR-5001-5p	MIMAT0021021	605.398	476.937	406.684	OK
hsa-miR-5001-3p	MIMAT0021022	132.345			OK
hsa-miR-5002-5p	MIMAT0021023	126.194			OK
hsa-miR-5002-3p	MIMAT0021024	157.327	28.8655	24.6137	OK
hsa-miR-5003-5p	MIMAT0021025	132.249			OK
hsa-miR-5003-3p	MIMAT0021026	131.329			OK
hsa-miR-5004-5p	MIMAT0021027	155.619	27.158	23.1576	OK
hsa-miR-5004-3p	MIMAT0021028	133.938	5.47645	4.66977	OK
hsa-miR-548ao-5p	MIMAT0021029	122.001			OK
hsa-miR-548ao-3p	MIMAT0021030	133.948	5.48642	4.67828	OK
hsa-miR-5006-5p	MIMAT0021033	169.851	41.39	35.2933	OK
hsa-miR-5006-3p	MIMAT0021034	132.127			OK
hsa-miR-5007-5p	MIMAT0021035	130.897			OK
hsa-miR-5007-3p	MIMAT0021036	130.994			OK
hsa-miR-548ap-5p	MIMAT0021037	115.498			OK
hsa-miR-548ap-3p	MIMAT0021038	128.305			OK
hsa-miR-5008-5p	MIMAT0021039	187.989	59.5279	50.7595	OK
hsa-miR-5008-3p	MIMAT0021040	139.208	10.747	9.16401	OK
hsa-miR-5009-5p	MIMAT0021041	127.149			OK
hsa-miR-5009-3p	MIMAT0021042	128.97			OK
hsa-miR-5010-5p	MIMAT0021043	262.371	133.91	114.185	OK
hsa-miR-5010-3p	MIMAT0021044	150.121	21.6598	18.4694	OK
hsa-miR-5011-5p	MIMAT0021045	124.541			OK
hsa-miR-5011-3p	MIMAT0021046	122.596			OK
hsa-miR-5087	MIMAT0021079	133.309	4.84783	4.13374	OK
hsa-miR-5088-5p	MIMAT0021080	321.986	193.525	165.019	OK
hsa-miR-5089-5p	MIMAT0021081	134.295	5.83364	4.97435	OK
hsa-miR-5090	MIMAT0021082	468.686	340.225	290.11	OK
hsa-miR-5091	MIMAT0021083	149.411	20.9499	17.864	OK
hsa-miR-5092	MIMAT0021084	127.99			OK
hsa-miR-5093	MIMAT0021085	149.326	20.8649	17.7915	OK
hsa-miR-5094	MIMAT0021086	131.109			OK
hsa-miR-5186	MIMAT0021116	120.294			OK
hsa-miR-5187-5p	MIMAT0021117	158.032	29.5706	25.2149	OK
hsa-miR-5187-3p	MIMAT0021118	131.927			OK
hsa-miR-5188	MIMAT0021119	138.596	10.1347	8.64186	OK
hsa-miR-5189-5p	MIMAT0021120	251.052	122.591	104.533	OK
hsa-miR-5190	MIMAT0021121	151.154	22.6932	19.3505	OK
hsa-miR-5191	MIMAT0021122	122.628			OK
hsa-miR-5192	MIMAT0021123	170.945	42.4836	36.2258	OK
hsa-miR-5193	MIMAT0021124	139.113	10.6514	9.08243	OK
hsa-miR-5194	MIMAT0021125	138.409	9.94799	8.48266	OK
hsa-miR-5195-5p	MIMAT0021126	139.079	10.6175	9.05356	OK
hsa-miR-5195-3p	MIMAT0021127	235.871	107.409	91.5881	OK
hsa-miR-5196-5p	MIMAT0021128	284.273	155.812	132.861	OK
hsa-miR-5196-3p	MIMAT0021129	145.821	17.3596	14.8026	OK
hsa-miR-5197-5p	MIMAT0021130	130.4			OK
hsa-miR-5197-3p	MIMAT0021131	121.558			OK
hsa-miR-4524b-5p	MIMAT0022255	132.356			OK
hsa-miR-4524b-3p	MIMAT0022256	128.113			OK
hsa-miR-5571-5p	MIMAT0022257	134.301	5.83931	4.97919	OK
hsa-miR-5571-3p	MIMAT0022258	134.161	5.69994	4.86034	OK
hsa-miR-5100	MIMAT0022259	1778.37	1649.91	1406.88	OK
hsa-miR-5572	MIMAT0022260	359.582	231.12	197.077	OK
hsa-miR-548aq-5p	MIMAT0022263	123.563			OK
hsa-miR-548aq-3p	MIMAT0022264	129.182			OK
hsa-miR-548ar-5p	MIMAT0022265	120.98			OK
hsa-miR-548ar-3p	MIMAT0022266	131.148			OK
hsa-miR-548as-5p	MIMAT0022267	123.074			OK
hsa-miR-548as-3p	MIMAT0022268	127.331			OK
hsa-miR-5579-5p	MIMAT0022269	123.47			OK
hsa-miR-5579-3p	MIMAT0022270	127.077			OK
hsa-miR-664b-5p	MIMAT0022271	130.764			OK
hsa-miR-664b-3p	MIMAT0022272	147.841	19.3801	16.5254	OK
hsa-miR-5580-5p	MIMAT0022273	128.551			OK
hsa-miR-5580-3p	MIMAT0022274	136.679	8.21755	7.00711	OK
hsa-miR-5581-5p	MIMAT0022275	130.123			OK
hsa-miR-5581-3p	MIMAT0022276	138.058	9.59659	8.18302	OK
hsa-miR-548at-5p	MIMAT0022277	122.059			OK
hsa-miR-548at-3p	MIMAT0022278	122.789			OK
hsa-miR-5582-5p	MIMAT0022279	122.511			OK
hsa-miR-5582-3p	MIMAT0022280	126.719			OK
hsa-miR-5583-5p	MIMAT0022281	129.864			OK
hsa-miR-5583-3p	MIMAT0022282	122.947			OK
hsa-miR-5584-5p	MIMAT0022283	142.926	14.465	12.3343	OK
hsa-miR-5584-3p	MIMAT0022284	140.073	11.6115	9.90118	OK
hsa-miR-5585-5p	MIMAT0022285	127.623			OK
hsa-miR-5585-3p	MIMAT0022286	164.448	35.9872	30.6863	OK
hsa-miR-5586-5p	MIMAT0022287	129.471			OK
hsa-miR-5586-3p	MIMAT0022288	124.046			OK
hsa-miR-5587-5p	MIMAT0022289	135.544	7.08319	6.03984	OK
hsa-miR-5587-3p	MIMAT0022290	138.804	10.3433	8.8197	OK
hsa-miR-548au-5p	MIMAT0022291	125.435			OK
hsa-miR-548au-3p	MIMAT0022292	129.363			OK
hsa-miR-1295b-5p	MIMAT0022293	132.651			OK
hsa-miR-1295b-3p	MIMAT0022294	139.584	11.1227	9.48429	OK
hsa-miR-5588-5p	MIMAT0022295	133.058			OK
hsa-miR-5588-3p	MIMAT0022296	135.378	6.91711	5.89822	OK
hsa-miR-5589-5p	MIMAT0022297	161.335	32.8743	28.0319	OK
hsa-miR-5589-3p	MIMAT0022298	125.298			OK
hsa-miR-5590-5p	MIMAT0022299	127.373			OK
hsa-miR-5590-3p	MIMAT0022300	125.383			OK
hsa-miR-5591-5p	MIMAT0022301	134.648	6.18692	5.27559	OK
hsa-miR-5591-3p	MIMAT0022302	133.312	4.85051	4.13603	OK
hsa-miR-548av-5p	MIMAT0022303	121.186			OK
hsa-miR-548av-3p	MIMAT0022304	130.314			OK
hsa-miR-5680	MIMAT0022468	122.19			OK
hsa-miR-5681a	MIMAT0022469	129.042			OK
hsa-miR-5682	MIMAT0022470	126.514			OK
hsa-miR-548aw	MIMAT0022471	124.086			OK
hsa-miR-5683	MIMAT0022472	126.085			OK
hsa-miR-5684	MIMAT0022473	139.425	10.9637	9.34872	OK
hsa-miR-548ax	MIMAT0022474	123.227			OK
hsa-miR-5685	MIMAT0022475	139.317	10.856	9.2569	OK
hsa-miR-5692c	MIMAT0022476	124.448			OK
hsa-miR-5687	MIMAT0022478	118.211			OK
hsa-miR-5688	MIMAT0022479	125.35			OK
hsa-miR-5681b	MIMAT0022480	136.005	7.54411	6.43287	OK
hsa-miR-5689	MIMAT0022481	129.681			OK
hsa-miR-5690	MIMAT0022482	129.599			OK
hsa-miR-5691	MIMAT0022483	129.387			OK
hsa-miR-5692a	MIMAT0022484	121.317			OK
hsa-miR-4666b	MIMAT0022485	126.859			OK
hsa-miR-5693	MIMAT0022486	128.618			OK
hsa-miR-5694	MIMAT0022487	126.709			OK
hsa-miR-5695	MIMAT0022488	125.733			OK
hsa-miR-5696	MIMAT0022489	129.309			OK
hsa-miR-5697	MIMAT0022490	129.992			OK
hsa-miR-5698	MIMAT0022491	323.983	195.522	166.722	OK
hsa-miR-5699-3p	MIMAT0022492	127.807			OK
hsa-miR-5700	MIMAT0022493	126.505			OK
hsa-miR-5701	MIMAT0022494	129.732			OK
hsa-miR-5702	MIMAT0022495	126.44			OK
hsa-miR-5703	MIMAT0022496	220.644	92.1828	78.6043	OK
hsa-miR-5692b	MIMAT0022497	118.814			OK
hsa-miR-5704	MIMAT0022498	131.815			OK
hsa-miR-5705	MIMAT0022499	151.478	23.0169	19.6265	OK
hsa-miR-5706	MIMAT0022500	121.521			OK
hsa-miR-5707	MIMAT0022501	122.441			OK
hsa-miR-5708	MIMAT0022502	151.554	23.0928	19.6913	OK
hsa-miR-197-5p	MIMAT0022691	625.233	496.772	423.598	OK
hsa-miR-181b-3p	MIMAT0022692	124.911			OK
hsa-miR-204-3p	MIMAT0022693	3138.22	3009.76	2566.43	OK
hsa-miR-211-3p	MIMAT0022694	438.002	309.54	263.945	OK
hsa-miR-212-5p	MIMAT0022695	133.168	4.70699	4.01366	OK
hsa-miR-301a-5p	MIMAT0022696	130.806			OK
hsa-miR-382-3p	MIMAT0022697	131.008			OK
hsa-miR-345-3p	MIMAT0022698	210.947	82.4861	70.336	OK
hsa-miR-450a-1-3p	MIMAT0022700	122.785			OK
hsa-miR-506-5p	MIMAT0022701	129.66			OK
hsa-miR-514a-5p	MIMAT0022702	124.885			OK
hsa-miR-539-3p	MIMAT0022705	125.09			OK
hsa-miR-561-5p	MIMAT0022706	125.07			OK
hsa-miR-584-3p	MIMAT0022708	139.905	11.4438	9.75817	OK
hsa-miR-652-5p	MIMAT0022709	260.072	131.61	112.224	OK
hsa-miR-659-5p	MIMAT0022710	127.45			OK
hsa-miR-660-3p	MIMAT0022711	129.426			OK
hsa-miR-1271-3p	MIMAT0022712	125.8			OK
hsa-miR-1185-2-3p	MIMAT0022713	190.715	62.2539	53.084	OK
hsa-miR-766-5p	MIMAT0022714	138.396	9.93465	8.47129	OK
hsa-miR-873-3p	MIMAT0022717	143.878	15.4167	13.1458	OK
hsa-miR-1285-5p	MIMAT0022719	133.605	5.14376	4.38609	OK
hsa-miR-1304-3p	MIMAT0022720	143.194	14.7332	12.563	OK
hsa-miR-1247-3p	MIMAT0022721	327.889	199.427	170.052	OK
hsa-miR-548g-5p, hsa-miR-548x-5p, hsa-miR-548aj-5p	MIMAT0022722, MIMAT0022733, MIMAT0022739	124.011			OK
hsa-miR-1277-5p	MIMAT0022724	134.283	5.82193	4.96436	OK
hsa-miR-1255b-2-3p	MIMAT0022725	139.136	10.6749	9.10253	OK
hsa-miR-1306-5p	MIMAT0022726	159.968	31.5067	26.8658	OK
hsa-miR-1307-5p	MIMAT0022727	142.619	14.1577	12.0723	OK
hsa-miR-513c-3p	MIMAT0022728	126.247			OK
hsa-miR-3184-3p	MIMAT0022731	156.894	28.4332	24.245	OK
hsa-miR-3191-5p	MIMAT0022732	148.783	20.3222	17.3288	OK
hsa-miR-374c-3p	MIMAT0022735	131.17			OK
hsa-miR-642b-5p	MIMAT0022736	141.237	12.7756	10.8937	OK
hsa-miR-550b-2-5p	MIMAT0022737	148.838	20.3767	17.3753	OK
hsa-miR-3529-3p	MIMAT0022741	129.259			OK
hsa-miR-365b-5p	MIMAT0022833	198.695	70.2341	59.8887	OK
hsa-miR-1185-1-3p	MIMAT0022838	228.474	100.013	85.2808	OK
hsa-miR-3190-3p	MIMAT0022839	182.924	54.4624	46.4401	OK
hsa-miR-98-3p	MIMAT0022842	130.13			OK
hsa-miR-216a-3p	MIMAT0022844	136.173	7.7122	6.5762	OK
hsa-miR-376c-5p	MIMAT0022861	126.965			OK
hsa-miR-381-5p	MIMAT0022862	126.449			OK
hsa-miR-376b-5p	MIMAT0022923	127.825			OK
hsa-miR-495-5p	MIMAT0022924	130.995			OK
hsa-miR-503-3p	MIMAT0022925	159.348	30.8872	26.3375	OK
hsa-miR-376a-2-5p	MIMAT0022928	129.694			OK
hsa-miR-758-5p	MIMAT0022929	151.368	22.9069	19.5327	OK
hsa-miR-937-5p	MIMAT0022938	765.077	636.616	542.843	OK
hsa-miR-939-3p	MIMAT0022939	153.295	24.8338	21.1758	OK
hsa-miR-1178-5p	MIMAT0022940	131.182			OK
hsa-miR-1227-5p	MIMAT0022941	1215.18	1086.72	926.645	OK
hsa-miR-1229-5p	MIMAT0022942	465.531	337.069	287.419	OK
hsa-miR-1233-5p	MIMAT0022943	1760.6	1632.14	1391.73	OK
hsa-miR-1236-5p	MIMAT0022945	220.125	91.6641	78.1621	OK
hsa-miR-1237-5p	MIMAT0022946	6057.45	5928.99	5055.65	OK
hsa-miR-1238-5p	MIMAT0022947	255.487	127.026	108.315	OK
hsa-miR-1292-3p	MIMAT0022948	185.3	56.8384	48.4661	OK
hsa-miR-3606-3p	MIMAT0022965	121.58			OK
hsa-miR-3617-3p	MIMAT0022966	139.377	10.9161	9.30819	OK
hsa-miR-3620-5p	MIMAT0022967	595.509	467.047	398.252	OK
hsa-miR-3927-5p	MIMAT0022970	124.635			OK
hsa-miR-3934-3p	MIMAT0022975	132.175			OK
hsa-miR-4632-5p	MIMAT0022977	945.982	817.521	697.1	OK
hsa-miR-4743-3p	MIMAT0022978	120.916			OK
hsa-miR-4750-3p	MIMAT0022979	150.19	21.7286	18.528	OK
hsa-miR-5089-3p	MIMAT0022984	128.387			OK
hsa-miR-5739	MIMAT0023116	386.39	257.929	219.936	OK
hsa-miR-5787	MIMAT0023252	7649.05	7520.59	6412.81	OK
hsa-miR-6068	MIMAT0023693	185.903	57.4413	48.9802	OK
hsa-miR-6069	MIMAT0023694	154.943	26.482	22.5812	OK
hsa-miR-6070	MIMAT0023695	134.091	5.63007	4.80076	OK
hsa-miR-6071	MIMAT0023696	154.214	25.7526	21.9593	OK
hsa-miR-6072	MIMAT0023697	139.104	10.643	9.07528	OK
hsa-miR-6073	MIMAT0023698	243.201	114.74	97.8385	OK
hsa-miR-6074	MIMAT0023699	135.226	6.76511	5.76861	OK
hsa-miR-6075	MIMAT0023700	761.335	632.874	539.652	OK
hsa-miR-6076	MIMAT0023701	416.509	288.048	245.618	OK
hsa-miR-6077	MIMAT0023702	143.468	15.0072	12.7966	OK
hsa-miR-6078	MIMAT0023703	127.918			OK
hsa-miR-6079	MIMAT0023704	126.009			OK
hsa-miR-6080	MIMAT0023705	146.485	18.0238	15.3689	OK
hsa-miR-6081	MIMAT0023706	153.559	25.0977	21.4008	OK
hsa-miR-6082	MIMAT0023707	128.194			OK
hsa-miR-6083	MIMAT0023708	151.726	23.2645	19.8376	OK
hsa-miR-6084	MIMAT0023709	139.221	10.7598	9.17488	OK
hsa-miR-6085	MIMAT0023710	2229.13	2100.67	1791.24	OK
hsa-miR-6086	MIMAT0023711	291.285	162.824	138.84	OK
hsa-miR-6088	MIMAT0023713	1807.62	1679.16	1431.82	OK
hsa-miR-6089	MIMAT0023714	11864.6	11736.1	10007.4	OK
hsa-miR-6090	MIMAT0023715	9773.12	9644.66	8224.01	OK
hsa-miR-6124	MIMAT0024597	336.444	207.983	177.347	OK
hsa-miR-6125	MIMAT0024598	5400.62	5272.16	4495.57	OK
hsa-miR-6126	MIMAT0024599	1972.23	1843.77	1572.18	OK
hsa-miR-6127	MIMAT0024610	225.63	97.1684	82.8556	OK
hsa-miR-6128	MIMAT0024611	126.715			OK
hsa-miR-378j	MIMAT0024612	128.089			OK
hsa-miR-6129	MIMAT0024613	136.717	8.25559	7.03955	OK
hsa-miR-6130	MIMAT0024614	139.701	11.2395	9.58393	OK
hsa-miR-6131	MIMAT0024615	5223.2	5094.74	4344.28	OK
hsa-miR-6132	MIMAT0024616	504.103	375.642	320.31	OK
hsa-miR-6133	MIMAT0024617	155.965	27.5034	23.4522	OK
hsa-miR-6134	MIMAT0024618	141.222	12.7609	10.8812	OK
hsa-miR-6165	MIMAT0024782	379.788	251.326	214.306	OK
hsa-miR-6499-5p	MIMAT0025450	153.885	25.424	21.679	OK
hsa-miR-6499-3p	MIMAT0025451	133.444	4.98283	4.24886	OK
hsa-miR-548ay-5p	MIMAT0025452	122.254			OK
hsa-miR-548ay-3p	MIMAT0025453	129.61			OK
hsa-miR-6500-5p	MIMAT0025454	127.906			OK
hsa-miR-6500-3p	MIMAT0025455	141.339	12.8775	10.9807	OK
hsa-miR-548az-5p	MIMAT0025456	131.112			OK
hsa-miR-548az-3p	MIMAT0025457	130.721			OK
hsa-miR-6501-5p	MIMAT0025458	157.734	29.2729	24.961	OK
hsa-miR-6501-3p	MIMAT0025459	252.169	123.708	105.486	OK
hsa-miR-6502-5p	MIMAT0025460	124.47			OK
hsa-miR-6502-3p	MIMAT0025461	126.96			OK
hsa-miR-6503-5p	MIMAT0025462	127.354			OK
hsa-miR-6503-3p	MIMAT0025463	147.545	19.0837	16.2727	OK
hsa-miR-6504-5p	MIMAT0025464	135.037	6.57555	5.60698	OK
hsa-miR-6504-3p	MIMAT0025465	137.325	8.86352	7.55793	OK
hsa-miR-6505-5p	MIMAT0025466	128.388			OK
hsa-miR-6505-3p	MIMAT0025467	130.373			OK
hsa-miR-6506-5p	MIMAT0025468	126.644			OK
hsa-miR-6506-3p	MIMAT0025469	125.712			OK
hsa-miR-6507-5p	MIMAT0025470	194.315	65.8537	56.1535	OK
hsa-miR-6507-3p	MIMAT0025471	136.742	8.28081	7.06105	OK
hsa-miR-6508-5p	MIMAT0025472	144.222	15.7605	13.439	OK
hsa-miR-6508-3p	MIMAT0025473	126.272			OK
hsa-miR-6509-5p	MIMAT0025474	140.819	12.3576	10.5374	OK
hsa-miR-6509-3p	MIMAT0025475	143.09	14.6291	12.4742	OK
hsa-miR-6510-5p	MIMAT0025476	250.671	122.209	104.208	OK
hsa-miR-6510-3p	MIMAT0025477	134.214	5.75245	4.90512	OK
hsa-miR-6511a-5p	MIMAT0025478	383.24	254.779	217.25	OK
hsa-miR-6511a-3p	MIMAT0025479	152.638	24.1764	20.6152	OK
hsa-miR-6512-5p	MIMAT0025480	126.042			OK
hsa-miR-6512-3p	MIMAT0025481	142.077	13.6157	11.6101	OK
hsa-miR-6513-5p	MIMAT0025482	127.736			OK
hsa-miR-6513-3p	MIMAT0025483	130.104			OK
hsa-miR-6514-5p	MIMAT0025484	134.635	6.17413	5.26469	OK
hsa-miR-6514-3p	MIMAT0025485	147.629	19.1676	16.3442	OK
hsa-miR-6515-5p	MIMAT0025486	295.699	167.238	142.604	OK
hsa-miR-6515-3p	MIMAT0025487	270.581	142.12	121.185	OK
hsa-miR-6715a-3p	MIMAT0025841	133.469	5.00766	4.27004	OK
hsa-miR-6715b-5p	MIMAT0025842	181.471	53.0097	45.2014	OK
hsa-miR-6715b-3p	MIMAT0025843	126.34			OK
hsa-miR-6716-5p	MIMAT0025844	325.201	196.74	167.76	OK
hsa-miR-6716-3p	MIMAT0025845	157.496	29.0345	24.7578	OK
hsa-miR-6717-5p	MIMAT0025846	623.957	495.496	422.51	OK
hsa-miR-6511b-5p	MIMAT0025847	300.745	172.283	146.906	OK
hsa-miR-6511b-3p	MIMAT0025848	160.351	31.8897	27.1924	OK
hsa-miR-6718-5p	MIMAT0025849	164.863	36.4015	31.0396	OK
hsa-miR-6719-3p	MIMAT0025850	134.67	6.20923	5.29461	OK
hsa-miR-6720-3p	MIMAT0025851	145.034	16.5728	14.1316	OK
hsa-miR-6721-5p	MIMAT0025852	474.766	346.305	295.294	OK
hsa-miR-6722-5p	MIMAT0025853	222.39	93.9288	80.0932	OK
hsa-miR-6722-3p	MIMAT0025854	983.417	854.956	729.021	OK
hsa-miR-6724-5p	MIMAT0025856	1268.62	1140.16	972.218	OK
hsa-miR-892c-5p	MIMAT0025857	130.04			OK
hsa-miR-892c-3p	MIMAT0025858	131.107			OK
hsa-let-7c-3p	MIMAT0026472	142.348	13.887	11.8414	OK
hsa-miR-95-5p	MIMAT0026473	123.963			OK
hsa-miR-208a-5p	MIMAT0026474	143.027	14.5656	12.4201	OK
hsa-miR-210-5p	MIMAT0026475	186.997	58.5361	49.9138	OK
hsa-miR-215-3p	MIMAT0026476	128.732			OK
hsa-miR-128-1-5p	MIMAT0026477	515.2	386.739	329.772	OK
hsa-miR-133a-5p	MIMAT0026478	125.343			OK
hsa-miR-152-5p	MIMAT0026479	127.284			OK
hsa-miR-153-5p	MIMAT0026480	119.422			OK
hsa-miR-134-3p	MIMAT0026481	140.037	11.5761	9.87092	OK
[truncated: 1,201 more rows]

## Sheet: HO_readme
1．Samples	Unnamed: 1	Unnamed: 2	Unnamed: 3	Unnamed: 4	Unnamed: 5
	Order NO.	Sample name	Chip_ID	cell	Chip
	MAA-20155	8 (Pt1_PreTHA)	SH9ZA61	1	Human miRNA Oligo chip
		40 (Pt1_Post THA)		2
		9 (Pt2_Pre THA)		3
		24 (Pt2_Post THA)		4
２．Explanation of the sheet
	Data1	：A sheet showing chip-mounted gene information for Cell1 data.
	Data2	：A sheet showing chip-mounted gene information for Cell2 data.
	Data3	：A sheet showing chip-mounted gene information for Cell3 data.
	Data4	：A sheet showing chip-mounted gene information for Cell4 data.
３．Description of items
	Raw data	：Measurement values (scanner measurements)
	BG subtraction	：Measurements greater than the background value (average value) + 2 SD, minus the background value (average value)
	global normalization	：Each value when corrected so that the median of the signal strength (total) is 25.
	Flag	：Evaluate the reliability of spots using images. If reliability is deemed low, do not calculate a numerical value and mark as “NG.” If reliability is deemed good, mark as “OK.”
	*The background value is the average value of the BLANK (no detection DNA spotted) area.
	*The blank spaces in global normalization are genes that were not detected (raw data was less than BG + 2SD).
	*Global normalization values of 100 or higher are indicated with ■.

## Sheet: HO_Data1
Name	ID	Raw data	BG subtraction	global normalization	Flag
hsa-let-7a-5p	MIMAT0000062	187.975	55.8219	44.0482	OK
hsa-let-7b-5p	MIMAT0000063	215.83	83.6771	66.0283	OK
hsa-let-7c-5p	MIMAT0000064	189.34	57.1874	45.1257	OK
hsa-let-7d-5p	MIMAT0000065	189.555	57.4028	45.2957	OK
hsa-let-7e-5p	MIMAT0000066	153.459	21.3059	16.8122	OK
hsa-let-7f-5p	MIMAT0000067	153.253	21.1	16.6497	OK
hsa-miR-15a-5p	MIMAT0000068	153.254	21.1011	16.6506	OK
hsa-miR-16-5p	MIMAT0000069	237.202	105.05	82.8932	OK
hsa-miR-17-5p	MIMAT0000070	207.989	75.8364	59.8414	OK
hsa-miR-17-3p	MIMAT0000071	135.885			OK
hsa-miR-18a-5p	MIMAT0000072	144.809	12.6559	9.98659	OK
hsa-miR-19a-3p	MIMAT0000073	136.377			OK
hsa-miR-19b-3p	MIMAT0000074	181.876	49.7233	39.2359	OK
hsa-miR-20a-5p	MIMAT0000075	183.192	51.0395	40.2745	OK
hsa-miR-21-5p	MIMAT0000076	198.774	66.6215	52.57	OK
hsa-miR-22-3p	MIMAT0000077	264.23	132.077	104.22	OK
hsa-miR-23a-3p	MIMAT0000078	285.906	153.754	121.325	OK
hsa-miR-24-1-5p	MIMAT0000079	136.578			OK
hsa-miR-24-3p	MIMAT0000080	590.491	458.338	361.668	OK
hsa-miR-25-3p	MIMAT0000081	184.104	51.9511	40.9938	OK
hsa-miR-26a-5p	MIMAT0000082	247.983	115.83	91.3996	OK
hsa-miR-26b-5p	MIMAT0000083	139.746	7.59309	5.99159	OK
hsa-miR-27a-3p	MIMAT0000084	156.639	24.4861	19.3216	OK
hsa-miR-28-5p	MIMAT0000085	146.606	14.4532	11.4048	OK
hsa-miR-29a-3p	MIMAT0000086	147.194	15.041	11.8686	OK
hsa-miR-30a-5p	MIMAT0000087	165.817	33.6639	26.5637	OK
hsa-miR-30a-3p	MIMAT0000088	133.915			OK
hsa-miR-31-5p	MIMAT0000089	130.891			OK
hsa-miR-32-5p	MIMAT0000090	133.58			OK
hsa-miR-33a-5p	MIMAT0000091	131.416			OK
hsa-miR-92a-3p	MIMAT0000092	407.934	275.781	217.615	OK
hsa-miR-93-5p	MIMAT0000093	206.388	74.2358	58.5783	OK
hsa-miR-95-3p	MIMAT0000094	128.747			OK
hsa-miR-96-5p	MIMAT0000095	127.024			OK
hsa-miR-98-5p	MIMAT0000096	126.666			OK
hsa-miR-99a-5p	MIMAT0000097	141.157	9.00409	7.10499	OK
hsa-miR-100-5p	MIMAT0000098	137.814	5.66107	4.46707	OK
hsa-miR-101-3p	MIMAT0000099	135.207			OK
hsa-miR-29b-3p	MIMAT0000100	135.974			OK
hsa-miR-103a-3p	MIMAT0000101	209.191	77.0381	60.7896	OK
hsa-miR-105-5p	MIMAT0000102	136.667			OK
hsa-miR-106a-5p	MIMAT0000103	203.143	70.9908	56.0177	OK
hsa-miR-107	MIMAT0000104	190.43	58.2771	45.9856	OK
hsa-miR-192-5p	MIMAT0000222	167.581	35.4284	27.956	OK
hsa-miR-196a-5p	MIMAT0000226	133.851			OK
hsa-miR-197-3p	MIMAT0000227	180.872	48.7191	38.4435	OK
hsa-miR-198	MIMAT0000228	157.6	25.4469	20.0797	OK
hsa-miR-199a-5p	MIMAT0000231	155.6	23.4474	18.502	OK
hsa-miR-199a-3p, hsa-miR-199b-3p	MIMAT0000232, MIMAT0004563	140.528	8.37551	6.60899	OK
hsa-miR-208a-3p	MIMAT0000241	129.716			OK
hsa-miR-129-5p	MIMAT0000242	140.978	8.82573	6.96425	OK
hsa-miR-148a-3p	MIMAT0000243	131.585			OK
hsa-miR-30c-5p	MIMAT0000244	162.123	29.9702	23.6491	OK
hsa-miR-30d-5p	MIMAT0000245	239.682	107.53	84.8499	OK
hsa-miR-139-5p	MIMAT0000250	142.248	10.0951	7.96587	OK
hsa-miR-147a	MIMAT0000251	141.047	8.89468	7.01866	OK
hsa-miR-7-5p	MIMAT0000252	127.299			OK
hsa-miR-10a-5p	MIMAT0000253	128.299			OK
hsa-miR-10b-5p	MIMAT0000254	134.855			OK
hsa-miR-34a-5p	MIMAT0000255	143.428	11.2756	8.8974	OK
hsa-miR-181a-5p	MIMAT0000256	169.353	37.2002	29.3541	OK
hsa-miR-181b-5p	MIMAT0000257	144.869	12.716	10.034	OK
hsa-miR-181c-5p	MIMAT0000258	142.89	10.7374	8.4727	OK
hsa-miR-182-5p	MIMAT0000259	133.697			OK
hsa-miR-182-3p	MIMAT0000260	132.698			OK
hsa-miR-183-5p	MIMAT0000261	127.794			OK
hsa-miR-187-3p	MIMAT0000262	150.63	18.4772	14.5801	OK
hsa-miR-199b-5p	MIMAT0000263	143.503	11.3502	8.95629	OK
hsa-miR-203a-3p	MIMAT0000264	134.287			OK
hsa-miR-204-5p	MIMAT0000265	139.326	7.1737	5.66065	OK
hsa-miR-205-5p	MIMAT0000266	144.549	12.3968	9.7821	OK
hsa-miR-210-3p	MIMAT0000267	157.602	25.4494	20.0817	OK
hsa-miR-211-5p	MIMAT0000268	148.497	16.3447	12.8973	OK
hsa-miR-212-3p	MIMAT0000269	143.114	10.9618	8.64982	OK
hsa-miR-181a-3p	MIMAT0000270	137.628	5.47509	4.32031	OK
hsa-miR-214-3p	MIMAT0000271	217.175	85.022	67.0895	OK
hsa-miR-215-5p	MIMAT0000272	136.418			OK
hsa-miR-216a-5p	MIMAT0000273	132.291			OK
hsa-miR-217-5p	MIMAT0000274	129.985			OK
hsa-miR-218-5p	MIMAT0000275	128.343			OK
hsa-miR-219a-5p	MIMAT0000276	129.837			OK
hsa-miR-221-3p	MIMAT0000278	259.136	126.984	100.201	OK
hsa-miR-222-3p	MIMAT0000279	165.305	33.1521	26.1598	OK
hsa-miR-223-3p	MIMAT0000280	394.723	262.57	207.19	OK
hsa-miR-224-5p	MIMAT0000281	129.872			OK
hsa-miR-200b-3p	MIMAT0000318	138.378	6.22547	4.91242	OK
hsa-let-7g-5p	MIMAT0000414	162.469	30.3162	23.9221	OK
hsa-let-7i-5p	MIMAT0000415	171.73	39.5773	31.2298	OK
hsa-miR-1-3p	MIMAT0000416	126.556			OK
hsa-miR-15b-5p	MIMAT0000417	153.549	21.3965	16.8837	OK
hsa-miR-23b-3p	MIMAT0000418	261.469	129.316	102.041	OK
hsa-miR-27b-3p	MIMAT0000419	147.289	15.1361	11.9437	OK
hsa-miR-30b-5p	MIMAT0000420	152.499	20.3464	16.055	OK
hsa-miR-122-5p	MIMAT0000421	166.4	34.2475	27.0242	OK
hsa-miR-124-3p	MIMAT0000422	150.665	18.5127	14.6081	OK
hsa-miR-125b-5p	MIMAT0000423	156.703	24.5506	19.3725	OK
hsa-miR-128-3p	MIMAT0000424	139.856	7.70289	6.07823	OK
hsa-miR-130a-3p	MIMAT0000425	145.907	13.7544	10.8534	OK
hsa-miR-132-3p	MIMAT0000426	132.344			OK
hsa-miR-133a-3p	MIMAT0000427	146.738	14.5858	11.5094	OK
hsa-miR-135a-5p	MIMAT0000428	129.697			OK
hsa-miR-137-3p	MIMAT0000429	128.292			OK
hsa-miR-138-5p	MIMAT0000430	139.226	7.07352	5.58161	OK
hsa-miR-140-5p	MIMAT0000431	131.47			OK
hsa-miR-141-3p	MIMAT0000432	128.796			OK
hsa-miR-142-5p	MIMAT0000433	137.92	5.7676	4.55112	OK
hsa-miR-142-3p	MIMAT0000434	139.493	7.34	5.79188	OK
hsa-miR-143-3p	MIMAT0000435	135.519			OK
hsa-miR-144-3p	MIMAT0000436	148.663	16.5102	13.028	OK
hsa-miR-145-5p	MIMAT0000437	171.312	39.1591	30.8999	OK
hsa-miR-152-3p	MIMAT0000438	134.365			OK
hsa-miR-153-3p	MIMAT0000439	130.622			OK
hsa-miR-191-5p	MIMAT0000440	170.361	38.2081	30.1495	OK
hsa-miR-9-5p	MIMAT0000441	127.401			OK
hsa-miR-9-3p	MIMAT0000442	130.744			OK
hsa-miR-125a-5p	MIMAT0000443	168.112	35.9594	28.375	OK
hsa-miR-126-5p	MIMAT0000444	140.812	8.65928	6.83291	OK
hsa-miR-126-3p	MIMAT0000445	187.761	55.6082	43.8796	OK
hsa-miR-127-3p	MIMAT0000446	134.31			OK
hsa-miR-134-5p	MIMAT0000447	154.964	22.8111	17.9999	OK
hsa-miR-136-5p	MIMAT0000448	131.589			OK
hsa-miR-146a-5p	MIMAT0000449	179.302	47.1496	37.205	OK
hsa-miR-149-5p	MIMAT0000450	158.617	26.4648	20.8829	OK
hsa-miR-150-5p	MIMAT0000451	157.157	25.0045	19.7307	OK
hsa-miR-154-5p	MIMAT0000452	138.743	6.59022	5.20024	OK
hsa-miR-154-3p	MIMAT0000453	130.247			OK
hsa-miR-184	MIMAT0000454	172.966	40.8131	32.205	OK
hsa-miR-185-5p	MIMAT0000455	161.134	28.9817	22.869	OK
hsa-miR-186-5p	MIMAT0000456	152.989	20.8362	16.4415	OK
hsa-miR-188-5p	MIMAT0000457	180.023	47.8705	37.7739	OK
hsa-miR-190a-5p	MIMAT0000458	128.207			OK
hsa-miR-193a-3p	MIMAT0000459	130.808			OK
hsa-miR-194-5p	MIMAT0000460	133.446			OK
hsa-miR-195-5p	MIMAT0000461	135.54			OK
hsa-miR-206	MIMAT0000462	133.883			OK
hsa-miR-320a-3p	MIMAT0000510	224.844	92.6912	73.1412	OK
hsa-miR-200c-3p	MIMAT0000617	128.74			OK
hsa-miR-155-5p	MIMAT0000646	139.127	6.97472	5.50365	OK
hsa-miR-106b-5p	MIMAT0000680	154.375	22.222	17.5351	OK
hsa-miR-29c-3p	MIMAT0000681	144.314	12.1616	9.59653	OK
hsa-miR-200a-3p	MIMAT0000682	133.056			OK
hsa-miR-302a-5p	MIMAT0000683	131.433			OK
hsa-miR-302a-3p	MIMAT0000684	135.172			OK
hsa-miR-34b-5p	MIMAT0000685	138.814	6.66137	5.25638	OK
[truncated: 3,056 more rows]

## Sheet: HO_Data2
Name	ID	Raw data	BG subtraction	global normalization	Flag
[truncated: 3,200 more rows]

[truncated: 2 more sheets: HO_Data3, HO_Data4]
